# Supplementary material for: Crystal structure of the diglycidyl ether of eugenol
Source: Acta Crystallogr E Crystallogr Commun. 2017 Apr 13;73(Pt 5):694–7. doi: 10.1107/S2056989017005370 (PMC5418786; doi:10.1107/S2056989017005370)
Supplement: Supplementary file 1 [file e-73-00694-sup1.cif]

##############################################################################
#                                                                            #
# This CIF contains the data in a paper accepted for publication in          #
# Acta Crystallographica Section E. It conforms to the requirements of       #
# Notes for Authors for Acta Crystallographica Section E, and has been       #
# peer reviewed under the auspices of the IUCr Commission on Journals.       #
#                                                                            #
# Full details of the Crystallographic Information File format               #
# are given in the paper "The Crystallographic Information File (CIF):       #
# a New Standard Archive File for Crystallography" by S. R. Hall, F. H.      #
# Allen and I. D. Brown [Acta Cryst. (1991), A47, 655-685].                  #
#                                                                            #
# The current version of the core CIF dictionary is obtainable from          #
# ftp://ftp.iucr.org/pub/cif_core.dic.                                       #
#                                                                            #
# Software is freely available for graphical display of the structure(s)     #
# in this CIF. For information consult the CIF software page                 #
# http://www.iucr.org/resources/cif/software.                                #
#                                                                            #
# This file may be used for bona fide research purposes within the           #
# scientific community so long as proper attribution is given to the journal # 
# article from which it was obtained.                                        #
#                                                                            #
##############################################################################
data_global
_audit_creation_method
;
Olex2 1.2
(compiled 2016.02.19 svn.r3266 for OlexSys, GUI svn.r5155)
;
_journal_date_recd_electronic     2017-03-17
_journal_date_accepted     2017-04-10
_journal_name_full     'Acta Crystallographica, Section E'
_journal_year     2017
_journal_volume     73
_journal_issue      5
_journal_page_first     694
_journal_page_last     697
_journal_paper_category     GO
_journal_paper_doi     10.1107/S2056989017005370
_journal_coeditor_code     SU5360
_publ_contact_author_name     'H\'el\`ene Cattey'
_publ_contact_author_address
;
ICMUB CNRS UMR 6302
Universit\'e de Bourgogne
Facult\'e des Sciences
9 avenue Alain Savary
21000 Dijon
France
;
_publ_contact_author_email
                     'hcattey@u-bourgogne.fr, laurent.plasseraud@u-bourgogne.fr'
_publ_contact_author_fax     ?
_publ_contact_author_phone     '+33 3 80 39 36 65'
_publ_section_title
;
Crystal structure of the diglycidyl ether of eugenol
;
loop_
    _publ_author_name
    _publ_author_footnote
    _publ_author_address
    'Vigier, Jordan' .
;
ICMUB CNRS UMR 6302
Universit\'e de Bourgogne
Facult\'e des Sciences
9 avenue Alain Savary
21000 Dijon
France
;
    'Fran\,cois, Camille' .
;
ICMUB CNRS UMR 6302
Universit\'e de Bourgogne
Facult\'e des Sciences
9 avenue Alain Savary
21000 Dijon
France
;
    'Pourchet, Sylvie' .
;
ICMUB CNRS UMR 6302
Universit\'e de Bourgogne
Facult\'e des Sciences
9 avenue Alain Savary
21000 Dijon
France
;
    'Boni, Gilles' .
;
ICMUB CNRS UMR 6302
Universit\'e de Bourgogne
Facult\'e des Sciences
9 avenue Alain Savary
21000 Dijon
France
;
    'Plasseraud, Laurent' .
;
ICMUB CNRS UMR 6302
Universit\'e de Bourgogne Franche-Comt\'e
Facult\'e des Sciences
9 avenue Alain Savary
21000 Dijon
France
;
    'Placet, Vincent' .
;
FEMTO Institute
Applied Mechanics Department
UMR CNRS 6174
Universit\'e de Bourgogne Franche-Comt\'e
24 Chemin de l'Epitaphe
25000 Besan\,con
France
;
    'Fontaine, St\'ephane' .
;
DRIVE Laboratory
Institut Sup\'erieur de l'Automobile et des Transports
49 Rue Melle Bourgeois
58027 Nevers
France
;
    'Cattey, H\'el\`ene' .
;
ICMUB CNRS UMR 6302
Universit\'e de Bourgogne Franche-Comt\'e
Facult\'e des Sciences
9 avenue Alain Savary
21000 Dijon
France
;
_publ_section_synopsis
;
The diepoxy monomer (<b>DGE-Eu</b>) was synthesized from eugenol by a three-step
reaction. It consists of a 1,2,4-trisubstituted benzene ring substituted by
diglycidyl ether, a methoxy group and a methyloxirane group. The
three-membered oxirane rings are inclined to the benzene ring by 61.0(3) and
27.9(3)\%. In the crystal, molecules are linked by C---H...O hydrogen bonds,
forming layers parallel to the <i>ab</i> plane.
;
data_I
_chemical_name_systematic
;
2-[3-Methoxy-4-(oxiran-2-ylmethoxy)benzyl]oxirane
;
_chemical_name_common     ?
_chemical_formula_moiety     'C13 H16 O4'
_chemical_formula_sum     'C13 H16 O4'
_chemical_formula_iupac     'C13 H16 O4'
_chemical_formula_weight     236.26
_chemical_melting_point     ?
_symmetry_space_group_name_hall     'C -2yc'
_shelx_space_group_comment
;
The symmetry employed for this shelxl refinement is uniquely defined
by the following loop, which should always be used as a source of
symmetry information in preference to the above space-group names.
They are only intended as comments.
;
_space_group_crystal_system     monoclinic
_space_group_name_H-M_alt     'C c'
_space_group_name_Hall     'C -2yc'
loop_
    _space_group_symop_operation_xyz
    'x, y, z'
    'x, -y, z+1/2'
    'x+1/2, y+1/2, z'
    'x+1/2, -y+1/2, z+1/2'
_cell_length_a     9.8262(5)
_cell_length_b     13.4434(7)
_cell_length_c     9.4251(8)
_cell_angle_alpha     90
_cell_angle_beta     109.897(2)
_cell_angle_gamma     90
_cell_volume     1170.71(13)
_cell_formula_units_Z     4
_cell_measurement_reflns_used     9992
_cell_measurement_theta_min     2.67
_cell_measurement_theta_max     32.98
_cell_measurement_temperature     115
_exptl_crystal_description     'prism'
_exptl_crystal_colour     'colourless'
_exptl_crystal_size_max     0.4
_exptl_crystal_size_mid     0.35
_exptl_crystal_size_min     0.3
_exptl_crystal_density_diffrn     1.340
_exptl_crystal_density_meas     ?
_exptl_crystal_density_method     ?
_exptl_crystal_F_000     504
_exptl_absorpt_coefficient_mu     0.099
_exptl_absorpt_correction_type     multi-scan
_exptl_absorpt_process_details
;
(SADABS; Bruker, 2014)
;
_shelx_estimated_absorpt_T_min     0.962
_shelx_estimated_absorpt_T_max     0.971
_exptl_absorpt_correction_T_min     0.7002
_exptl_absorpt_correction_T_max     0.7465
_diffrn_ambient_temperature     115
_diffrn_radiation_type     MoK\a
_diffrn_radiation_wavelength     0.71073
_diffrn_radiation_monochromator     graphite
_diffrn_measurement_device_type     'Bruker APEXII CCD'
_diffrn_measurement_device     '\k-geometry diffractometer'
_diffrn_measurement_method     '\f and \w scans'
_diffrn_detector_area_resol_mean     ?
_diffrn_reflns_number     18897
_diffrn_reflns_av_R_equivalents     0.0208
_diffrn_reflns_theta_min     2.675
_diffrn_reflns_theta_max     27.499
_diffrn_reflns_theta_full     26.000
_diffrn_measured_fraction_theta_max     1.000
_diffrn_measured_fraction_theta_full     1.000
_diffrn_reflns_limit_h_min     -12
_diffrn_reflns_limit_h_max     12
_diffrn_reflns_limit_k_min     -17
_diffrn_reflns_limit_k_max     17
_diffrn_reflns_limit_l_min     -12
_diffrn_reflns_limit_l_max     12
_diffrn_standards_number     0
_refine_special_details     ?
_reflns_number_total     2680
_reflns_number_gt     2586
_reflns_threshold_expression     'I > 2\s(I)'
_refine_ls_structure_factor_coef     Fsqd
_refine_ls_matrix_type     full
_refine_ls_R_factor_all     0.0456
_refine_ls_R_factor_gt     0.0439
_refine_ls_wR_factor_gt     0.1191
_refine_ls_wR_factor_ref     0.1208
_refine_ls_goodness_of_fit_ref     1.065
_refine_ls_restrained_S_all     1.064
_refine_ls_number_reflns     2680
_refine_ls_number_parameters     160
_refine_ls_number_restraints     2
_refine_ls_number_constraints     ?
_refine_ls_hydrogen_treatment     constr
_refine_ls_weighting_scheme     calc
_refine_ls_weighting_details
              'w=1/[\s^2^(Fo^2^)+(0.0641P)^2^+1.3035P] where P=(Fo^2^+2Fc^2^)/3'
_atom_sites_solution_hydrogens     geom
_atom_sites_solution_primary     direct
_atom_sites_solution_secondary     difmap
_refine_ls_shift/su_max     0.000
_refine_ls_shift/su_mean     0.000
_refine_diff_density_max     0.689
_refine_diff_density_min     -0.281
_refine_ls_extinction_method     none
_refine_ls_extinction_coef     .
_refine_ls_abs_structure_details
;
Flack <i>x</i> determined using 1234 quotients
[(<i>I</i>^+^)-(<i>I</i>^-^)]/[(<i>I</i>^+^)+(<i>I</i>^-^)]
(Parsons <i>et al.</i>,  2013)
;
_refine_ls_abs_structure_Flack     0.20(18)
loop_
    _atom_type_symbol
    _atom_type_description
    _atom_type_scat_dispersion_real
    _atom_type_scat_dispersion_imag
    _atom_type_scat_source
    'C' 'C' 0.0033 0.0016
                         'International Tables Vol C Tables 4.2.6.8 and 6.1.1.4'
    'H' 'H' 0.0000 0.0000
                         'International Tables Vol C Tables 4.2.6.8 and 6.1.1.4'
    'O' 'O' 0.0106 0.0060
                         'International Tables Vol C Tables 4.2.6.8 and 6.1.1.4'
_computing_data_collection
;
APEX2 (Bruker, 2014)
;
_computing_cell_refinement
;
SAINT (Bruker, 2014)
;
_computing_data_reduction
;
SAINT (Bruker, 2014)
;
_computing_structure_solution
;
SHELXT2015 (Sheldrick, 2015a)
;
_computing_structure_refinement
;
SHELXL2015 (Sheldrick, 2015b)
;
_computing_molecular_graphics
;
<i>OLEX2</i> (Dolomanov <i>et al.</i>,  2009) and Mercury (Macrae <i>et
al.</i>,  2008)
;
_computing_publication_material
;
<i>OLEX2</i> (Dolomanov <i>et al.</i>,  2009)
;
loop_
    _atom_site_type_symbol
    _atom_site_label
    _atom_site_fract_x
    _atom_site_fract_y
    _atom_site_fract_z
    _atom_site_U_iso_or_equiv
    _atom_site_adp_type
    _atom_site_calc_flag
    _atom_site_occupancy
    _atom_site_disorder_assembly
    _atom_site_disorder_group
    O O1 0.3186(2) 0.75130(14) 0.4046(2) 0.0215(4) Uani d 1 . .
    O O2 0.3043(2) 0.59282(15) 0.5548(2) 0.0221(4) Uani d 1 . .
    O O3 0.0296(3) 0.4884(2) 0.5717(4) 0.0511(9) Uani d 1 . .
    O O4 0.8644(3) 0.79876(18) 0.4484(3) 0.0406(7) Uani d 1 . .
    C C1 0.6472(3) 0.6219(2) 0.3926(3) 0.0204(6) Uani d 1 . .
    C C2 0.6394(3) 0.5387(2) 0.4744(3) 0.0203(5) Uani d 1 . .
    H H2 0.7121 0.4890 0.4925 0.024 Uiso calc 1 . .
    C C3 0.5262(3) 0.5260(2) 0.5313(3) 0.0204(6) Uani d 1 . .
    H H3 0.5220 0.4677 0.5867 0.025 Uiso calc 1 . .
    C C4 0.4203(3) 0.5984(2) 0.5068(3) 0.0169(5) Uani d 1 . .
    C C5 0.4272(3) 0.6842(2) 0.4242(3) 0.0171(5) Uani d 1 . .
    C C6 0.5397(3) 0.6949(2) 0.3680(3) 0.0187(5) Uani d 1 . .
    H H6 0.5441 0.7527 0.3119 0.022 Uiso calc 1 . .
    C C7 0.2935(3) 0.5033(3) 0.6333(4) 0.0287(7) Uani d 1 . .
    H H7A 0.3828 0.4935 0.7213 0.034 Uiso calc 1 . .
    H H7B 0.2807 0.4452 0.5655 0.034 Uiso calc 1 . .
    C C8 0.1678(4) 0.5132(3) 0.6838(5) 0.0382(8) Uani d 1 . .
    H H8 0.1691 0.5701 0.7526 0.046 Uiso calc 1 . .
    C C9 0.0890(4) 0.4237(4) 0.6998(5) 0.0522(12) Uani d 1 . .
    H H9A 0.1274 0.3584 0.6826 0.063 Uiso calc 1 . .
    H H9B 0.0428 0.4238 0.7782 0.063 Uiso calc 1 . .
    C C10 0.3084(3) 0.8287(2) 0.2985(4) 0.0269(6) Uani d 1 . .
    H H10A 0.3053 0.7997 0.2020 0.040 Uiso calc 1 . .
    H H10B 0.3929 0.8724 0.3366 0.040 Uiso calc 1 . .
    H H10C 0.2201 0.8674 0.2839 0.040 Uiso calc 1 . .
    C C11 0.7701(3) 0.6367(3) 0.3324(4) 0.0278(7) Uani d 1 . .
    H H11A 0.8071 0.5708 0.3159 0.033 Uiso calc 0.690(11) A 1
    H H11B 0.7323 0.6706 0.2334 0.033 Uiso calc 0.690(11) A 1
    H H11C 0.8536 0.5974 0.3965 0.033 Uiso calc 0.310(11) A 2
    H H11D 0.7401 0.6074 0.2299 0.033 Uiso calc 0.310(11) A 2
    C C13 0.9712(4) 0.7691(2) 0.3826(4) 0.0324(7) Uani d 1 . .
    H H13A 0.9471 0.7781 0.2725 0.039 Uiso calc 0.690(11) A 1
    H H13B 1.0745 0.7788 0.4434 0.039 Uiso calc 0.690(11) A 1
    H H13C 1.0477 0.7222 0.4401 0.039 Uiso calc 0.310(11) A 2
    H H13D 1.0014 0.8187 0.3216 0.039 Uiso calc 0.310(11) A 2
    C C12A 0.8911(4) 0.6954(3) 0.4331(5) 0.0203(11) Uani d 0.690(11) A 1
    H H12A 0.9476 0.6614 0.5295 0.024 Uiso calc 0.690(11) A 1
    C C12B 0.8184(12) 0.7317(8) 0.3230(12) 0.032(3) Uiso d 0.310(11) A 2
    H H12B 0.7600 0.7658 0.2274 0.038 Uiso calc 0.310(11) A 2
loop_
    _atom_site_aniso_label
    _atom_site_aniso_U_11
    _atom_site_aniso_U_22
    _atom_site_aniso_U_33
    _atom_site_aniso_U_12
    _atom_site_aniso_U_13
    _atom_site_aniso_U_23
    O1 0.0200(9) 0.0204(9) 0.0264(10) 0.0043(7) 0.0107(7) 0.0072(8)
    O2 0.0216(10) 0.0238(10) 0.0222(9) -0.0004(8) 0.0089(8) 0.0056(8)
    O3 0.0229(12) 0.0500(17) 0.070(2) -0.0009(11) 0.0028(12) 0.0306(16)
    O4 0.0437(14) 0.0246(12) 0.0679(18) -0.0074(10) 0.0379(13) -0.0174(12)
    C1 0.0174(12) 0.0230(13) 0.0210(13) -0.0033(11) 0.0067(10) -0.0078(11)
    C2 0.0186(12) 0.0202(12) 0.0194(12) 0.0029(10) 0.0029(10) -0.0036(10)
    C3 0.0226(13) 0.0187(12) 0.0168(12) -0.0001(10) 0.0026(10) 0.0014(9)
    C4 0.0165(12) 0.0195(13) 0.0129(11) -0.0036(9) 0.0026(10) 0.0003(9)
    C5 0.0160(11) 0.0170(12) 0.0167(11) 0.0005(9) 0.0035(9) -0.0010(9)
    C6 0.0191(12) 0.0175(12) 0.0198(12) -0.0019(9) 0.0068(10) -0.0008(9)
    C7 0.0218(14) 0.0326(16) 0.0299(15) 0.0008(12) 0.0067(11) 0.0146(13)
    C8 0.0330(17) 0.042(2) 0.0429(19) 0.0016(15) 0.0170(15) 0.0098(16)
    C9 0.0247(16) 0.056(2) 0.075(3) 0.0001(16) 0.0159(18) 0.040(2)
    C10 0.0292(15) 0.0234(14) 0.0304(15) 0.0051(12) 0.0133(12) 0.0108(12)
    C11 0.0215(13) 0.0314(16) 0.0346(16) -0.0047(12) 0.0146(12) -0.0140(12)
    C13 0.0323(16) 0.0259(14) 0.049(2) -0.0044(13) 0.0267(15) -0.0069(14)
    C12A 0.021(2) 0.020(2) 0.023(2) 0.0008(15) 0.0118(16) -0.0013(15)
_geom_special_details
;
 All esds (except the esd in the dihedral angle between two l.s. planes)
 are estimated using the full covariance matrix.  The cell esds are taken
 into account individually in the estimation of esds in distances, angles
 and torsion angles; correlations between esds in cell parameters are only
 used when they are defined by crystal symmetry.  An approximate (isotropic)
 treatment of cell esds is used for estimating esds involving l.s. planes.
;
loop_
    _geom_bond_atom_site_label_1
    _geom_bond_atom_site_label_2
    _geom_bond_site_symmetry_2
    _geom_bond_distance
    _geom_bond_publ_flag
    O1 C5 . 1.361(3) ?
    O1 C10 . 1.423(3) ?
    O2 C4 . 1.364(3) ?
    O2 C7 . 1.435(3) ?
    O3 C8 . 1.447(5) ?
    O3 C9 . 1.441(4) ?
    O4 C13 . 1.444(4) ?
    O4 C12A . 1.430(4) ?
    O4 C12B . 1.432(11) ?
    C1 C2 . 1.374(4) ?
    C1 C6 . 1.402(4) ?
    C1 C11 . 1.513(4) ?
    C2 H2 . 0.9500 ?
    C2 C3 . 1.400(4) ?
    C3 H3 . 0.9500 ?
    C3 C4 . 1.386(4) ?
    C4 C5 . 1.406(4) ?
    C5 C6 . 1.386(4) ?
    C6 H6 . 0.9500 ?
    C7 H7A . 0.9900 ?
    C7 H7B . 0.9900 ?
    C7 C8 . 1.473(5) ?
    C8 H8 . 1.0000 ?
    C8 C9 . 1.467(5) ?
    C9 H9A . 0.9900 ?
    C9 H9B . 0.9900 ?
    C10 H10A . 0.9800 ?
    C10 H10B . 0.9800 ?
    C10 H10C . 0.9800 ?
    C11 H11A . 0.9900 ?
    C11 H11B . 0.9900 ?
    C11 H11C . 0.9900 ?
    C11 H11D . 0.9900 ?
    C11 C12A . 1.473(5) ?
    C11 C12B . 1.375(12) ?
    C13 H13A . 0.9900 ?
    C13 H13B . 0.9900 ?
    C13 H13C . 0.9900 ?
    C13 H13D . 0.9900 ?
    C13 C12A . 1.443(5) ?
    C13 C12B . 1.499(12) ?
    C12A H12A . 1.0000 ?
    C12B H12B . 1.0000 ?
loop_
    _geom_angle_atom_site_label_1
    _geom_angle_atom_site_label_2
    _geom_angle_atom_site_label_3
    _geom_angle_site_symmetry_1
    _geom_angle_site_symmetry_3
    _geom_angle
    _geom_angle_publ_flag
    C5 O1 C10 . . 116.4(2) ?
    C4 O2 C7 . . 115.7(2) ?
    C9 O3 C8 . . 61.1(2) ?
    C12A O4 C13 . . 60.3(2) ?
    C12B O4 C13 . . 62.8(5) ?
    C2 C1 C6 . . 118.7(3) ?
    C2 C1 C11 . . 121.4(3) ?
    C6 C1 C11 . . 119.9(3) ?
    C1 C2 H2 . . 119.4 ?
    C1 C2 C3 . . 121.1(3) ?
    C3 C2 H2 . . 119.4 ?
    C2 C3 H3 . . 120.0 ?
    C4 C3 C2 . . 120.0(2) ?
    C4 C3 H3 . . 120.0 ?
    O2 C4 C3 . . 124.8(2) ?
    O2 C4 C5 . . 115.6(2) ?
    C3 C4 C5 . . 119.6(2) ?
    O1 C5 C4 . . 115.8(2) ?
    O1 C5 C6 . . 124.7(2) ?
    C6 C5 C4 . . 119.5(2) ?
    C1 C6 H6 . . 119.4 ?
    C5 C6 C1 . . 121.2(2) ?
    C5 C6 H6 . . 119.4 ?
    O2 C7 H7A . . 110.1 ?
    O2 C7 H7B . . 110.1 ?
    O2 C7 C8 . . 108.0(3) ?
    H7A C7 H7B . . 108.4 ?
    C8 C7 H7A . . 110.1 ?
    C8 C7 H7B . . 110.1 ?
    O3 C8 C7 . . 115.2(3) ?
    O3 C8 H8 . . 116.8 ?
    O3 C8 C9 . . 59.3(2) ?
    C7 C8 H8 . . 116.8 ?
    C9 C8 C7 . . 119.3(4) ?
    C9 C8 H8 . . 116.8 ?
    O3 C9 C8 . . 59.7(2) ?
    O3 C9 H9A . . 117.8 ?
    O3 C9 H9B . . 117.8 ?
    C8 C9 H9A . . 117.8 ?
    C8 C9 H9B . . 117.8 ?
    H9A C9 H9B . . 114.9 ?
    O1 C10 H10A . . 109.5 ?
    O1 C10 H10B . . 109.5 ?
    O1 C10 H10C . . 109.5 ?
    H10A C10 H10B . . 109.5 ?
    H10A C10 H10C . . 109.5 ?
    H10B C10 H10C . . 109.5 ?
    C1 C11 H11A . . 108.8 ?
    C1 C11 H11B . . 108.8 ?
    C1 C11 H11C . . 107.6 ?
    C1 C11 H11D . . 107.6 ?
    H11A C11 H11B . . 107.7 ?
    H11C C11 H11D . . 107.0 ?
    C12A C11 C1 . . 113.6(3) ?
    C12A C11 H11A . . 108.8 ?
    C12A C11 H11B . . 108.8 ?
    C12B C11 C1 . . 118.9(5) ?
    C12B C11 H11C . . 107.6 ?
    C12B C11 H11D . . 107.6 ?
    O4 C13 H13A . . 117.8 ?
    O4 C13 H13B . . 117.8 ?
    O4 C13 H13C . . 118.0 ?
    O4 C13 H13D . . 118.0 ?
    O4 C13 C12B . . 58.2(5) ?
    H13A C13 H13B . . 115.0 ?
    H13C C13 H13D . . 115.1 ?
    C12A C13 O4 . . 59.4(2) ?
    C12A C13 H13A . . 117.8 ?
    C12A C13 H13B . . 117.8 ?
    C12B C13 H13C . . 118.0 ?
    C12B C13 H13D . . 118.0 ?
    O4 C12A C11 . . 116.8(3) ?
    O4 C12A C13 . . 60.4(2) ?
    O4 C12A H12A . . 114.7 ?
    C11 C12A H12A . . 114.7 ?
    C13 C12A C11 . . 124.5(4) ?
    C13 C12A H12A . . 114.7 ?
    O4 C12B C13 . . 59.0(5) ?
    O4 C12B H12B . . 112.2 ?
    C11 C12B O4 . . 123.4(8) ?
    C11 C12B C13 . . 127.6(8) ?
    C11 C12B H12B . . 112.2 ?
    C13 C12B H12B . . 112.2 ?
loop_
    _geom_torsion_atom_site_label_1
    _geom_torsion_atom_site_label_2
    _geom_torsion_atom_site_label_3
    _geom_torsion_atom_site_label_4
    _geom_torsion_site_symmetry_1
    _geom_torsion_site_symmetry_2
    _geom_torsion_site_symmetry_3
    _geom_torsion_site_symmetry_4
    _geom_torsion
    _geom_torsion_publ_flag
    O1 C5 C6 C1 . . . . -179.6(3) ?
    O2 C4 C5 O1 . . . . 0.9(3) ?
    O2 C4 C5 C6 . . . . -178.5(2) ?
    O2 C7 C8 O3 . . . . 83.5(4) ?
    O2 C7 C8 C9 . . . . 150.9(4) ?
    O4 C13 C12A C11 . . . . 103.8(4) ?
    O4 C13 C12B C11 . . . . -110.4(10) ?
    C1 C2 C3 C4 . . . . -0.7(4) ?
    C1 C11 C12A O4 . . . . -69.5(4) ?
    C1 C11 C12A C13 . . . . -140.5(3) ?
    C1 C11 C12B O4 . . . . 54.5(11) ?
    C1 C11 C12B C13 . . . . 128.8(8) ?
    C2 C1 C6 C5 . . . . -0.1(4) ?
    C2 C1 C11 C12A . . . . -93.8(4) ?
    C2 C1 C11 C12B . . . . -146.8(6) ?
    C2 C3 C4 O2 . . . . 178.8(2) ?
    C2 C3 C4 C5 . . . . 0.3(4) ?
    C3 C4 C5 O1 . . . . 179.6(2) ?
    C3 C4 C5 C6 . . . . 0.2(4) ?
    C4 O2 C7 C8 . . . . 176.7(3) ?
    C4 C5 C6 C1 . . . . -0.2(4) ?
    C6 C1 C2 C3 . . . . 0.6(4) ?
    C6 C1 C11 C12A . . . . 84.8(4) ?
    C6 C1 C11 C12B . . . . 31.8(7) ?
    C7 O2 C4 C3 . . . . -1.3(4) ?
    C7 O2 C4 C5 . . . . 177.3(2) ?
    C7 C8 C9 O3 . . . . -103.5(4) ?
    C9 O3 C8 C7 . . . . 110.4(4) ?
    C10 O1 C5 C4 . . . . -168.6(2) ?
    C10 O1 C5 C6 . . . . 10.8(4) ?
    C11 C1 C2 C3 . . . . 179.3(2) ?
    C11 C1 C6 C5 . . . . -178.8(2) ?
    C13 O4 C12A C11 . . . . -116.3(4) ?
    C13 O4 C12B C11 . . . . 117.2(10) ?
loop_
    _geom_hbond_atom_site_label_D
    _geom_hbond_atom_site_label_H
    _geom_hbond_atom_site_label_A
    _geom_hbond_site_symmetry_A
    _geom_hbond_distance_DH
    _geom_hbond_distance_HA
    _geom_hbond_distance_DA
    _geom_hbond_angle_DHA
    C7 H7B O4 3_445 0.99 2.53 3.452(4) 155
    C11 H11C O3 1_655 0.99 2.43 3.413(4) 170
    C13 H13B O1 1_655 0.99 2.57 3.358(4) 136
    C12A H12A O3 1_655 1.00 2.45 3.177(5) 129
    C7 H7A Cg 2_565 0.99 2.57 3.465(4) 150
_shelx_hkl_file
;
   2   0  -2 4317.97   92.39
  -2   0   2 4425.36   92.09
  -2   0   2 4418.76   92.19
  -2   0   2 4688.63   93.09
  -2   0   2 4378.96   94.09
  -2   0   2 4443.16   91.99
  -2   0   2 4414.56   92.39
  -2   0   2 4342.97   94.49
   2   0  -2 4516.65   92.69
   2   0  -2 4508.05   92.39
   2   0  -2 4517.75   94.39
   2   0  -2 4529.95   93.29
   2   0  -2 4451.55   92.69
   2   0  -2 4498.05   92.49
   2   0  -2 4319.57   92.89
   2   0  -2 4431.56   93.69
  -4   0   4 3706.13   77.79
  -4   0   4 3639.84   77.99
   4   0  -4 3767.52   76.59
   4   0  -4 3663.43   76.29
   4   0  -4 3768.72   76.89
   4   0  -4 3790.92   76.79
   4   0  -4 3638.84   77.69
  -4   0   4 3797.92   76.39
  -4   0   4 3659.43   77.79
  -4   0   4 3656.93   77.49
  -4   0   4 3592.34   76.79
   6   0  -6  170.68    5.00
   6   0  -6  171.48    4.50
  -6   0   6  174.48    4.50
   6   0  -6  177.18    4.50
  -6   0   6  173.18    4.30
  -6   0   6  164.48    5.60
  -6   0   6  174.28    4.60
  -6   0   6  171.28    5.30
  -8   0   8  105.19    4.70
  -8   0   8   99.29    4.60
  -8   0   8  105.79    3.40
  -8   0   8   98.89    3.60
   8   0  -8  107.99    4.40
 -10   0  10    9.60    1.80
 -10   0  10    6.90    2.50
  10   0 -10    8.40    2.40
 -12   0  12  250.47    7.70
 -12   0  12  234.98    9.30
  12   0 -12  252.67    9.00
   1   1  -1  139.79    2.90
   1   1  -1  107.39    2.90
   1   1  -1  141.79    2.90
   1   1  -1  139.89    3.00
   1   1  -1  139.19    2.90
   1   1  -1  134.69    3.00
  -1  -1   1  130.49    2.90
  -1  -1   1  107.99    2.90
  -1  -1   1  112.69    2.90
   1  -1  -1  137.69    2.70
  -3   1   3   32.10    1.30
  -3   1   3   34.40    1.10
  -3   1   3   34.40    1.20
  -3   1   3   37.40    1.80
   3   1  -3   32.40    1.20
  -3   1   3   35.40    1.20
   3   1  -3   30.40    1.30
   3   1  -3   32.30    1.20
   3   1  -3   33.60    1.60
  -3   1   3   36.00    1.20
   3   1  -3   31.90    1.40
  -3   1   3   35.00    1.50
  -3   1   3   34.70    1.20
   3   1  -3   31.60    1.30
  -3  -1   3   32.80    1.60
  -3  -1   3   33.80    1.30
  -3  -1   3   33.60    1.80
  -3  -1   3   33.00    1.40
   3  -1  -3   34.00    1.10
   3  -1  -3   36.60    1.50
   3  -1  -3   34.60    1.20
  -3  -1   3   35.50    1.30
  -3  -1   3   35.90    1.20
   3  -1  -3   34.20    1.70
   5   1  -5  105.79    3.80
   5   1  -5  103.79    3.30
  -5   1   5  108.39    3.00
  -5   1   5   96.59    3.80
   5   1  -5  109.19    2.80
  -5   1   5  105.59    2.80
   5   1  -5  111.59    3.10
  -5   1   5  100.89    2.90
  -5   1   5  102.19    3.50
  -5   1   5  105.49    2.90
  -5  -1   5  105.39    3.10
   5  -1  -5  102.99    3.80
   5  -1  -5  111.09    3.50
  -5  -1   5  105.79    3.70
   5  -1  -5  102.59    2.80
  -5  -1   5  105.49    3.00
  -5  -1   5  112.59    4.00
   5  -1  -5  106.79    2.80
  -5  -1   5  109.69    2.80
   5  -1  -5  105.79    3.00
   7   1  -7  236.18    6.10
  -7   1   7  236.08    7.40
   7   1  -7  234.08    5.90
  -7   1   7  232.58    5.90
  -7   1   7  230.58    5.60
  -7   1   7  234.38    7.00
   7   1  -7  242.38    6.70
  -7   1   7  235.68    6.00
   7  -1  -7  227.78    6.70
  -7  -1   7  237.08    6.20
  -7  -1   7  237.28    5.60
  -7  -1   7  238.48    5.90
   7  -1  -7  219.48    5.80
  -7  -1   7  227.48    7.40
  -7  -1   7  243.68    7.10
   7  -1  -7  238.38    5.70
   9   1  -9   36.80    3.00
  -9   1   9   32.70    3.20
  -9   1   9   35.40    3.60
  -9   1   9   36.20    2.50
  -9  -1   9   39.50    2.80
   9  -1  -9   36.20    2.30
  -9  -1   9   31.10    3.40
  -9  -1   9   35.40    3.30
   9  -1  -9   31.60    3.00
 -11   1  11   44.90    3.20
 -11   1  11   32.40    3.70
  11   1 -11   52.99    4.30
  11  -1 -11   48.50    4.20
 -11  -1  11   43.00    3.30
 -11  -1  11   47.90    4.50
   0  -2   0    5.60    0.40
   0  -2   0    9.30    0.60
   0  -2   0    6.50    0.40
   0  -2   0    5.20    0.40
  -2   2   2  385.06    8.30
   2   2  -2  390.56    8.40
   2   2  -2  394.86    8.40
   2   2  -2  377.86    8.30
  -2   2   2  386.06    8.60
  -2   2   2  383.96    8.00
   2   2  -2  378.66    8.40
  -2   2   2  389.36    8.00
   2   2  -2  393.96    8.40
  -2   2   2  389.36    8.00
   2   2  -2  382.36    8.60
   2   2  -2  395.26    8.30
   2   2  -2  381.16    8.40
   2   2  -2  378.66    8.60
  -2  -2   2  389.76    8.40
  -2  -2   2  388.76    8.70
  -2  -2   2  376.86    8.30
   2  -2  -2  383.96    8.30
  -2  -2   2  401.96    8.70
   2  -2  -2  393.56    7.90
  -2  -2   2  374.76    8.40
   2  -2  -2  377.56    7.90
  -2  -2   2  377.56    8.40
  -2  -2   2  386.96    8.40
   2  -2  -2  382.86    8.40
  -2  -2   2  394.06    8.40
   4   2  -4  179.58    4.60
   4   2  -4  176.78    4.30
   4   2  -4  181.08    5.10
  -4   2   4  181.08    4.10
   4   2  -4  176.68    4.40
   4   2  -4  180.88    4.70
  -4   2   4  178.58    4.20
  -4   2   4  180.98    5.10
  -4   2   4  182.28    4.20
  -4   2   4  182.88    4.40
   4   2  -4  181.38    4.50
  -4   2   4  184.48    4.90
  -4   2   4  178.08    4.30
  -4  -2   4  177.08    5.00
  -4  -2   4  173.08    5.00
   4  -2  -4  177.28    4.30
   4  -2  -4  176.48    4.30
  -4  -2   4  175.58    4.40
   4  -2  -4  182.68    4.80
  -4  -2   4  174.98    4.30
  -4  -2   4  177.28    4.50
  -6   2   6  184.38    5.90
  -6   2   6  185.38    5.50
   6   2  -6  182.18    5.20
   6   2  -6  188.78    4.80
  -6   2   6  177.48    4.60
  -6   2   6  182.58    4.70
   6   2  -6  192.08    5.10
  -6   2   6  181.98    4.60
  -6   2   6  184.08    4.60
   6   2  -6  188.48    5.20
   6  -2  -6  177.88    4.60
   6  -2  -6  189.78    5.50
  -6  -2   6  181.18    5.90
  -6  -2   6  181.28    5.00
   6  -2  -6  188.78    4.40
  -6  -2   6  188.58    5.80
  -6  -2   6  187.88    4.60
  -6  -2   6  181.48    4.80
   8   2  -8   34.10    2.20
  -8   2   8   32.00    2.10
  -8   2   8   33.90    3.20
  -8   2   8   33.10    3.00
  -8   2   8   35.70    2.00
   8   2  -8   35.90    2.70
  -8  -2   8   36.30    2.10
  -8  -2   8   31.00    2.30
  -8  -2   8   35.10    3.30
   8  -2  -8   35.20    2.00
   8  -2  -8   33.50    2.80
  -8  -2   8   30.60    2.90
 -10   2  10   49.00    2.90
  10   2 -10   55.79    4.00
 -10   2  10   58.59    4.20
  10  -2 -10   59.89    4.20
 -10  -2  10   60.99    3.40
 -10  -2  10   52.79    4.50
 -12   2  12    2.20    2.70
 -12   2  12    7.60    1.90
  12   2 -12    6.10    2.90
 -12  -2  12    7.90    3.70
  12  -2 -12   10.00    3.10
 -12  -2  12    8.90    2.20
   1   3  -1  680.43   14.50
   1   3  -1  665.73   14.50
   1   3  -1  701.63   14.50
   1   3  -1  680.83   14.70
  -1   3   1  671.73   14.40
   1   3  -1  696.63   14.50
  -1   3   1  676.33   14.30
   1   3  -1  703.23   14.60
  -1   3   1  692.23   14.30
  -1  -3   1  705.23   14.50
  -1  -3   1  677.73   14.70
  -1  -3   1  702.13   14.60
   1  -3  -1  652.83   14.20
   1  -3  -1  693.53   14.40
   1  -3  -1  673.53   14.20
   1  -3  -1  699.93   14.20
  -1  -3   1  691.53   14.50
  -1  -3   1  707.13   14.50
   1  -3  -1  689.93   14.40
  -1  -3   1  694.53   14.50
  -3   3   3   83.29    2.00
   3   3  -3   85.29    2.60
  -3   3   3   81.09    2.60
  -3   3   3   78.79    2.80
   3   3  -3   86.49    2.50
   3   3  -3   84.49    2.80
   3   3  -3   87.49    2.50
  -3   3   3   81.69    1.90
  -3   3   3   82.29    2.40
   3   3  -3   84.49    2.40
   3   3  -3   86.19    2.60
  -3   3   3   82.49    2.00
   3   3  -3   86.19    2.40
  -3  -3   3   82.69    2.90
   3  -3  -3   82.39    2.60
  -3  -3   3   83.49    2.40
  -3  -3   3   84.59    2.90
   3  -3  -3   84.69    2.40
  -3  -3   3   84.49    2.50
   3  -3  -3   84.99    2.00
   3  -3  -3   83.39    2.40
  -5   3   5   43.70    1.40
   5   3  -5   39.20    1.90
   5   3  -5   43.10    1.80
  -5   3   5   41.50    1.70
  -5   3   5   43.40    2.20
  -5   3   5   42.50    1.70
   5   3  -5   41.50    2.20
  -5   3   5   42.60    1.50
  -5   3   5   41.90    2.50
   5   3  -5   38.40    2.00
  -5   3   5   43.90    1.50
   5   3  -5   42.40    2.00
   5  -3  -5   42.70    1.20
  -5  -3   5   39.20    2.20
  -5  -3   5   42.80    1.90
   5  -3  -5   40.70    1.80
  -5  -3   5   42.40    2.60
  -5  -3   5   38.50    2.00
   5  -3  -5   43.80    2.20
  -5  -3   5   43.00    1.70
  -7   3   7    5.20    1.70
  -7   3   7    5.10    1.50
  -7   3   7    2.40    0.80
  -7   3   7    1.80    0.90
   7   3  -7    4.50    1.40
   7   3  -7    3.20    1.30
  -7   3   7    2.60    0.90
   7   3  -7    2.70    0.90
   7   3  -7    5.30    1.40
  -7  -3   7    2.60    1.70
  -7  -3   7    4.70    1.30
   7  -3  -7    3.50    0.90
  -7  -3   7    2.70    1.70
  -7  -3   7    2.30    1.00
   7  -3  -7    2.40    1.50
   7  -3  -7    3.40    0.90
  -9   3   9   18.30    2.60
  -9   3   9   15.10    1.60
   9   3  -9   17.30    2.40
  -9   3   9   17.20    2.70
  -9  -3   9   14.80    2.70
   9  -3  -9   17.30    2.50
  -9  -3   9   15.30    2.80
  -9  -3   9   15.80    2.10
 -11   3  11    2.30    1.50
 -11   3  11    5.70    2.50
  11   3 -11    8.80    2.60
  11   3 -11    4.40    2.10
  11  -3 -11    2.50    2.40
 -11  -3  11    2.90    2.20
 -11  -3  11   -1.60    2.70
   0   4   0 1340.97   29.00
   0   4   0 1335.07   28.20
   0   4   0 1363.46   27.90
   0   4   0 1346.27   28.20
   0   4   0 1344.57   28.60
   0   4   0 1315.07   27.90
   0   4   0 1355.86   27.90
   0  -4   0 1341.97   27.90
   0  -4   0 1388.86   27.90
   0  -4   0 1375.26   28.20
   0  -4   0 1347.07   28.00
   0  -4   0 1370.76   27.90
   2   4  -2 1112.69   23.20
   2   4  -2 1108.99   23.10
   2   4  -2 1117.69   23.20
   2   4  -2 1122.69   23.30
  -2   4   2 1061.49   22.70
   2   4  -2 1081.99   23.10
  -2   4   2 1120.39   22.70
  -2  -4   2 1085.09   23.20
   2  -4  -2 1107.79   23.10
   2  -4  -2 1122.79   23.00
  -2  -4   2 1091.79   23.40
  -2  -4   2 1083.29   23.10
   2  -4  -2 1089.49   23.20
  -4   4   4  332.07    7.60
  -4   4   4  328.67    7.00
  -4   4   4  323.37    7.90
   4   4  -4  326.17    7.60
  -4   4   4  333.27    6.90
  -4   4   4  326.57    8.30
   4   4  -4  346.97    8.00
   4   4  -4  331.67    7.70
   4   4  -4  332.97    8.20
  -4   4   4  334.77    7.00
   4   4  -4  332.17    7.80
   4  -4  -4  330.67    7.90
   4  -4  -4  334.17    7.00
  -4  -4   4  332.47    7.90
   4  -4  -4  322.97    7.70
   4  -4  -4  327.47    7.60
  -4  -4   4  328.77    8.30
  -4  -4   4  330.77    8.30
   6   4  -6  174.38    4.70
   6   4  -6  172.48    4.90
  -6   4   6  174.58    4.20
  -6   4   6  169.18    4.00
   6   4  -6  174.58    4.90
  -6   4   6  173.98    4.60
  -6   4   6  170.98    4.60
  -6   4   6  172.18    4.20
  -6   4   6  173.18    5.70
  -6   4   6  180.68    5.40
   6   4  -6  174.18    5.20
  -6  -4   6  161.98    5.70
   6  -4  -6  168.78    4.70
   6  -4  -6  178.78    4.20
   6  -4  -6  167.68    5.20
  -6  -4   6  173.28    5.00
  -6  -4   6  180.98    5.80
   8   4  -8   11.60    1.90
   8   4  -8    9.40    1.70
  -8   4   8    8.20    1.30
  -8   4   8   10.60    1.20
  -8   4   8   12.00    2.30
   8   4  -8   10.60    1.80
  -8   4   8   15.50    2.20
   8  -4  -8   10.10    1.40
  -8  -4   8   12.30    1.80
  -8  -4   8   10.00    2.30
  -8  -4   8   14.40    2.40
   8  -4  -8    8.90    1.90
 -10   4  10   66.99    2.90
  10   4 -10   62.49    4.00
 -10   4  10   73.69    4.70
  10  -4 -10   56.79    3.80
 -10  -4  10   68.59    5.10
 -10  -4  10   63.59    3.80
   1   5  -1  444.46    9.80
   1   5  -1  446.76    9.70
   1   5  -1  438.76    9.70
  -1   5   1  449.76    9.40
  -1   5   1  448.76    9.40
   1   5  -1  439.16    9.90
  -1   5   1  449.06    9.60
  -1   5   1  437.16    9.90
  -1   5   1  450.05    9.40
   1   5  -1  442.96    9.70
   1  -5  -1  451.65    9.40
   1  -5  -1  450.25    9.50
  -1  -5   1  434.36   10.10
  -1  -5   1  440.96    9.70
  -1  -5   1  455.75    9.30
  -1  -5   1  446.36    9.70
   1  -5  -1  451.55    9.30
   1  -5  -1  447.06    9.70
  -1  -5   1  429.26    9.70
   1  -5  -1  458.75    9.90
  -3   5   3  424.66    8.40
   3   5  -3  407.66    9.30
  -3   5   3  421.06    8.40
   3   5  -3  399.36    9.40
   3   5  -3  405.66    9.30
  -3   5   3  400.56    9.50
   3   5  -3  402.76    9.30
   3   5  -3  405.26    9.50
  -3  -5   3  399.06    9.70
   3  -5  -3  409.06    9.30
   3  -5  -3  408.76    9.20
  -3  -5   3  418.16    9.30
   3  -5  -3  407.36    9.10
  -3  -5   3  392.06    9.50
   5   5  -5  215.38    5.50
  -5   5   5  224.48    4.50
  -5   5   5  221.68    5.60
  -5   5   5  226.08    6.30
   5   5  -5  211.98    5.80
  -5   5   5  217.38    4.80
  -5   5   5  210.08    4.50
   5   5  -5  216.98    6.20
  -5   5   5  217.08    4.80
   5   5  -5  208.98    5.50
  -5   5   5  220.08    5.50
   5   5  -5  214.78    5.90
  -5   5   5  219.18    5.90
   5  -5  -5  220.18    5.90
  -5  -5   5  204.28    6.20
   5  -5  -5  211.58    5.50
  -5  -5   5  213.18    6.30
   5  -5  -5  212.98    4.50
   5  -5  -5  212.38    5.60
  -5  -5   5  212.68    5.80
  -7   5   7   79.69    2.40
  -7   5   7   83.29    2.90
  -7   5   7   79.79    2.90
   7   5  -7   72.89    3.40
   7   5  -7   78.99    3.50
  -7   5   7   87.59    4.20
   7   5  -7   81.29    3.40
  -7   5   7   77.09    3.60
   7  -5  -7   78.99    3.00
  -7  -5   7   74.59    4.10
  -7  -5   7   77.79    3.40
   7  -5  -7   80.19    3.50
  -7  -5   7   80.69    4.30
  -9   5   9   21.00    1.60
  -9   5   9   21.40    3.00
  -9   5   9   24.60    2.80
   9   5  -9   23.40    2.50
  -9  -5   9   23.90    2.50
  -9  -5   9   24.20    3.30
  -9  -5   9   21.80    3.10
   9  -5  -9   18.70    2.70
 -11   5  11    7.50    2.60
 -11  -5  11    4.70    3.30
 -11  -5  11    6.10    2.30
  11  -5 -11    6.70    2.70
   0   6   0   54.29    1.40
   0   6   0   49.20    1.70
   0   6   0   52.49    1.70
   0   6   0   54.49    1.70
   0   6   0   50.49    1.70
   0   6   0   51.69    2.10
   0  -6   0   56.09    1.90
   0  -6   0   55.79    1.70
   0  -6   0   53.59    1.90
   2   6  -2  913.81   19.40
   2   6  -2  902.71   19.60
  -2   6   2  907.41   18.70
   2   6  -2  882.61   19.40
   2   6  -2  903.81   19.40
   2  -6  -2  888.41   19.20
  -2  -6   2  926.81   19.90
   2  -6  -2  926.11   18.70
   2  -6  -2  917.91   19.50
  -2  -6   2  900.71   19.40
  -2  -6   2  920.11   19.00
  -2  -6   2  910.01   19.10
   2  -6  -2  898.81   19.30
   2  -6  -2  901.01   18.60
  -2  -6   2  893.51   19.40
  -4   6   4  235.98    5.90
   4   6  -4  237.18    6.20
   4   6  -4  240.68    6.30
   4   6  -4  234.18    6.30
  -4   6   4  234.18    6.40
   4   6  -4  238.88    6.10
   4  -6  -4  240.68    6.10
  -4  -6   4  243.68    6.70
  -4  -6   4  240.78    6.20
   4  -6  -4  232.98    5.80
   4  -6  -4  238.08    6.10
  -4  -6   4  235.28    6.40
  -6   6   6  820.22   17.40
  -6   6   6  802.62   18.50
  -6   6   6  811.92   16.40
   6   6  -6  782.42   17.90
   6   6  -6  762.72   17.60
  -6   6   6  781.02   16.40
  -6   6   6  771.22   17.30
  -6   6   6  781.82   17.90
   6   6  -6  776.42   17.30
  -6  -6   6  791.22   18.50
   6  -6  -6  780.02   17.50
  -6  -6   6  752.72   17.70
  -6  -6   6  783.42   18.50
   6  -6  -6  783.82   17.40
   6  -6  -6  779.12   17.90
  -8   6   8    8.30    1.90
  -8   6   8    4.00    1.20
   8   6  -8    6.80    1.70
   8   6  -8    7.20    1.60
  -8   6   8    7.50    2.10
  -8   6   8    4.00    1.20
  -8   6   8    5.80    0.90
   8   6  -8    5.70    1.80
   8  -6  -8    5.80    1.40
  -8  -6   8    3.30    1.70
  -8  -6   8    6.10    2.30
   8  -6  -8    6.50    1.90
  -8  -6   8    4.20    2.00
 -10   6  10   11.70    2.40
  10  -6 -10    9.20    2.60
 -10  -6  10   12.90    2.50
 -10  -6  10    9.90    3.20
   1   7  -1  684.83   15.20
   1   7  -1  720.73   15.30
  -1   7   1  705.63   15.10
  -1   7   1  705.53   14.90
   1   7  -1  703.33   15.60
  -1   7   1  720.53   15.60
  -1   7   1  704.83   15.00
   1   7  -1  716.33   15.30
   1  -7  -1  695.23   15.00
  -1  -7   1  728.23   15.90
  -1  -7   1  737.43   15.40
   1  -7  -1  705.43   15.50
  -1  -7   1  700.63   15.40
  -1  -7   1  715.03   15.30
  -1  -7   1  721.33   14.70
   1  -7  -1  706.63   14.90
   1  -7  -1  682.03   15.30
   3   7  -3  465.75   10.70
   3   7  -3  453.05   10.50
   3   7  -3  459.05   10.50
  -3   7   3  457.55    9.40
  -3   7   3  452.75   10.50
   3   7  -3  439.76   10.40
  -3   7   3  443.76    9.40
   3   7  -3  459.25   10.50
   3  -7  -3  449.16   10.50
   3  -7  -3  453.55   10.20
  -3  -7   3  429.46   10.50
  -3  -7   3  466.25   10.00
  -3  -7   3  448.36   10.90
  -3  -7   3  454.25   10.40
   3  -7  -3  444.16   10.20
  -5   7   5  501.35   12.20
  -5   7   5  501.25   11.90
   5   7  -5  491.65   11.70
   5   7  -5  490.75   11.90
  -5   7   5  506.35   11.50
   5  -7  -5  488.05   11.70
   5  -7  -5  488.45   11.40
  -5  -7   5  512.85   11.80
  -5  -7   5  526.85   12.60
   5  -7  -5  487.35   11.70
  -5  -7   5  473.75   12.10
   7   7  -7  194.48    6.20
  -7   7   7  196.28    6.30
  -7   7   7  196.58    5.60
   7   7  -7  192.88    6.10
  -7   7   7  204.48    6.70
  -7   7   7  189.68    5.50
  -7   7   7  199.28    4.40
  -7  -7   7  190.28    6.10
  -7  -7   7  195.88    6.80
   7  -7  -7  190.28    5.80
  -7  -7   7  202.48    7.00
   7  -7  -7  195.68    6.20
   9   7  -9   33.90    3.00
  -9   7   9   42.70    3.40
   9   7  -9   39.30    3.30
  -9   7   9   33.80    3.50
   9  -7  -9   35.90    3.40
  -9  -7   9   35.60    3.90
   9  -7  -9   36.10    2.80
  -9  -7   9   30.40    3.70
  -9  -7   9   38.70    3.30
 -11   7  11   11.70    3.40
  11  -7 -11   12.10    3.00
 -11  -7  11   15.30    2.90
 -11  -7  11   12.70    3.70
   0   8   0   77.89    2.90
   0   8   0   80.69    2.00
   0   8   0   84.89    2.50
   0   8   0   79.69    2.40
   0   8   0   76.49    2.50
   0  -8   0   76.19    2.00
   0  -8   0   78.09    2.60
   0  -8   0   81.39    2.40
   0  -8   0   85.29    2.80
   2   8  -2   27.90    1.70
  -2   8   2   24.50    1.80
  -2   8   2   26.40    1.00
   2   8  -2   24.80    1.50
  -2   8   2   27.60    1.10
  -2   8   2   26.60    1.50
   2   8  -2   27.90    1.90
   2   8  -2   28.10    1.60
  -2  -8   2   26.00    1.40
   2  -8  -2   26.20    1.60
  -2  -8   2   29.00    1.50
   2  -8  -2   27.30    1.00
  -2  -8   2   28.30    1.70
  -2  -8   2   27.40    1.60
   2  -8  -2   27.20    1.00
  -2  -8   2   24.00    2.10
   2  -8  -2   25.60    1.80
   2  -8  -2   26.20    1.40
  -2  -8   2   27.80    1.00
  -4   8   4   17.20    1.60
   4   8  -4   21.20    1.70
   4   8  -4   16.30    1.70
   4   8  -4   18.50    1.90
   4  -8  -4   20.40    1.80
  -4  -8   4   18.80    1.70
  -4  -8   4   17.00    1.80
   4  -8  -4   15.20    1.50
   4  -8  -4   17.30    1.50
  -4  -8   4   16.00    2.00
  -6   8   6  137.39    4.80
  -6   8   6  140.89    4.40
  -6   8   6  150.68    5.30
   6   8  -6  146.39    5.10
   6   8  -6  149.79    5.00
   6  -8  -6  139.39    4.70
  -6  -8   6  146.89    4.90
  -6  -8   6  147.29    5.50
  -6  -8   6  143.69    5.70
   6  -8  -6  152.08    4.90
   6  -8  -6  137.69    4.40
   8   8  -8    2.90    1.90
  -8   8   8    2.30    1.70
  -8   8   8   -0.30    1.60
  -8   8   8   -1.00    1.30
   8   8  -8    1.00    1.80
   8  -8  -8    3.70    1.90
  -8  -8   8   -0.30    2.30
  -8  -8   8    0.70    2.00
  -8  -8   8    3.30    1.80
   8  -8  -8    1.40    1.70
  10   8 -10    9.80    2.40
 -10   8  10    9.30    2.90
 -10   8  10    6.50    2.20
 -10  -8  10    3.30    3.20
 -10  -8  10   10.50    2.50
  10  -8 -10    6.40    2.60
  -1   9   1   29.70    1.80
  -1   9   1   29.60    1.30
   1   9  -1   26.40    1.60
   1   9  -1   27.90    2.00
  -1   9   1   29.10    1.40
   1  -9  -1   29.90    1.20
   1  -9  -1   29.50    1.70
  -1  -9   1   29.80    1.70
   1  -9  -1   28.70    1.20
   1  -9  -1   30.50    1.90
  -1  -9   1   29.50    1.60
  -1  -9   1   29.00    1.70
  -3   9   3  265.17    6.80
   3   9  -3  265.47    6.90
  -3   9   3  268.27    7.00
  -3   9   3  256.17    5.80
   3   9  -3  266.07    6.80
   3   9  -3  261.07    7.10
  -3   9   3  265.97    6.80
  -3   9   3  264.27    5.80
   3  -9  -3  265.37    7.10
  -3  -9   3  264.17    6.80
   3  -9  -3  262.77    6.70
  -3  -9   3  271.27    6.10
   3  -9  -3  264.57    6.50
  -3  -9   3  259.07    6.80
  -3  -9   3  265.77    7.40
  -3  -9   3  277.87    6.90
  -3  -9   3  270.27    6.40
  -5   9   5    8.30    1.50
   5   9  -5    9.60    1.80
  -5   9   5    5.80    1.30
   5   9  -5   10.10    1.90
   5  -9  -5    8.40    1.50
   5  -9  -5    9.50    1.40
   5  -9  -5    8.60    1.70
  -5  -9   5    7.80    1.70
  -5  -9   5    8.20    1.80
  -5  -9   5    8.60    1.60
  -7   9   7   29.40    2.20
  -7   9   7   28.20    2.10
   7   9  -7   24.50    2.60
  -7   9   7   29.60    2.60
  -7   9   7   27.20    2.70
   7   9  -7   25.10    2.70
   7  -9  -7   24.60    2.50
   7  -9  -7   30.80    2.70
  -7  -9   7   26.30    2.60
  -7  -9   7   22.60    3.00
  -7  -9   7   25.70    2.80
   7  -9  -7   27.40    2.20
   9   9  -9   26.60    3.10
  -9   9   9   25.60    2.70
  -9   9   9   28.10    3.50
   9   9  -9   28.50    3.20
   9  -9  -9   23.20    3.10
  -9  -9   9   17.80    3.60
   9  -9  -9   28.60    2.80
  -9  -9   9   28.30    3.10
  -9  -9   9   25.20    3.90
   0  10   0  296.17    7.10
   0  10   0  302.67    6.30
   0  10   0  292.57    7.00
   0  10   0  294.77    7.70
   0 -10   0  296.47    7.40
   0 -10   0  306.77    7.60
   0 -10   0  296.27    6.40
   0 -10   0  288.47    6.90
   2  10  -2    3.00    0.80
  -2  10   2    4.30    0.90
  -2  10   2    4.00    0.60
   2  10  -2    3.20    1.20
  -2  10   2    3.50    0.70
   2  10  -2    2.30    1.40
  -2  10   2    2.80    1.30
   2 -10  -2    2.00    1.00
   2 -10  -2    3.70    1.30
  -2 -10   2    4.60    1.20
   2 -10  -2    3.30    0.80
  -2 -10   2    4.90    1.50
   2 -10  -2    2.80    0.30
  -2 -10   2    4.10    1.10
  -2 -10   2    2.40    1.00
  -4  10   4  124.79    4.20
   4  10  -4  119.49    4.20
  -4  10   4  120.39    2.60
  -4  10   4  129.59    4.20
   4  10  -4  127.09    4.60
   4  10  -4  122.69    4.10
  -4  10   4  119.29    2.70
   4 -10  -4  121.69    4.40
   4 -10  -4  122.59    4.00
  -4 -10   4  122.89    4.30
  -4 -10   4  122.99    5.10
  -4 -10   4  128.19    4.30
   4 -10  -4  121.69    4.00
  -6  10   6    2.70    1.50
   6  10  -6    4.20    1.80
  -6  10   6    3.50    1.50
   6  10  -6    6.70    1.60
  -6  10   6    2.40    1.40
  -6  10   6    5.60    1.30
   6 -10  -6    4.70    1.40
   6 -10  -6    3.50    1.50
  -6 -10   6    7.80    2.30
  -6 -10   6    4.10    1.70
  -6 -10   6    2.10    1.30
   6 -10  -6    4.60    1.40
  -8  10   8   13.60    2.20
   8  10  -8   11.40    2.50
  -8  10   8   15.80    2.80
   8  10  -8   14.00    2.50
  -8  10   8   10.70    2.20
   8 -10  -8   15.90    2.40
  -8 -10   8    7.80    2.60
   8 -10  -8   11.60    1.90
  -8 -10   8   12.10    3.00
  -8 -10   8    6.00    1.80
   8 -10  -8   12.00    2.40
 -10  10  10    6.90    2.80
  10  10 -10    0.80    2.30
  10 -10 -10   -0.50    1.90
  10 -10 -10    4.00    2.60
 -10 -10  10    6.80    2.50
 -10 -10  10   -0.90    3.10
  -1  11   1  143.89    4.10
  -1  11   1  145.59    4.90
  -1  11   1  146.49    4.00
   1  11  -1  155.98    4.40
   1  11  -1  153.28    4.10
  -1  11   1  144.69    3.70
   1  11  -1  153.28    4.90
  -1 -11   1  158.38    4.70
   1 -11  -1  144.89    4.50
  -1 -11   1  149.19    4.50
  -1 -11   1  158.58    4.30
   1 -11  -1  137.79    3.70
   1 -11  -1  148.09    4.70
   3  11  -3   62.99    2.60
   3  11  -3   61.09    3.00
   3  11  -3   64.39    3.30
  -3  11   3   56.19    3.10
  -3  11   3   60.79    2.00
  -3  11   3   66.19    2.70
  -3  11   3   63.89    2.70
  -3  11   3   60.49    1.60
  -3  11   3   61.09    1.90
  -3 -11   3   55.09    2.70
   3 -11  -3   61.79    2.90
   3 -11  -3   58.49    2.70
  -3 -11   3   67.09    3.80
   3 -11  -3   63.09    2.50
  -3 -11   3   62.39    2.50
  -3 -11   3   61.29    3.00
  -3 -11   3   61.79    2.80
  -5  11   5   54.89    3.20
   5  11  -5   52.29    2.90
  -5  11   5   54.59    2.90
   5  11  -5   62.39    3.50
  -5  11   5   52.69    3.00
   5 -11  -5   53.79    2.90
   5 -11  -5   57.49    3.00
  -5 -11   5   54.79    3.30
  -5 -11   5   58.29    3.20
  -5 -11   5   58.39    4.00
   5 -11  -5   52.49    3.20
   7  11  -7   32.20    3.20
  -7  11   7   26.50    2.50
  -7  11   7   28.30    3.00
  -7  11   7   28.20    2.80
  -7  11   7   25.30    2.60
   7  11  -7   27.90    3.00
  -7  11   7   31.20    2.50
   7 -11  -7   30.50    3.00
  -7 -11   7   28.60    3.50
   7 -11  -7   39.50    3.10
   7 -11  -7   30.90    2.60
  -7 -11   7   24.90    3.00
  -7 -11   7   25.70    2.80
  -9  11   9   10.30    2.70
   9  11  -9   16.00    2.90
   9  11  -9   13.20    2.90
   9 -11  -9   12.50    2.70
  -9 -11   9   13.80    2.70
  -9 -11   9    7.70    3.30
   9 -11  -9    8.90    2.50
   0  12   0   22.10    2.30
   0  12   0   23.90    1.60
   0  12   0   23.80    1.80
   0 -12   0   26.30    1.90
   0 -12   0   23.90    1.90
   0 -12   0   20.90    1.50
   2  12  -2   41.30    2.90
   2  12  -2   44.20    2.10
  -2  12   2   40.80    2.00
  -2  12   2   45.00    1.90
  -2  12   2   39.00    2.80
   2  12  -2   39.90    2.50
  -2 -12   2   43.30    2.30
   2 -12  -2   39.50    2.70
  -2 -12   2   40.70    2.30
   2 -12  -2   41.10    1.80
  -2 -12   2   36.90    2.60
   2 -12  -2   43.40    2.50
   4  12  -4    6.60    1.90
  -4  12   4    4.80    1.70
  -4  12   4    5.10    1.20
  -4  12   4    5.40    0.50
   4  12  -4    3.70    1.60
  -4  12   4    4.90    1.30
   4 -12  -4    4.90    1.70
  -4 -12   4    5.10    1.50
   4 -12  -4    7.50    1.30
  -4 -12   4    5.20    1.40
  -4 -12   4    5.00    1.40
   4 -12  -4    4.10    1.40
  -4 -12   4    6.00    2.10
  -6  12   6    2.80    1.30
  -6  12   6    1.50    1.60
   6  12  -6    4.50    2.10
  -6  12   6    2.70    1.60
   6  12  -6    4.30    2.00
  -6  12   6    1.20    1.60
  -6 -12   6    4.60    1.80
   6 -12  -6    4.30    2.00
  -6 -12   6    3.10    1.90
   6 -12  -6    2.20    1.50
   6 -12  -6    2.70    1.60
  -6 -12   6    1.40    1.70
  -6 -12   6    5.80    2.00
  -8  12   8   10.80    2.20
   8  12  -8   15.60    2.90
  -8  12   8   12.40    2.50
   8  12  -8   14.80    2.80
  -8  12   8   10.70    2.50
  -8 -12   8   10.90    3.30
   8 -12  -8   12.80    2.50
   8 -12  -8   12.90    2.60
  -8 -12   8   13.70    2.70
   8 -12  -8   12.30    2.20
   1  13  -1  401.26    9.70
   1  13  -1  382.16   10.30
  -1  13   1  398.66    9.30
  -1  13   1  399.06   10.40
   1 -13  -1  380.66    9.80
  -1 -13   1  389.66    9.40
  -1 -13   1  379.86    9.90
  -1 -13   1  394.16   10.00
   1 -13  -1  403.16   10.20
   3  13  -3   90.39    4.30
   3  13  -3   92.79    4.00
  -3  13   3   98.79    4.30
  -3  13   3   96.99    2.80
  -3  13   3   95.99    3.50
  -3 -13   3   99.19    4.10
   3 -13  -3   94.19    4.00
  -3 -13   3  102.39    3.60
  -3 -13   3   92.59    3.70
   3 -13  -3   98.99    3.80
   5  13  -5   69.69    4.10
   5  13  -5   72.39    3.90
  -5  13   5   73.59    3.80
  -5  13   5   69.59    3.40
  -5  13   5   68.59    3.50
  -5 -13   5   71.79    3.70
   5 -13  -5   68.59    4.00
  -5 -13   5   76.29    3.80
  -5 -13   5   66.39    4.70
   5 -13  -5   67.19    3.40
   5 -13  -5   74.59    3.40
  -7  13   7   49.90    3.30
  -7  13   7   52.19    3.70
  -7  13   7   49.50    3.60
  -7  13   7   46.40    3.50
   7  13  -7   59.39    4.30
   7  13  -7   58.79    4.30
   7 -13  -7   49.10    3.30
   7 -13  -7   52.79    3.90
  -7 -13   7   52.29    3.80
  -7 -13   7   56.69    5.10
  -7 -13   7   50.49    3.40
   7 -13  -7   55.79    3.90
   9  13  -9   24.30    3.40
  -9  13   9   21.00    3.30
  -9  13   9   20.30    3.90
   9  13  -9   24.60    3.60
   9 -13  -9   22.70    3.30
   9 -13  -9   21.20    3.20
  -9 -13   9   23.80    3.40
  -9 -13   9   23.50    4.10
  -9 -13   9   26.70    3.40
   0  14   0   65.19    3.00
   0  14   0   66.99    3.50
   0 -14   0   69.79    3.40
   0 -14   0   60.99    3.30
  -2  14   2   14.20    2.20
   2  14  -2   14.80    2.10
   2  14  -2    9.70    2.30
  -2  14   2   14.80    1.40
  -2 -14   2    9.30    1.60
  -2 -14   2   11.50    1.70
   2 -14  -2   11.00    1.90
  -2 -14   2   14.20    1.80
   2 -14  -2   11.60    1.90
  -4  14   4   23.50    2.70
  -4  14   4   21.60    1.30
   4  14  -4   23.50    2.60
   4  14  -4   20.00    2.80
   4 -14  -4   23.30    2.30
   4 -14  -4   26.20    2.90
   4 -14  -4   20.90    1.90
  -4 -14   4   27.20    2.70
  -4 -14   4   24.50    2.40
  -6  14   6    4.20    2.00
  -6  14   6    3.10    1.70
   6  14  -6    5.10    2.30
  -6  14   6    4.90    1.70
   6  14  -6    4.50    2.40
   6 -14  -6    5.80    1.80
  -6 -14   6    2.90    2.00
  -6 -14   6    2.60    2.00
   6 -14  -6    5.40    2.20
   6 -14  -6    7.00    1.90
  -6 -14   6    5.60    2.30
   8  14  -8   14.30    3.00
   8  14  -8   13.10    3.10
  -8  14   8    9.60    2.40
  -8  14   8   16.60    2.90
   8 -14  -8   13.40    2.30
   8 -14  -8   13.90    2.70
  -8 -14   8   14.30    2.70
  -8 -14   8   10.50    3.50
   8 -14  -8   13.50    2.90
  -8 -14   8   17.70    2.90
   1  15  -1   58.69    3.10
  -1  15   1   51.89    3.70
  -1  15   1   64.19    2.80
   1  15  -1   54.89    3.80
   1 -15  -1   57.79    3.60
  -1 -15   1   54.99    3.20
  -1 -15   1   57.29    3.40
   1 -15  -1   62.49    3.40
  -3  15   3   14.70    2.50
  -3  15   3   13.40    1.30
   3  15  -3   12.10    2.20
   3  15  -3   11.60    2.50
  -3 -15   3   11.30    2.00
   3 -15  -3   11.00    2.00
  -3 -15   3   17.20    2.10
   3 -15  -3   10.40    2.40
  -5  15   5    4.10    1.80
   5  15  -5    2.50    2.40
   5  15  -5    1.70    2.20
  -5  15   5    8.50    2.30
   5 -15  -5    6.80    2.00
  -5 -15   5    5.50    1.90
  -5 -15   5   10.90    2.30
   5 -15  -5    6.10    1.90
   5 -15  -5    8.00    1.90
   7  15  -7    6.30    2.70
  -7  15   7    1.50    2.00
   7  15  -7    7.50    2.80
   7 -15  -7    7.70    2.10
  -7 -15   7    6.80    2.40
  -7 -15   7    3.90    2.30
  -7 -15   7    2.80    3.10
   7 -15  -7    5.50    2.70
   7 -15  -7    7.50    2.20
   0  16   0   24.20    2.20
   0  16   0   18.80    2.80
   0 -16   0   21.50    2.70
   0 -16   0   21.10    2.50
   2  16  -2    5.10    1.80
   2  16  -2    5.20    2.30
  -2  16   2    3.50    1.20
  -2  16   2    3.10    2.20
  -2 -16   2    6.00    2.10
  -2 -16   2    4.30    1.80
   2 -16  -2    4.80    1.80
   2 -16  -2    3.60    1.90
  -4  16   4   15.70    2.70
   4  16  -4    9.60    2.40
   4  16  -4   19.00    3.10
   4 -16  -4   14.40    2.90
   4 -16  -4   13.10    2.20
  -4 -16   4   11.40    2.50
  -6  16   6   -0.40    2.20
   6  16  -6   -2.10    2.40
   6  16  -6    1.60    2.50
   6 -16  -6    2.30    2.20
   6 -16  -6    1.20    2.50
  -6 -16   6   -0.50    2.00
  -6 -16   6   -0.80    1.90
   1  17  -1    8.40    2.10
  -1  17   1    4.90    1.60
  -1  17   1    5.70    2.50
   1  17  -1    9.00    2.70
   1 -17  -1    8.10    2.40
  -1 -17   1    6.90    2.20
  -1 -17   1    7.10    2.10
   1 -17  -1    8.50    2.10
   3  17  -3    2.30    2.40
  -3  17   3    0.50    2.10
   3  17  -3   -2.00    1.90
  -3  17   3    1.00    1.10
  -3 -17   3    1.70    2.10
   3 -17  -3   -1.20    1.60
   3 -17  -3    4.20    2.40
  -5  17   5   19.50    3.10
   5  17  -5   18.40    3.20
   5  17  -5   20.90    3.40
   5 -17  -5   17.50    3.20
   5 -17  -5   20.40    2.70
  -5 -17   5   18.30    3.00
   0  18   0   49.60    3.30
   0  18   0   52.19    4.40
   0 -18   0   53.39    3.80
   0 -18   0   62.09    4.10
   2  18  -2   30.20    3.20
  -2  18   2   28.80    2.20
   2  18  -2   24.10    3.50
  -2  18   2   25.60    3.50
   2 -18  -2   34.50    3.70
   2 -18  -2   30.10    3.20
  -2 -18   2   31.80    3.30
  -2 -18   2   29.70    2.90
  -4  18   4   48.20    4.20
   4  18  -4   41.20    4.30
   4  18  -4   45.50    3.90
   4 -18  -4   39.30    4.20
   4 -18  -4   41.00    3.60
  -4 -18   4   41.70    3.80
   1  19  -1    0.70    2.00
   1  19  -1   -1.10    2.50
  -1  19   1    2.70    1.60
  -1  19   1    2.60    2.80
   1 -19  -1    1.50    2.20
  -1 -19   1    0.80    1.90
  -1 -19   1    1.60    2.20
   1 -19  -1    0.70    2.20
   3  19  -3   39.20    4.40
   3  19  -3   37.90    3.50
  -3  19   3   43.60    4.30
  -3 -19   3   40.00    3.80
   3 -19  -3   34.20    4.00
   3 -19  -3   43.50    3.80
   0  20   0    8.80    3.00
   0  20   0   11.10    2.30
   0 -20   0   10.20    2.70
   0 -20   0    7.90    2.60
   2  20  -2    6.20    2.90
  -2  20   2    9.10    3.10
   2  20  -2    9.00    2.60
   2 -20  -2    8.30    2.80
   2 -20  -2   11.00    2.70
  -2 -20   2   11.10    2.90
 -12   0  11    3.70    1.90
  12   0 -11    7.90    2.90
 -12   0  11    7.40    3.10
 -10   0   9   -0.70    1.90
  10   0  -9   -0.50    1.80
 -10   0   9   -1.60    1.40
 -10   0   9   -1.00    2.00
  -8   0   7    0.70    1.60
   8   0  -7   -0.10    1.30
  -8   0   7    0.50    0.80
  -8   0   7   -1.00    1.20
   8   0  -7    1.30    0.90
  -8   0   7    1.30    1.10
   8   0  -7   -0.90    1.40
  -8   0   7    0.00    1.10
  -6   0   5    1.00    0.80
  -6   0   5    0.30    1.20
   6   0  -5   -0.70    0.70
  -6   0   5    0.80    0.60
  -6   0   5    0.50    1.10
   6   0  -5    0.00    0.70
  -6   0   5   -0.90    0.60
   6   0  -5   -0.20    0.60
   6   0  -5   -1.20    0.50
  -4   0   3    0.30    0.70
   4   0  -3    0.90    0.60
  -4   0   3    1.70    0.60
   4   0  -3    1.60    0.80
   4   0  -3    0.80    0.50
   4   0  -3    1.20    0.60
  -4   0   3   -0.30    0.50
  -4   0   3    2.40    0.60
  -4   0   3    1.40    0.50
   4   0  -3    1.10    0.60
  -4   0   3    0.90    0.80
  -4   0   3    0.80    0.60
  -2   0   1    0.10    0.50
   2   0  -1    0.80    0.30
   2   0  -1    0.20    0.50
   2   0  -1   -0.30    0.40
   2   0  -1   -0.40    0.40
   2   0  -1    0.00    0.40
  -2   0   1   -0.30    0.30
   2   0  -1   -1.20    0.50
  -2   0   1   -1.00    0.30
  -2   0   1   -0.10    0.40
  -2   0   1   -0.60    0.30
  -2   0   1   -0.20    0.40
  -2   0   1   -0.40    0.50
   2   0  -1    0.60    0.40
   0   0   1   -6.10    0.10
   0   0  -1   -5.70    0.20
   0   0   1   -6.20    0.10
   0   0  -1   -5.80    0.10
   0   0  -1   -6.00    0.20
   0   0  -1   -5.40    0.30
   0   0   1   -6.20    0.20
   0   0   1   -6.20    0.10
   0   0   1   -5.70    0.20
   0   0  -1   -6.10    0.10
   0   0  -1   -5.40    0.20
   0   0   1   -6.10    0.10
   0   0   1   -6.00    0.20
   0   0  -1   -5.50    0.10
   0   0  -1   -5.90    0.10
   0   0   1   -5.90    0.10
   0   0   1   -5.90    0.20
   0   0   1   -6.00    0.20
   2   0  -3   -0.70    0.50
  -2   0   3   -0.60    0.50
   2   0  -3    0.10    0.70
  -2   0   3   -0.40    0.40
  -2   0   3   -0.20    0.60
  -2   0   3   -1.00    0.70
   2   0  -3   -0.30    0.30
  -2   0   3    0.00    0.30
  -2   0   3    0.60    0.50
   2   0  -3   -0.20    0.60
  -2   0   3    0.00    0.20
   2   0  -3    0.00    0.50
   4   0  -5    1.80    1.00
  -4   0   5    2.00    0.90
  -4   0   5    1.50    1.10
   4   0  -5    0.90    0.50
   4   0  -5    1.10    0.60
   4   0  -5    0.50    0.80
  -4   0   5    1.00    0.30
  -4   0   5    0.70    0.50
  -4   0   5    1.70    0.60
  -4   0   5    0.80    0.60
  -6   0   7   -0.90    0.90
  -6   0   7    0.10    1.10
  -6   0   7   -0.50    0.40
   6   0  -7   -0.40    0.60
   6   0  -7    0.10    0.90
  -6   0   7   -1.70    1.30
  -6   0   7    1.80    0.70
   6   0  -7    0.60    1.20
   8   0  -9   -1.40    1.30
  -8   0   9   -0.40    1.30
   8   0  -9   -3.00    1.50
  -8   0   9   -1.70    1.70
  -8   0   9    0.80    1.60
  10   0 -11   -0.40    2.10
 -10   0  11    0.00    2.50
 -10   0  11    2.50    1.60
 -11   1  10    0.50    1.50
  11   1 -10   -1.10    2.10
 -11   1  10   -1.30    2.40
  11  -1 -10   -0.40    2.20
 -11  -1  10   -0.10    2.40
 -11  -1  10    1.50    1.60
  -9   1   8    8.00    1.40
  -9   1   8    4.70    2.00
  -9   1   8    4.70    1.40
   9   1  -8    1.60    1.70
  -9   1   8    7.10    2.00
   9  -1  -8    3.20    1.80
  -9  -1   8    8.40    2.10
  -9  -1   8    9.10    1.60
  -9  -1   8    6.50    2.10
  -9  -1   8    6.90    1.40
  -7   1   6   32.60    2.40
   7   1  -6   30.70    2.20
  -7   1   6   33.00    1.70
  -7   1   6   29.70    1.80
  -7   1   6   34.50    1.70
  -7   1   6   34.10    1.90
   7   1  -6   31.60    1.90
  -7   1   6   29.50    2.60
   7   1  -6   30.20    1.80
   7  -1  -6   31.80    1.80
   7  -1  -6   31.30    1.50
   7  -1  -6   30.70    2.00
   7  -1  -6   32.80    1.60
  -7  -1   6   31.90    2.80
  -7  -1   6   33.60    2.70
  -7  -1   6   28.10    1.80
  -7  -1   6   31.60    1.90
  -7  -1   6   34.50    1.80
   5   1  -4    8.60    1.30
  -5   1   4    8.50    0.80
   5   1  -4    8.50    0.90
  -5   1   4    6.20    1.30
   5   1  -4    7.70    0.90
  -5   1   4    7.50    0.80
  -5   1   4    9.40    0.80
  -5   1   4    8.10    0.90
  -5   1   4    6.60    1.20
   5   1  -4    7.50    0.90
   5   1  -4    7.70    1.00
   5   1  -4    8.00    0.90
  -5  -1   4    6.30    1.20
   5  -1  -4    7.50    0.80
  -5  -1   4    6.60    1.30
  -5  -1   4    7.40    0.90
  -5  -1   4    9.80    1.00
  -5  -1   4    7.50    0.90
   5  -1  -4    7.40    0.70
   5  -1  -4    8.50    0.80
   5  -1  -4    8.30    0.90
   5  -1  -4    9.00    1.20
   3   1  -2 1040.60   21.60
  -3   1   2 1001.90   21.60
   3   1  -2 1033.90   21.60
  -3   1   2 1038.70   21.30
  -3   1   2 1028.20   21.40
  -3   1   2 1033.00   21.30
  -3   1   2 1035.10   21.60
   3   1  -2 1034.00   21.60
  -3   1   2 1004.10   21.80
   3   1  -2 1036.40   21.90
   3   1  -2 1033.20   21.50
   3   1  -2 1018.20   21.50
   3   1  -2 1053.19   21.50
  -3   1   2 1018.40   22.00
   3  -1  -2 1038.60   21.30
   3  -1  -2 1048.80   21.60
  -3  -1   2 1018.50   21.60
  -3  -1   2 1042.20   21.50
  -3  -1   2 1076.99   21.50
  -3  -1   2 1002.80   21.50
   3  -1  -2 1044.80   21.40
  -3  -1   2 1017.40   21.90
   3  -1  -2 1026.60   21.70
  -3  -1   2 1015.70   21.50
   3  -1  -2 1047.40   21.60
  -3  -1   2 1012.30   21.60
   3  -1  -2 1052.29   21.30
  -3  -1   2 1033.60   21.90
   1   1   0  640.44   13.60
   1   1   0  569.94   13.60
   1   1   0  653.13   13.70
   1  -1   0  592.54   13.80
   1  -1   0  682.13   13.50
   1  -1   0  706.83   13.70
   1  -1   0  703.53   13.70
  -1   1   2  531.95   11.10
   1   1  -2  535.05   11.10
  -1   1   2  525.95   11.10
   1   1  -2  539.85   11.40
   1   1  -2  533.05   11.20
  -1   1   2  512.65   11.20
   1   1  -2  536.15   11.20
   1   1  -2  531.95   11.40
  -1   1   2  536.15   11.40
  -1   1   2  530.05   11.10
   1   1  -2  525.85   11.50
   1   1  -2  535.95   11.30
  -1  -1   2  531.95   11.30
   1  -1  -2  531.35   11.10
  -1  -1   2  552.14   11.40
   1  -1  -2  529.05   11.20
   1  -1  -2  532.85   11.40
  -1  -1   2  536.95   11.30
  -1  -1   2  530.95   11.40
   1  -1  -2  541.75   11.20
   1  -1  -2  527.45   11.30
   1  -1  -2  541.55   11.10
  -1  -1   2  531.45   11.50
   1  -1  -2  526.55   11.10
  -3   1   4   70.99    2.60
  -3   1   4   70.29    1.80
  -3   1   4   70.89    2.00
   3   1  -4   68.59    2.70
   3   1  -4   71.59    1.80
   3   1  -4   65.89    2.40
  -3   1   4   70.39    2.30
   3   1  -4   71.49    1.90
  -3   1   4   69.79    1.80
   3   1  -4   70.99    2.30
  -3   1   4   70.89    2.00
  -3   1   4   70.09    2.00
   3   1  -4   68.09    2.20
   3  -1  -4   72.89    2.30
  -3  -1   4   70.49    1.80
   3  -1  -4   69.09    2.00
  -3  -1   4   74.29    1.90
   3  -1  -4   69.69    1.80
  -3  -1   4   72.29    2.50
  -3  -1   4   70.49    2.20
  -3  -1   4   64.89    2.70
   3  -1  -4   72.59    2.70
  -3  -1   4   66.49    2.20
  -5   1   6    9.30    1.60
  -5   1   6    7.90    0.80
  -5   1   6    7.00    0.90
  -5   1   6    6.90    0.60
   5   1  -6    7.50    1.10
  -5   1   6    7.50    0.90
  -5   1   6    7.90    1.20
   5   1  -6    6.60    1.10
   5   1  -6    7.70    0.80
  -5  -1   6    8.30    1.40
  -5  -1   6    9.80    1.60
   5  -1  -6    8.60    0.80
   5  -1  -6    6.90    0.80
   5  -1  -6    7.70    0.90
  -5  -1   6    7.60    0.80
   5  -1  -6    9.10    1.20
  -5  -1   6    4.80    1.00
  -7   1   8  110.89    4.40
   7   1  -8  108.09    3.50
  -7   1   8  110.49    3.20
  -7   1   8  112.89    4.90
  -7   1   8  104.69    3.50
   7   1  -8  107.59    4.20
  -7  -1   8  106.39    3.20
  -7  -1   8  108.09    4.50
   7  -1  -8  108.79    3.60
  -7  -1   8  104.39    4.90
  -7  -1   8  106.59    3.70
   7  -1  -8  100.29    4.00
   9   1 -10    5.30    1.70
  -9   1  10    8.20    2.50
   9   1 -10    0.40    1.90
  -9   1  10    9.40    2.40
  -9   1  10    6.60    1.60
  -9  -1  10    4.50    2.20
   9  -1 -10    6.40    2.20
  -9  -1  10    5.00    2.30
  -9  -1  10    4.50    1.70
 -11   1  12   99.29    5.80
  11   1 -12  109.09    5.80
 -11  -1  12   97.49    6.00
 -11  -1  12  100.09    4.60
  11  -1 -12  117.69    6.00
 -12   2  11   54.39    4.90
 -12   2  11   52.99    3.30
 -12  -2  11   46.80    4.80
  12  -2 -11   52.89    4.50
 -12  -2  11   59.39    4.00
 -10   2   9   40.90    2.50
  10   2  -9   41.10    3.30
 -10   2   9   45.00    3.90
 -10   2   9   31.60    3.50
 -10  -2   9   36.80    3.70
 -10  -2   9   37.60    3.80
 -10  -2   9   38.00    2.80
  10  -2  -9   40.70    3.10
  -8   2   7   52.99    3.20
  -8   2   7   48.20    3.30
  -8   2   7   47.20    2.30
   8   2  -7   52.29    2.90
   8   2  -7   52.09    2.50
  -8   2   7   46.00    2.20
  -8   2   7   49.99    2.20
  -8  -2   7   47.30    3.50
  -8  -2   7   50.09    2.50
   8  -2  -7   47.10    2.20
  -8  -2   7   50.39    2.30
  -8  -2   7   48.80    2.60
   8  -2  -7   45.70    2.00
  -8  -2   7   50.49    3.50
   8  -2  -7   48.30    3.10
  -6   2   5   34.60    1.70
   6   2  -5   39.30    2.00
  -6   2   5   42.50    2.40
  -6   2   5   36.10    1.50
  -6   2   5   38.20    1.70
  -6   2   5   39.50    2.60
   6   2  -5   37.10    2.10
   6   2  -5   41.40    1.90
  -6   2   5   37.70    1.60
   6   2  -5   39.00    1.80
   6   2  -5   40.10    1.90
   6  -2  -5   38.70    2.20
   6  -2  -5   39.00    1.40
  -6  -2   5   37.10    1.90
  -6  -2   5   38.20    2.20
  -6  -2   5   40.40    2.00
  -6  -2   5   39.20    1.80
   6  -2  -5   38.50    1.60
   6  -2  -5   39.80    1.80
  -6  -2   5   36.70    2.50
   4   2  -3  148.09    3.80
  -4   2   3  137.19    4.10
   4   2  -3  158.18    3.90
  -4   2   3  144.59    3.80
  -4   2   3  140.69    4.30
   4   2  -3  147.09    3.80
  -4   2   3  143.09    3.40
  -4   2   3  144.19    3.80
   4   2  -3  151.58    3.90
   4   2  -3  154.08    4.20
  -4   2   3  145.29    3.40
  -4   2   3  144.39    3.40
   4   2  -3  154.58    3.80
  -4  -2   3  156.68    3.90
  -4  -2   3  156.58    3.80
  -4  -2   3  149.79    3.80
  -4  -2   3  146.79    4.20
  -4  -2   3  152.78    4.30
   4  -2  -3  136.19    3.60
   4  -2  -3  142.29    3.40
   4  -2  -3  146.19    3.80
   4  -2  -3  143.69    3.90
   2   2  -1  730.03   15.40
   2   2  -1  732.73   15.50
   2   2  -1  721.63   15.40
  -2   2   1  720.93   15.40
   2   2  -1  715.43   15.30
   2   2  -1  736.63   15.40
   2   2  -1  706.53   15.30
   2   2  -1  736.23   15.40
   2   2  -1  734.13   15.40
  -2   2   1  720.63   15.30
  -2   2   1  736.83   15.00
  -2   2   1  726.63   15.00
   2  -2  -1  714.83   15.30
  -2  -2   1  727.63   15.60
  -2  -2   1  734.73   15.40
  -2  -2   1  729.63   15.40
  -2  -2   1  746.13   15.30
  -2  -2   1  748.63   15.40
   2  -2  -1  758.22   15.40
   2  -2  -1  722.43   15.30
  -2  -2   1  738.73   15.40
   2  -2  -1  747.33   15.00
  -2  -2   1  733.23   15.40
   2  -2  -1  733.03   15.10
  -2  -2   1  730.03   15.40
   0   2  -1 2541.95   53.39
   0   2  -1 2641.44   53.29
   0   2   1 2702.43   53.59
   0   2   1 2325.57   53.09
   0   2   1 2638.84   53.89
   0   2   1 2604.84   53.39
   0   2   1 2316.67   53.29
   0   2  -1 2649.93   53.59
   0   2   1 2341.17   53.19
   0   2  -1 2574.24   53.99
   0   2  -1 2253.57   52.99
   0   2   1 2314.87   53.19
   0   2  -1 2614.64   54.29
   0  -2  -1 2584.34   53.09
   0  -2   1 2674.43   53.79
   0  -2   1 2666.93   53.29
   0  -2  -1 2597.44   52.99
   0  -2   1 2599.54   54.39
   0  -2   1 2730.03   54.09
   0  -2  -1 2654.93   53.49
   0  -2  -1 2520.95   53.49
   0  -2   1 2703.83   54.89
   0  -2  -1 2617.54   53.39
   0  -2  -1 2598.34   53.39
   0  -2   1 2634.64   53.69
  -2   2   3   19.00    0.80
   2   2  -3   17.40    0.90
   2   2  -3   17.20    1.30
  -2   2   3   17.50    0.80
   2   2  -3   16.90    1.10
   2   2  -3   16.10    1.20
   2   2  -3   19.10    1.00
  -2   2   3   17.30    0.80
   2   2  -3   18.30    0.80
  -2   2   3   16.80    1.00
  -2   2   3   16.60    1.30
  -2  -2   3   16.90    1.40
  -2  -2   3   17.30    1.10
  -2  -2   3   16.60    1.10
   2  -2  -3   18.00    1.30
   2  -2  -3   17.10    0.70
   2  -2  -3   17.80    1.00
   2  -2  -3   16.60    1.10
   2  -2  -3   17.40    0.80
  -2  -2   3   17.90    1.30
  -4   2   5  654.63   13.70
   4   2  -5  641.84   13.70
   4   2  -5  653.23   14.40
  -4   2   5  643.14   14.90
   4   2  -5  645.04   14.90
  -4   2   5  644.64   13.80
  -4   2   5  652.13   13.80
  -4   2   5  666.33   14.40
   4   2  -5  636.04   13.80
   4   2  -5  640.84   14.20
  -4   2   5  664.13   13.80
   4   2  -5  649.74   14.20
   4  -2  -5  641.04   14.40
  -4  -2   5  638.64   14.20
   4  -2  -5  657.03   13.70
  -4  -2   5  632.04   14.60
   4  -2  -5  657.83   14.90
   4  -2  -5  644.14   13.90
  -4  -2   5  635.24   14.90
  -6   2   7   13.60    2.00
  -6   2   7   14.60    1.70
   6   2  -7   13.90    1.60
  -6   2   7   14.60    1.30
  -6   2   7   11.40    0.90
  -6   2   7   14.40    1.10
   6   2  -7   15.30    1.20
   6   2  -7   15.90    1.50
   6  -2  -7    9.80    1.70
   6  -2  -7   13.80    1.30
  -6  -2   7    9.40    1.80
   6  -2  -7   14.60    1.20
   6  -2  -7   12.60    1.00
  -6  -2   7   12.60    1.50
  -6  -2   7   14.60    2.10
  -8   2   9    6.90    1.30
  -8   2   9   10.00    1.90
  -8   2   9    9.30    2.30
   8   2  -9    5.90    1.90
  -8  -2   9    7.00    1.60
   8  -2  -9    8.90    2.10
  -8  -2   9    6.20    2.20
   8  -2  -9    9.80    1.40
  -8  -2   9    9.10    2.20
 -10   2  11   12.60    2.60
  10   2 -11   17.80    2.40
  10   2 -11   12.30    2.70
 -10   2  11   11.80    1.90
 -10  -2  11   18.50    2.50
  10  -2 -11   10.40    2.70
 -10  -2  11   13.80    3.10
  11   3 -10   26.30    3.20
 -11   3  10   24.40    2.10
 -11   3  10   20.60    3.10
  11  -3 -10   15.30    2.80
 -11  -3  10   21.90    3.60
 -11  -3  10   23.20    2.60
  -9   3   8    4.30    1.80
   9   3  -8    3.20    1.80
  -9   3   8    4.80    2.00
  -9   3   8    5.30    1.30
  -9   3   8    4.20    1.10
  -9  -3   8    3.30    2.10
  -9  -3   8    5.90    1.40
  -9  -3   8    4.10    1.50
   9  -3  -8    0.20    1.70
  -9  -3   8    5.80    2.00
  -7   3   6   28.60    2.50
  -7   3   6   27.30    1.60
   7   3  -6   28.10    2.10
   7   3  -6   25.50    1.90
  -7   3   6   24.00    1.40
  -7   3   6   22.20    1.60
   7   3  -6   27.40    1.90
  -7   3   6   26.30    2.30
  -7   3   6   22.70    1.70
   7   3  -6   28.90    1.70
  -7  -3   6   26.60    2.50
  -7  -3   6   25.40    2.00
  -7  -3   6   26.30    1.80
  -7  -3   6   27.20    1.90
   7  -3  -6   25.50    1.60
  -7  -3   6   28.00    2.60
   7  -3  -6   26.30    2.30
   5   3  -4   17.60    1.40
  -5   3   4   19.10    1.30
   5   3  -4   19.20    1.40
  -5   3   4   18.20    0.90
   5   3  -4   18.80    1.30
  -5   3   4   20.40    1.70
   5   3  -4   19.30    1.40
   5   3  -4   16.70    1.40
  -5   3   4   18.70    0.90
  -5   3   4   19.60    0.80
  -5   3   4   17.70    0.80
  -5   3   4   22.30    1.90
   5   3  -4   18.80    1.60
  -5   3   4   19.00    1.30
   5  -3  -4   19.10    0.70
  -5  -3   4   18.50    1.20
  -5  -3   4   17.70    1.40
   5  -3  -4   15.40    1.40
  -5  -3   4   18.50    1.70
  -5  -3   4   14.70    1.60
   5  -3  -4   18.70    1.30
  -5  -3   4   19.20    1.40
   3   3  -2   29.30    1.30
   3   3  -2   30.80    1.40
   3   3  -2   30.60    1.40
  -3   3   2   25.50    1.30
  -3   3   2   27.70    0.80
   3   3  -2   27.70    1.50
  -3   3   2   28.80    0.80
   3   3  -2   29.20    1.40
  -3   3   2   29.60    0.70
   3  -3  -2   28.30    1.30
   3  -3  -2   28.80    0.80
   3  -3  -2   27.70    1.10
  -3  -3   2   28.00    1.50
   3  -3  -2   27.10    1.30
  -3  -3   2   29.70    1.50
  -3  -3   2   30.00    1.40
   3  -3  -2   28.20    0.80
  -3  -3   2   27.70    1.30
  -3  -3   2   28.80    1.40
  -1   3   0 1854.91   39.00
  -1   3   0 1863.91   38.80
   1   3   0 1829.22   38.80
   1   3   0 1862.11   38.80
   1   3   0 1754.52   38.60
   1   3   0 1815.12   39.50
   1   3   0 1833.82   38.40
   1   3   0 1858.61   38.80
   1   3   0 1841.02   38.80
   1   3   0 1846.72   39.50
  -1   3   0 1859.51   38.70
   1   3   0 1833.42   38.70
  -1   3   0 1832.62   38.90
  -1  -3   0 1899.11   38.20
  -1  -3   0 1881.31   38.20
   1  -3   0 1873.61   38.90
  -1  -3   0 1897.81   38.20
  -1  -3   0 1890.31   39.40
   1  -3   0 1825.02   38.50
  -1  -3   0 1862.81   39.10
   1  -3   0 1865.01   38.50
  -1  -3   0 1788.12   38.60
  -1  -3   0 1918.01   38.20
  -1  -3   0 1911.41   38.30
   1  -3   0 1929.61   38.90
   1   3  -2  704.53   14.60
  -1   3   2  656.33   14.10
   1   3  -2  676.53   14.30
  -1   3   2  662.43   13.80
  -1   3   2  653.23   13.70
  -1   3   2  628.14   14.20
  -1   3   2  655.23   13.80
   1   3  -2  645.24   14.20
   1   3  -2  663.03   14.10
  -1   3   2  651.43   13.70
   1   3  -2  640.14   14.10
  -1  -3   2  661.73   14.10
  -1  -3   2  719.93   14.40
   1  -3  -2  659.23   13.70
   1  -3  -2  651.23   14.10
  -1  -3   2  655.73   14.30
   1  -3  -2  681.63   13.70
   1  -3  -2  653.83   14.00
  -1  -3   2  661.03   14.30
  -1  -3   2  653.63   14.10
  -1  -3   2  733.43   14.50
  -3   3   4  282.87    6.10
   3   3  -4  281.47    6.60
  -3   3   4  295.67    6.30
  -3   3   4  279.97    6.10
   3   3  -4  280.57    6.40
   3   3  -4  280.57    6.30
   3   3  -4  284.67    7.10
  -3   3   4  283.97    7.00
   3   3  -4  276.47    6.40
   3   3  -4  271.37    6.80
  -3   3   4  278.17    6.60
  -3  -3   4  277.37    6.60
   3  -3  -4  288.57    7.00
  -3  -3   4  270.77    7.10
   3  -3  -4  278.77    6.10
   3  -3  -4  273.17    6.40
  -3  -3   4  271.87    7.00
   3  -3  -4  282.57    6.70
   3  -3  -4  274.77    6.50
   3  -3  -4  261.37    5.90
   5   3  -6  154.78    4.70
  -5   3   6  153.48    5.20
   5   3  -6  160.98    4.10
  -5   3   6  159.58    4.70
  -5   3   6  155.48    4.00
   5   3  -6  158.98    3.90
   5   3  -6  162.48    4.50
   5   3  -6  162.58    4.50
  -5   3   6  154.28    4.00
  -5   3   6  159.78    4.00
  -5   3   6  162.08    4.00
   5  -3  -6  158.38    4.00
   5  -3  -6  165.68    4.80
  -5  -3   6  162.28    4.60
   5  -3  -6  153.58    4.20
  -5  -3   6  163.78    5.30
  -5  -3   6  161.08    5.10
   7   3  -8    2.20    1.30
  -7   3   8    2.50    1.00
  -7   3   8    1.60    1.30
  -7   3   8    3.80    0.90
  -7   3   8    4.50    1.70
   7   3  -8    2.80    1.40
   7  -3  -8    2.70    1.00
   7  -3  -8    3.50    1.00
  -7  -3   8    3.10    1.90
  -7  -3   8    3.70    1.70
   7  -3  -8    3.80    1.30
  -7  -3   8    1.90    1.30
  -9   3  10    6.00    1.40
  -9   3  10    8.50    2.20
   9   3 -10    6.50    2.00
  -9   3  10    8.80    2.40
   9   3 -10    9.30    2.30
  -9  -3  10    7.20    2.50
  -9  -3  10    5.40    2.50
   9  -3 -10    7.30    2.30
  -9  -3  10    4.00    1.80
 -11   3  12   25.80    4.00
  11   3 -12   19.40    3.40
 -11   3  12   26.20    2.40
 -11  -3  12    9.00    3.40
  11  -3 -12   21.00    3.40
 -11  -3  12   20.30    2.90
 -12   4  11   24.90    3.90
  12  -4 -11   22.40    3.40
 -12  -4  11   16.90    3.90
 -12  -4  11   22.40    2.90
 -10   4   9    6.70    2.90
 -10   4   9    8.00    1.30
 -10   4   9    6.40    2.40
 -10  -4   9    1.50    2.30
 -10  -4   9    1.50    1.70
 -10  -4   9    5.80    2.60
  10  -4  -9    5.40    2.20
  -8   4   7   22.50    1.80
  -8   4   7   31.50    2.80
   8   4  -7   29.10    2.40
   8   4  -7   29.00    2.20
  -8   4   7   28.10    1.60
  -8   4   7   25.20    1.80
   8   4  -7   26.20    2.30
  -8   4   7   23.50    2.70
  -8  -4   7   25.00    2.70
  -8  -4   7   24.00    2.10
  -8  -4   7   24.20    2.50
   8  -4  -7   26.70    2.50
   8  -4  -7   22.30    1.80
  -8  -4   7   28.20    2.10
  -6   4   5   89.79    3.80
  -6   4   5   89.19    2.30
   6   4  -5   88.09    3.10
   6   4  -5   89.19    3.10
  -6   4   5   91.09    3.50
  -6   4   5   91.19    2.30
  -6   4   5   91.79    3.00
   6   4  -5   84.89    3.20
  -6   4   5   90.09    2.40
  -6   4   5   90.49    2.40
  -6   4   5   92.79    3.00
   6   4  -5   88.29    3.20
   6   4  -5   87.09    3.20
  -6  -4   5   89.99    3.10
  -6  -4   5   86.89    3.70
  -6  -4   5   89.09    3.00
  -6  -4   5   87.79    3.80
   6  -4  -5   86.49    2.90
   6  -4  -5   94.29    3.40
  -6  -4   5   86.59    3.20
  -4   4   3   15.30    0.60
  -4   4   3   15.20    0.60
   4   4  -3   16.80    1.40
   4   4  -3   16.20    1.30
   4   4  -3   14.80    1.20
   4   4  -3   13.40    1.20
  -4   4   3   12.70    1.10
  -4   4   3   13.10    1.40
  -4   4   3   15.30    0.40
   4   4  -3   12.00    1.20
   4  -4  -3   16.00    1.00
  -4  -4   3   12.60    1.20
  -4  -4   3   14.60    1.20
  -4  -4   3   13.10    1.20
   4  -4  -3   13.90    0.50
  -4  -4   3   16.70    1.50
   4  -4  -3   15.30    1.20
   4  -4  -3   13.90    1.20
  -4  -4   3   13.40    1.30
   2   4  -1  338.77    7.70
   2   4  -1  334.67    7.60
  -2   4   1  338.27    7.10
   2   4  -1  330.67    7.60
  -2   4   1  338.07    7.10
   2   4  -1  335.57    7.40
  -2   4   1  342.07    7.10
   2   4  -1  353.66    7.70
   2  -4  -1  345.87    7.40
  -2  -4   1  335.87    7.60
  -2  -4   1  335.47    7.50
  -2  -4   1  348.27    7.50
  -2  -4   1  335.57    7.80
   2  -4  -1  336.67    7.40
   2  -4  -1  339.97    7.60
   0   4   1  382.86    8.30
   0   4   1  386.36    8.20
   0   4  -1  367.46    8.50
   0   4   1  384.06    8.30
   0   4   1  373.56    8.10
   0   4  -1  385.86    8.50
   0   4   1  380.06    8.10
   0   4  -1  375.36    8.30
   0   4  -1  376.96    8.30
   0  -4  -1  375.16    8.20
   0  -4  -1  386.36    8.10
   0  -4   1  384.76    8.50
   0  -4  -1  385.56    8.30
   0  -4  -1  390.76    8.10
   0  -4  -1  381.96    8.10
   0  -4  -1  367.76    8.30
   0  -4  -1  390.86    8.40
   0  -4  -1  387.66    8.20
   0  -4   1  396.36    8.30
   0  -4   1  387.86    8.30
  -2   4   3   10.00    0.50
  -2   4   3    8.30    0.50
   2   4  -3    8.60    1.00
   2   4  -3    9.10    0.90
   2   4  -3    9.00    0.70
   2   4  -3    9.90    1.00
  -2   4   3    9.20    0.50
   2   4  -3   10.30    1.10
  -2   4   3    7.90    1.00
   2   4  -3   10.70    0.90
  -2   4   3    8.80    0.50
   2  -4  -3    9.50    1.00
  -2  -4   3   10.30    1.20
  -2  -4   3    9.80    1.00
  -2  -4   3    9.20    1.20
   2  -4  -3   10.40    0.90
   2  -4  -3    9.50    0.90
   4   4  -5  139.99    3.80
   4   4  -5  142.29    4.00
  -4   4   5  135.19    3.30
  -4   4   5  135.29    3.20
  -4   4   5  132.79    4.00
   4   4  -5  139.29    3.70
  -4   4   5  141.69    3.30
  -4   4   5  136.19    4.40
   4   4  -5  138.59    4.20
  -4   4   5  136.79    3.20
  -4   4   5  136.89    3.60
   4   4  -5  141.79    4.50
  -4  -4   5  143.89    4.10
   4  -4  -5  135.99    4.10
   4  -4  -5  138.59    3.30
  -4  -4   5  146.29    4.50
  -4  -4   5  144.59    4.60
   4  -4  -5  134.79    3.80
   4  -4  -5  134.59    3.80
   4  -4  -5  120.59    2.90
  -6   4   7  189.08    5.70
  -6   4   7  190.28    4.70
   6   4  -7  184.58    5.40
   6   4  -7  180.48    4.90
   6   4  -7  177.38    5.60
   6   4  -7  192.38    5.50
  -6   4   7  184.98    4.70
  -6   4   7  179.78    4.80
  -6   4   7  199.38    6.30
   6  -4  -7  189.28    4.60
   6  -4  -7  196.58    5.10
  -6  -4   7  192.98    6.20
  -6  -4   7  186.18    6.40
   6  -4  -7  188.08    5.80
  -6  -4   7  195.58    5.50
   8   4  -9   30.80    2.60
   8   4  -9   31.70    2.60
  -8   4   9   30.60    3.20
  -8   4   9   32.10    2.00
  -8   4   9   36.40    2.90
   8  -4  -9   29.80    2.90
  -8  -4   9   36.00    3.50
  -8  -4   9   29.70    2.60
  -8  -4   9   29.80    3.20
  10   4 -11   22.90    2.80
  10   4 -11   19.70    2.90
 -10   4  11   19.70    1.90
 -10   4  11   21.30    2.90
 -10  -4  11   19.00    3.40
  10  -4 -11   18.20    3.00
 -10  -4  11   16.70    2.70
 -11   5  10   26.30    3.40
  11  -5 -10   19.60    3.20
 -11  -5  10   22.20    2.80
 -11  -5  10   18.40    3.70
   9   5  -8   36.30    2.90
  -9   5   8   39.30    3.50
  -9   5   8   35.70    2.30
   9   5  -8   32.60    2.60
  -9   5   8   36.40    3.20
  -9   5   8   31.90    1.80
   9  -5  -8   30.00    3.00
  -9  -5   8   37.80    3.60
   9  -5  -8   33.50    2.30
  -9  -5   8   34.50    3.50
  -9  -5   8   36.40    2.80
   7   5  -6   30.50    2.40
  -7   5   6   29.20    2.00
   7   5  -6   27.80    2.20
  -7   5   6   30.50    2.80
  -7   5   6   29.60    1.30
  -7   5   6   27.10    2.00
  -7   5   6   28.80    2.50
   7  -5  -6   30.50    2.00
   7  -5  -6   32.20    1.10
  -7  -5   6   27.10    2.70
   7  -5  -6   29.40    2.40
  -7  -5   6   30.80    2.00
  -7  -5   6   30.10    2.70
  -5   5   4  238.78    6.40
   5   5  -4  234.08    6.10
   5   5  -4  229.38    6.00
   5   5  -4  230.58    6.10
  -5   5   4  240.48    6.00
   5   5  -4  238.98    6.40
  -5   5   4  237.98    6.60
   5   5  -4  239.58    6.00
  -5   5   4  234.58    5.00
  -5   5   4  235.38    6.00
  -5   5   4  239.28    5.00
  -5  -5   4  226.58    6.40
   5  -5  -4  233.08    6.10
   5  -5  -4  234.18    6.00
  -5  -5   4  231.78    6.10
  -5  -5   4  231.28    6.50
  -5  -5   4  229.18    5.90
   5  -5  -4  232.68    5.70
   3   5  -2   19.00    1.30
   3   5  -2   20.80    1.40
   3   5  -2   19.40    1.40
  -3   5   2   20.50    0.60
  -3   5   2   20.90    0.60
   3   5  -2   17.80    1.40
   3   5  -2   18.10    1.20
  -3  -5   2   21.50    1.40
   3  -5  -2   20.80    1.20
  -3  -5   2   19.80    1.20
   3  -5  -2   20.50    1.10
  -3  -5   2   23.10    1.80
  -3  -5   2   20.70    1.40
   3  -5  -2   21.40    1.40
  -1   5   0  120.19    3.00
   1   5   0  119.89    3.10
   1   5   0  129.29    3.00
   1   5   0  124.89    2.80
   1   5   0  120.29    3.10
   1   5   0  118.29    3.10
  -1   5   0  118.09    2.90
  -1   5   0  117.89    3.30
   1   5   0  115.49    3.30
   1  -5   0  123.69    2.90
   1  -5   0  117.39    3.10
   1  -5   0  123.79    2.90
  -1  -5   0  121.59    3.20
  -1  -5   0  126.89    3.40
  -1  -5   0  125.09    3.10
   1  -5   0  121.09    3.30
  -1  -5   0  129.39    3.00
  -1  -5   0  121.99    3.20
   1   5  -2  804.12   17.20
  -1   5   2  802.82   17.20
  -1   5   2  804.52   17.10
   1   5  -2  817.62   17.40
   1   5  -2  791.92   17.40
  -1   5   2  795.02   16.70
  -1   5   2  807.72   16.80
  -1   5   2  807.12   16.70
   1  -5  -2  806.82   17.10
  -1  -5   2  807.02   17.20
   1  -5  -2  796.92   16.70
  -1  -5   2  797.42   17.60
  -1  -5   2  834.12   17.40
   1  -5  -2  814.02   16.60
   1  -5  -2  810.12   17.30
   1  -5  -2  805.32   17.10
   3   5  -4  110.69    3.50
   3   5  -4  107.89    3.10
  -3   5   4  106.19    2.50
  -3   5   4  106.79    2.40
  -3   5   4  107.59    3.40
   3   5  -4  111.59    3.60
   3   5  -4  109.59    2.90
  -3   5   4  104.79    2.40
  -3   5   4  108.59    2.50
   3   5  -4  110.19    3.30
  -3  -5   4  105.79    3.70
  -3  -5   4  106.89    3.70
   3  -5  -4  107.29    3.10
   3  -5  -4  106.69    3.20
   3  -5  -4  105.19    3.30
  -3  -5   4  111.09    3.30
  -5   5   6  241.08    5.80
  -5   5   6  223.38    5.20
   5   5  -6  230.38    5.90
  -5   5   6  230.58    6.20
  -5   5   6  221.68    5.00
  -5   5   6  229.78    6.70
  -5   5   6  237.08    5.70
  -5   5   6  229.38    5.20
   5   5  -6  221.18    5.80
  -5   5   6  222.88    5.00
   5   5  -6  228.88    6.20
   5   5  -6  228.58    6.40
  -5  -5   6  226.08    6.20
  -5  -5   6  232.18    6.70
   5  -5  -6  230.68    6.00
   5  -5  -6  225.68    5.10
  -5  -5   6  234.68    6.90
   5  -5  -6  225.98    6.40
   5  -5  -6  234.08    6.00
  -7   5   8    8.90    1.80
  -7   5   8    4.10    1.00
  -7   5   8    6.80    1.00
  -7   5   8    7.30    2.00
   7   5  -8    6.60    1.60
  -7   5   8    5.30    1.00
   7   5  -8    5.10    1.50
   7   5  -8    6.40    1.70
   7  -5  -8    6.60    1.80
  -7  -5   8    6.00    2.10
   7  -5  -8    4.20    1.20
  -7  -5   8    7.50    1.70
  -7  -5   8    3.60    1.90
   9   5 -10   35.00    3.00
  -9   5  10   36.60    3.20
  -9   5  10   37.30    2.20
  -9  -5  10   41.50    3.30
  -9  -5  10   33.10    3.70
   9  -5 -10   32.90    3.40
  11   5 -12   15.90    3.10
 -11   5  12   17.70    3.70
  11  -5 -12   12.80    3.10
 -11  -5  12   10.30    3.50
 -11  -5  12   18.00    2.90
 -12   6  11    4.40    2.80
  12  -6 -11    8.70    2.90
 -12  -6  11   -2.30    3.20
 -12  -6  11    1.10    2.30
 -10   6   9   31.80    3.30
 -10  -6   9   37.40    3.20
 -10  -6   9   42.60    4.30
  10  -6  -9   36.00    3.40
 -10  -6   9   29.10    4.00
  -8   6   7    1.20    1.50
   8   6  -7    2.20    1.40
   8   6  -7   -1.10    1.40
  -8   6   7    1.70    1.70
  -8   6   7   -0.20    1.00
  -8   6   7    1.90    0.70
  -8   6   7    0.20    1.10
  -8  -6   7    0.10    2.00
   8  -6  -7    2.40    1.30
  -8  -6   7   -0.30    1.60
   8  -6  -7    1.50    1.60
  -8  -6   7    1.80    1.50
  -6   6   5  824.92   19.20
  -6   6   5  829.42   18.30
  -6   6   5  823.22   17.20
  -6   6   5  836.02   18.40
   6   6  -5  849.72   18.60
  -6   6   5  822.62   17.20
   6   6  -5  848.62   18.60
   6   6  -5  817.02   18.50
  -6   6   5  822.82   18.90
   6  -6  -5  826.62   18.60
   6  -6  -5  819.82   18.10
  -6  -6   5  851.51   19.10
   6  -6  -5  822.12   18.40
  -6  -6   5  832.12   19.40
  -6  -6   5  834.82   18.60
   4   6  -3   13.70    1.30
   4   6  -3   10.60    1.20
   4   6  -3   12.10    1.30
  -4   6   3    9.10    1.10
   4   6  -3   12.80    1.30
   4   6  -3   10.50    1.30
  -4  -6   3   11.90    1.30
  -4  -6   3   11.70    1.40
   4  -6  -3   13.20    1.20
  -4  -6   3   10.00    1.30
   4  -6  -3   14.10    1.30
   4  -6  -3   11.10    1.00
   2   6  -1  683.73   15.10
  -2   6   1  683.93   14.60
  -2   6   1  689.33   15.20
   2   6  -1  705.83   15.30
   2   6  -1  705.33   14.90
   2   6  -1  686.43   15.10
  -2   6   1  693.13   14.60
  -2   6   1  710.13   14.60
   2   6  -1  706.43   15.30
  -2  -6   1  707.23   15.00
  -2  -6   1  734.73   14.90
   2  -6  -1  698.73   14.80
  -2  -6   1  743.43   14.80
   2  -6  -1  681.53   14.90
  -2  -6   1  697.53   15.50
   2  -6  -1  679.43   14.40
   2  -6  -1  698.43   14.60
  -2  -6   1  700.13   15.10
   2  -6  -1  697.53   14.40
   2  -6  -1  686.03   15.20
  -2  -6   1  693.63   15.10
   0   6  -1  125.29    3.30
   0   6  -1  141.89    3.60
   0   6   1  128.99    3.60
   0   6   1  128.49    3.20
   0   6   1  125.69    3.10
   0   6   1  124.69    3.20
   0   6   1  127.89    3.20
   0   6  -1  125.59    3.30
   0   6  -1  124.49    3.60
   0  -6  -1  125.59    3.50
   0  -6  -1  129.69    3.10
   0  -6   1  131.79    3.40
   0  -6  -1  127.69    3.10
   0  -6   1  126.39    3.30
   0  -6   1  128.29    3.40
   0  -6  -1  126.89    3.10
   0  -6  -1  129.19    3.20
   0  -6  -1  120.79    3.30
   2   6  -3  176.78    4.70
  -2   6   3  175.08    3.90
   2   6  -3  176.68    4.90
  -2   6   3  170.98    4.70
  -2   6   3  175.98    3.90
  -2   6   3  177.68    3.80
   2   6  -3  189.38    4.90
  -2   6   3  173.68    3.80
  -2   6   3  177.78    4.60
  -2  -6   3  170.98    5.00
   2  -6  -3  173.28    3.80
   2  -6  -3  176.48    4.70
   2  -6  -3  179.78    4.50
  -2  -6   3  181.18    4.70
  -2  -6   3  178.68    4.90
   2  -6  -3  171.58    4.50
  -4   6   5   10.60    1.30
   4   6  -5   13.50    1.30
  -4   6   5   13.20    0.70
   4   6  -5   13.00    1.10
   4   6  -5   11.00    1.50
   4   6  -5   13.00    1.50
   4   6  -5   10.80    1.50
  -4   6   5   13.60    1.20
  -4   6   5   13.30    0.70
  -4   6   5   14.30    1.60
   4  -6  -5   13.30    1.50
   4  -6  -5   13.10    1.40
  -4  -6   5   11.20    1.50
  -4  -6   5   11.40    1.60
   4  -6  -5   14.30    1.30
  -4  -6   5   15.30    1.60
  -6   6   7  302.27    7.30
   6   6  -7  296.47    7.90
  -6   6   7  299.37    7.20
   6   6  -7  289.67    7.40
  -6   6   7  289.37    8.50
   6   6  -7  292.77    7.50
  -6   6   7  291.57    7.90
   6   6  -7  301.27    8.10
  -6   6   7  290.87    6.60
   6  -6  -7  290.47    8.10
   6  -6  -7  284.97    7.50
   6  -6  -7  296.57    7.60
  -6  -6   7  279.97    8.60
  -6  -6   7  300.87    7.90
  -6  -6   7  311.67    8.80
  -8   6   9   -2.90    1.50
   8   6  -9    1.00    1.40
  -8   6   9    1.10    0.80
   8   6  -9   -0.80    1.50
   8   6  -9    1.10    1.80
  -8   6   9    0.70    1.40
  -8  -6   9   -2.50    1.80
  -8  -6   9    2.70    1.70
   8  -6  -9    1.00    1.80
  -8  -6   9   -3.10    2.00
   8  -6  -9    1.40    1.30
  10   6 -11   24.90    3.20
 -10   6  11   27.80    3.80
 -10  -6  11   21.00    2.80
  10  -6 -11   19.90    3.10
 -10  -6  11   19.00    3.70
 -11   7  10   29.30    3.40
 -11  -7  10   21.90    4.00
  11  -7 -10   23.10    3.30
 -11  -7  10   25.80    3.20
  -9   7   8   14.60    2.30
   9   7  -8    5.60    1.80
  -9   7   8    7.90    2.30
   9   7  -8    4.70    1.90
  -9  -7   8    5.80    1.90
   9  -7  -8    3.10    2.00
  -9  -7   8    3.00    2.30
  -9  -7   8    3.30    2.50
   9  -7  -8    7.70    1.80
  -7   7   6  132.39    4.20
   7   7  -6  130.89    4.60
  -7   7   6  128.29    4.40
   7   7  -6  130.79    4.60
  -7   7   6  125.89    4.80
  -7   7   6  130.09    2.90
  -7   7   6  124.69    5.10
  -7   7   6  136.69    2.90
   7  -7  -6  129.39    4.70
   7  -7  -6  131.69    4.40
   7  -7  -6  122.59    4.00
  -7  -7   6  133.19    5.10
  -7  -7   6  130.39    4.50
  -7  -7   6  132.69    5.50
   5   7  -4   56.79    2.70
  -5   7   4   52.09    2.40
   5   7  -4   58.29    2.70
  -5   7   4   51.49    2.70
   5   7  -4   57.49    2.60
   5   7  -4   57.29    2.70
   5  -7  -4   57.89    2.20
  -5  -7   4   52.99    2.60
   5  -7  -4   59.99    2.50
  -5  -7   4   64.59    2.90
  -5  -7   4   58.49    3.30
   5  -7  -4   57.79    2.60
   3   7  -2   55.59    2.40
   3   7  -2   53.79    2.30
  -3   7   2   53.29    1.40
  -3   7   2   51.79    2.20
  -3   7   2   53.79    1.20
   3   7  -2   51.69    2.20
  -3   7   2   51.79    1.40
   3   7  -2   58.59    2.10
   3   7  -2   58.59    2.40
   3  -7  -2   53.89    1.20
   3  -7  -2   52.89    1.90
   3  -7  -2   51.89    1.90
  -3  -7   2   54.79    2.20
   3  -7  -2   54.79    2.30
  -3  -7   2   48.70    2.10
  -3  -7   2   58.09    2.50
  -3  -7   2   54.39    1.90
  -3  -7   2   51.09    2.10
   3  -7  -2   52.69    1.20
   1   7   0  423.46    9.60
  -1   7   0  439.06    9.80
   1   7   0  447.56   10.00
   1   7   0  456.65    9.70
   1   7   0  440.76   10.30
  -1   7   0  432.76   10.00
  -1   7   0  444.66    9.70
  -1   7   0  446.56    9.50
   1   7   0  450.15    9.90
  -1   7   0  435.06   10.20
   1  -7   0  437.76   10.10
  -1  -7   0  458.65   10.10
  -1  -7   0  452.45    9.60
  -1  -7   0  459.95    9.90
  -1  -7   0  446.46   10.00
   1  -7   0  448.26   10.00
   1  -7   0  470.95    9.90
  -1  -7   0  460.75    9.70
   1  -7   0  453.35    9.70
  -1  -7   0  455.85   10.40
   1   7  -2  630.24   13.80
   1   7  -2  614.04   13.60
  -1   7   2  622.94   13.00
  -1   7   2  619.54   13.50
  -1   7   2  604.94   13.00
   1   7  -2  609.44   13.50
  -1   7   2  604.54   13.00
   1  -7  -2  597.44   13.30
   1  -7  -2  617.34   13.50
  -1  -7   2  629.54   14.10
   1  -7  -2  603.44   13.00
  -1  -7   2  630.34   13.40
  -1  -7   2  609.34   13.40
   1  -7  -2  619.84   13.00
   1  -7  -2  608.24   13.70
  -1  -7   2  610.34   13.60
   3   7  -4   12.60    1.50
  -3   7   4   15.00    1.50
   3   7  -4   16.90    1.50
  -3   7   4   15.80    0.70
   3   7  -4   15.80    1.50
  -3   7   4   16.90    0.70
  -3   7   4   16.80    1.50
   3   7  -4   14.90    1.60
   3  -7  -4   17.50    1.50
  -3  -7   4   17.40    1.40
   3  -7  -4   14.80    1.40
   3  -7  -4   17.60    1.60
  -3  -7   4   12.40    1.50
  -3  -7   4   17.20    1.70
   5   7  -6  309.97    8.20
  -5   7   6  313.57    8.10
   5   7  -6  319.87    8.50
  -5   7   6  306.97    7.70
  -5   7   6  321.67    8.60
  -5   7   6  311.77    6.80
  -5   7   6  321.67    6.80
   5   7  -6  326.07    7.60
   5  -7  -6  324.27    8.00
  -5  -7   6  314.77    8.90
  -5  -7   6  334.87    9.10
   5  -7  -6  324.77    8.20
  -5  -7   6  311.97    8.20
   5  -7  -6  314.77    8.30
   7   7  -8   37.10    3.00
  -7   7   8   39.20    2.10
   7   7  -8   37.80    2.90
  -7   7   8   37.60    2.20
  -7   7   8   37.80    3.20
  -7   7   8   33.90    1.40
  -7   7   8   38.80    2.80
   7   7  -8   43.20    2.60
  -7  -7   8   43.70    3.80
  -7  -7   8   32.60    3.30
  -7  -7   8   34.20    2.80
   7  -7  -8   31.20    2.80
   7  -7  -8   38.00    2.70
  -9   7  10    7.20    2.10
   9   7 -10    3.80    2.20
  -9   7  10    6.40    2.70
  -9  -7  10    7.60    2.20
   9  -7 -10    7.00    2.40
  -9  -7  10    0.70    2.70
 -10   8   9   23.60    2.90
  10   8  -9   20.20    2.70
  10  -8  -9   23.50    2.50
  10  -8  -9   20.20    2.80
 -10  -8   9   24.40    3.00
 -10  -8   9   26.20    3.90
  -8   8   7   26.20    2.20
   8   8  -7   23.00    2.50
  -8   8   7   24.30    2.50
  -8   8   7   28.30    2.90
  -8   8   7   24.30    2.10
   8   8  -7   26.50    2.60
   8  -8  -7   24.50    2.60
  -8  -8   7   25.00    3.20
   8  -8  -7   25.70    2.40
  -8  -8   7   27.10    2.90
  -8  -8   7   30.10    2.70
   6   8  -5   73.19    3.40
  -6   8   5   65.99    3.40
  -6   8   5   74.39    3.00
   6   8  -5   69.19    3.30
   6  -8  -5   73.09    2.80
  -6  -8   5   73.89    3.30
  -6  -8   5   71.69    3.50
   6  -8  -5   70.39    3.10
   6  -8  -5   70.59    3.00
  -6  -8   5   68.99    3.60
   4   8  -3  102.89    3.40
   4   8  -3  108.49    3.70
  -4   8   3  100.79    2.20
   4   8  -3  106.29    3.60
   4   8  -3  103.59    3.60
  -4   8   3  107.39    2.20
  -4  -8   3  101.09    3.40
  -4  -8   3   98.09    3.50
   4  -8  -3  104.29    3.50
   4  -8  -3  106.39    3.30
  -4  -8   3  105.09    4.10
   4  -8  -3  103.79    3.20
  -2   8   1  214.28    5.10
  -2   8   1  211.48    4.90
   2   8  -1  210.38    5.40
  -2   8   1  217.18    5.60
   2   8  -1  206.38    5.40
   2   8  -1  212.38    5.60
   2   8  -1  206.08    5.70
  -2   8   1  205.58    4.90
   2   8  -1  209.68    5.10
   2  -8  -1  207.98    5.30
  -2  -8   1  213.88    5.40
  -2  -8   1  218.28    5.10
  -2  -8   1  211.98    5.40
  -2  -8   1  225.18    4.90
  -2  -8   1  215.48    5.40
   2  -8  -1  207.18    5.60
  -2  -8   1  216.38    5.90
   2  -8  -1  210.28    5.00
   2  -8  -1  215.08    4.90
   0   8  -1    2.30    0.80
   0   8   1    2.00    0.70
   0   8   1    2.00    0.60
   0   8  -1    1.90    1.10
   0   8   1    1.10    0.60
   0   8   1    2.90    0.90
   0   8   1    0.60    0.50
   0   8  -1   -0.20    0.70
   0   8   1    1.70    0.60
   0  -8  -1    1.90    0.70
   0  -8  -1    1.80    0.90
   0  -8   1    1.00    0.60
   0  -8  -1    1.10    0.50
   0  -8   1    1.10    0.70
   0  -8   1    1.50    0.80
   0  -8  -1    1.40    0.60
   2   8  -3   54.89    2.60
  -2   8   3   57.49    1.70
  -2   8   3   57.89    1.60
   2   8  -3   54.79    2.40
  -2   8   3   57.39    2.20
  -2   8   3   57.39    1.60
   2   8  -3   56.79    2.40
  -2   8   3   57.29    1.60
  -2   8   3   58.09    2.30
   2  -8  -3   58.99    2.20
   2  -8  -3   57.69    2.30
  -2  -8   3   64.19    2.30
  -2  -8   3   59.29    1.60
  -2  -8   3   60.79    3.00
   2  -8  -3   57.69    2.50
  -2  -8   3   56.79    2.00
   2  -8  -3   57.49    1.50
  -2  -8   3   55.99    2.60
   4   8  -5   82.69    3.40
  -4   8   5   83.19    1.80
  -4   8   5   78.79    1.80
  -4   8   5   79.79    3.30
   4   8  -5   79.89    3.50
  -4   8   5   77.39    3.40
  -4  -8   5   81.19    3.20
   4  -8  -5   75.49    3.00
   4  -8  -5   75.89    3.10
   4  -8  -5   76.99    3.20
  -4  -8   5   77.49    3.60
  -4  -8   5   74.99    3.50
  -6   8   7   92.89    2.10
  -6   8   7   88.39    3.30
  -6   8   7   97.99    3.60
  -6   8   7   90.49    4.40
   6   8  -7   90.79    4.00
  -6   8   7   90.79    3.80
   6   8  -7   90.19    4.10
  -6   8   7   93.79    4.20
   6  -8  -7   96.79    3.80
  -6  -8   7   96.29    3.80
   6  -8  -7   94.59    3.60
  -6  -8   7   97.69    4.60
   6  -8  -7   97.79    4.10
  -6  -8   7   89.49    4.70
   8   8  -9    3.20    2.00
  -8   8   9    7.80    2.20
  -8   8   9    5.40    1.80
  -8   8   9    9.30    2.40
   8   8  -9    8.10    2.30
  -8  -8   9    2.10    2.30
  -8  -8   9    7.20    1.80
   8  -8  -9    7.90    2.00
   8  -8  -9    7.70    2.30
  -8  -8   9    1.00    2.40
  10   8 -11   20.20    3.20
 -10   8  11   22.40    3.80
 -10  -8  11   13.10    3.60
  10  -8 -11   20.20    3.20
 -10  -8  11   19.80    3.10
  11   9 -10    1.50    2.10
  11  -9 -10    0.40    2.40
 -11  -9  10    1.50    3.30
 -11  -9  10    2.90    2.30
   9   9  -8   20.10    2.70
  -9   9   8   22.80    3.10
  -9   9   8   24.30    2.80
   9   9  -8   17.90    2.50
  -9  -9   8   25.80    3.30
  -9  -9   8   17.00    2.90
   9  -9  -8   23.60    2.70
  -9  -9   8   23.20    2.80
   9  -9  -8   21.40    2.80
   7   9  -6   42.80    3.00
  -7   9   6   40.00    3.00
  -7   9   6   44.60    2.70
   7   9  -6   46.10    3.20
  -7   9   6   45.90    3.20
  -7   9   6   43.30    2.70
   7  -9  -6   43.60    2.90
   7  -9  -6   43.40    2.40
   7  -9  -6   45.30    2.90
  -7  -9   6   42.70    3.40
  -7  -9   6   45.70    3.90
  -7  -9   6   41.30    3.00
   5   9  -4  125.99    4.20
  -5   9   4  119.29    4.10
   5   9  -4  117.29    4.30
   5   9  -4  117.69    4.20
  -5   9   4  122.09    4.40
   5   9  -4  116.29    4.30
   5  -9  -4  121.19    3.90
   5  -9  -4  116.29    4.10
   5  -9  -4  119.19    3.80
  -5  -9   4  126.69    4.30
  -5  -9   4  120.19    4.70
  -5  -9   4  130.39    4.30
  -3   9   2    7.90    1.40
   3   9  -2    9.40    1.20
  -3   9   2   12.00    0.80
   3   9  -2    9.00    1.50
   3   9  -2   12.10    1.40
   3   9  -2    9.30    1.00
  -3   9   2   11.90    0.70
  -3  -9   2    9.20    1.30
   3  -9  -2   11.90    0.60
   3  -9  -2   13.60    1.30
   3  -9  -2   14.00    1.50
  -3  -9   2   12.80    1.00
   3  -9  -2   10.20    0.60
  -3  -9   2   12.80    1.40
  -3  -9   2    9.90    1.70
  -3  -9   2    9.90    1.10
   3  -9  -2   12.60    1.10
   1   9   0  192.68    4.50
   1   9   0  198.58    5.00
   1   9   0  196.98    5.50
   1   9   0  192.48    5.00
  -1   9   0  200.78    4.80
  -1   9   0  192.68    4.30
  -1   9   0  204.78    5.10
   1   9   0  196.48    4.60
  -1   9   0  195.88    4.90
  -1   9   0  186.38    5.40
  -1  -9   0  196.68    4.50
  -1  -9   0  192.68    4.90
  -1  -9   0  195.68    5.30
   1  -9   0  186.58    5.00
   1  -9   0  193.58    4.30
   1  -9   0  197.28    4.70
   1  -9   0  191.58    5.20
  -1  -9   0  191.08    5.20
   1   9  -2   91.29    3.40
  -1   9   2   97.69    2.60
  -1   9   2   93.69    2.60
  -1   9   2   99.39    3.50
   1   9  -2  109.59    3.30
  -1   9   2   92.39    3.00
   1   9  -2   97.39    3.20
  -1   9   2   95.09    2.70
   1  -9  -2   91.09    3.40
  -1  -9   2  104.79    3.10
  -1  -9   2  103.99    3.10
   1  -9  -2   95.69    2.80
   1  -9  -2   95.19    3.10
  -1  -9   2   96.49    3.10
   3   9  -4   12.70    1.50
  -3   9   4   12.50    1.40
   3   9  -4   11.70    1.60
  -3   9   4   12.30    0.70
   3   9  -4   14.50    1.80
  -3   9   4   12.20    0.70
  -3   9   4   11.70    1.60
   3  -9  -4   10.80    1.30
   3  -9  -4   14.40    1.50
   3  -9  -4   13.20    1.70
  -3  -9   4   10.80    1.90
  -3  -9   4   15.50    1.80
  -3  -9   4   12.00    1.50
  -3  -9   4   14.30    1.00
  -3  -9   4   14.70    1.20
  -5   9   6   97.39    4.20
   5   9  -6  106.19    4.20
  -5   9   6   98.79    3.60
  -5   9   6  100.79    4.10
   5   9  -6  103.69    4.30
  -5   9   6   99.99    3.90
  -5  -9   6  101.39    4.00
   5  -9  -6  103.69    3.70
   5  -9  -6   99.79    3.90
  -5  -9   6   94.79    4.50
   5  -9  -6   97.39    4.00
  -5  -9   6  108.49    4.90
  -7   9   8    1.70    2.00
  -7   9   8    3.10    1.30
   7   9  -8    0.20    1.90
   7   9  -8    3.90    2.00
  -7   9   8    1.70    1.50
  -7   9   8    4.40    1.90
  -7  -9   8    0.50    1.80
  -7  -9   8    0.80    2.10
  -7  -9   8    1.80    1.70
   7  -9  -8    3.50    1.70
   7  -9  -8    3.00    1.70
   7  -9  -8    3.40    1.50
   9   9 -10    1.10    2.30
   9   9 -10    0.90    2.60
  -9   9  10    3.60    2.60
   9  -9 -10   -4.40    1.70
   9  -9 -10   -1.10    2.20
  -9  -9  10   -1.30    2.00
  -9  -9  10   -6.00    2.40
 -10  10   9   14.10    2.70
  10  10  -9    9.90    2.60
  10  10  -9   13.50    2.80
  10 -10  -9    9.20    2.60
  10 -10  -9   12.50    2.60
 -10 -10   9   10.40    3.50
 -10 -10   9   16.40    2.80
  -8  10   7   19.20    2.50
   8  10  -7   18.80    2.60
  -8  10   7   18.40    2.40
  -8  10   7   16.10    2.10
   8  10  -7   19.80    2.60
  -8  10   7   18.40    2.10
  -8 -10   7   16.10    3.10
  -8 -10   7   18.90    2.80
   8 -10  -7   19.00    2.50
  -8 -10   7   22.50    2.60
   8 -10  -7   16.30    2.50
   8 -10  -7   20.50    2.20
  -6  10   5    5.60    1.40
  -6  10   5    3.10    1.40
   6  10  -5    7.90    1.90
   6  10  -5    9.20    2.00
  -6 -10   5    5.90    2.10
   6 -10  -5    6.00    1.70
  -6 -10   5    6.20    1.70
  -6 -10   5    6.90    1.40
   6 -10  -5    7.50    1.30
   6 -10  -5    6.70    1.60
   4  10  -3   65.59    3.10
  -4  10   3   68.09    3.10
  -4  10   3   69.49    1.80
   4  10  -3   78.39    3.50
   4  10  -3   69.79    3.20
  -4  10   3   71.49    1.80
   4  10  -3   72.19    2.70
   4 -10  -3   71.69    2.80
  -4 -10   3   69.69    2.90
  -4 -10   3   75.69    3.10
   4 -10  -3   65.19    3.20
   4 -10  -3   68.19    2.60
  -4 -10   3   68.69    3.80
  -4 -10   3   75.39    3.10
  -2  10   1   24.20    1.30
   2  10  -1   19.70    2.00
  -2  10   1   22.80    1.70
  -2  10   1   23.80    1.20
   2  10  -1   23.40    1.30
   2  10  -1   20.50    1.70
   2  10  -1   18.80    1.60
  -2  10   1   22.60    1.30
   2 -10  -1   24.30    2.10
  -2 -10   1   19.50    0.90
  -2 -10   1   22.70    1.80
  -2 -10   1   20.80    1.60
  -2 -10   1   24.10    1.00
  -2 -10   1   22.70    2.10
  -2 -10   1   21.90    1.70
   2 -10  -1   21.00    1.60
   0  10   1    2.30    0.90
   0  10   1    1.60    0.70
   0  10  -1    1.80    0.90
   0  10   1    1.60    0.60
   0  10   1    1.30    0.70
   0  10  -1    1.80    1.20
   0  10   1    3.00    0.80
   0  10   1    1.80    1.30
   0  10  -1    3.60    1.10
   0 -10  -1    2.90    0.90
   0 -10  -1    3.40    0.60
   0 -10   1    2.50    0.80
   0 -10  -1    3.50    0.70
   0 -10   1    5.50    1.20
   0 -10  -1    2.60    1.10
   0 -10   1    2.90    1.10
   2  10  -3    1.80    1.20
   2  10  -3    3.00    1.40
  -2  10   3    2.40    0.50
   2  10  -3    2.70    1.00
  -2  10   3    2.10    0.60
  -2  10   3    1.80    1.00
  -2  10   3    1.80    0.60
  -2  10   3    1.60    0.80
  -2  10   3    1.80    1.30
   2 -10  -3    1.40    0.90
   2 -10  -3    4.00    1.30
  -2 -10   3    3.90    1.20
  -2 -10   3    2.10    0.90
  -2 -10   3    1.10    1.00
   2 -10  -3    1.30    1.10
  -2 -10   3    1.20    1.20
   2 -10  -3    2.90    0.50
  -2 -10   3    0.90    1.40
  -4  10   5   21.10    0.60
  -4  10   5   20.20    0.60
   4  10  -5   18.60    2.30
  -4  10   5   20.20    1.90
  -4  10   5   19.70    2.10
   4  10  -5   17.20    2.00
   4 -10  -5   21.90    1.90
  -4 -10   5   19.30    2.50
   4 -10  -5   19.90    2.20
   4 -10  -5   20.60    1.90
  -4 -10   5   18.40    2.10
  -4 -10   5   22.50    2.00
  -6  10   7   24.10    2.70
   6  10  -7   19.60    2.50
  -6  10   7   19.60    2.30
  -6  10   7   16.50    1.80
  -6  10   7   19.00    2.00
   6  10  -7   20.10    2.60
  -6 -10   7   22.00    2.40
   6 -10  -7   23.80    2.30
   6 -10  -7   23.70    2.50
  -6 -10   7   18.90    2.60
  -6 -10   7   21.40    2.70
   6 -10  -7   23.00    2.30
   8  10  -9    0.30    2.00
  -8  10   9    4.30    2.00
   8  10  -9    2.30    2.30
  -8  10   9    3.40    2.30
   8 -10  -9    1.90    2.00
  -8 -10   9   -2.50    2.20
  -8 -10   9    0.80    2.70
  -8 -10   9    0.90    2.00
   8 -10  -9   -0.60    1.90
  -9  11   8   32.60    3.20
   9  11  -8   37.90    3.60
   9  11  -8   36.10    3.60
  -9  11   8   33.30    3.60
  -9 -11   8   32.20    4.10
   9 -11  -8   33.80    3.30
   9 -11  -8   36.00    3.40
  -9 -11   8   35.10    3.50
   7  11  -6   31.30    2.90
  -7  11   6   27.40    2.70
   7  11  -6   27.90    2.80
  -7  11   6   28.30    2.70
  -7  11   6   24.70    2.50
  -7  11   6   27.00    2.40
  -7 -11   6   25.40    2.80
   7 -11  -6   24.60    2.50
  -7 -11   6   26.90    2.70
  -7 -11   6   25.70    3.30
   7 -11  -6   30.50    2.90
   7 -11  -6   31.90    2.40
   5  11  -4   69.19    3.50
  -5  11   4   68.49    3.30
  -5  11   4   67.49    3.20
   5  11  -4   66.79    3.50
  -5  11   4   67.99    3.20
  -5  11   4   61.79    3.20
   5 -11  -4   65.69    2.90
  -5 -11   4   63.69    4.10
  -5 -11   4   66.09    3.20
  -5 -11   4   74.39    3.40
   5 -11  -4   70.69    3.00
   5 -11  -4   64.79    3.20
  -5 -11   4   70.39    3.30
   3  11  -2   22.80    1.50
  -3  11   2   24.40    1.10
   3  11  -2   23.30    2.00
   3  11  -2   21.40    2.00
  -3  11   2   24.10    1.30
   3  11  -2   19.30    2.20
  -3  11   2   24.30    2.20
  -3 -11   2   21.60    2.40
   3 -11  -2   25.20    1.90
  -3 -11   2   24.10    2.00
  -3 -11   2   25.40    1.70
   3 -11  -2   24.80    1.50
   3 -11  -2   28.50    2.30
  -3 -11   2   25.20    1.90
  -1  11   0  271.77    6.50
   1  11   0  260.97    6.70
  -1  11   0  278.37    7.40
   1  11   0  282.77    6.20
   1  11   0  262.57    6.70
  -1  11   0  265.47    6.80
  -1  11   0  267.37    6.60
   1  11   0  268.07    7.40
   1 -11   0  266.97    6.90
  -1 -11   0  266.07    6.60
   1 -11   0  271.27    6.30
  -1 -11   0  263.57    6.00
  -1 -11   0  273.47    7.20
  -1 -11   0  260.27    6.90
   1 -11   0  264.47    7.20
  -1  11   2   23.70    1.50
  -1  11   2   26.30    1.60
  -1  11   2   21.80    1.40
  -1  11   2   26.80    2.30
   1  11  -2   25.20    2.00
   1  11  -2   26.50    2.00
   1  11  -2   26.70    1.90
  -1  11   2   27.10    1.50
  -1 -11   2   27.20    1.80
   1 -11  -2   25.70    1.50
  -1 -11   2   26.60    1.80
   1 -11  -2   25.40    1.80
   1 -11  -2   28.30    2.20
  -1 -11   2   26.50    1.80
  -3  11   4   89.49    3.90
  -3  11   4   90.09    2.40
   3  11  -4   90.59    4.00
  -3  11   4   88.29    3.20
  -3  11   4   88.09    3.50
   3  11  -4   89.69    3.50
   3  11  -4   90.39    3.50
  -3 -11   4   89.39    4.40
  -3 -11   4   85.69    3.50
   3 -11  -4   92.69    3.70
  -3 -11   4   91.59    3.70
   3 -11  -4   87.29    3.50
   3 -11  -4   92.29    3.30
  -3 -11   4   91.29    3.60
  -3 -11   4   91.99    3.00
  -5  11   6   29.20    2.30
  -5  11   6   25.30    2.50
  -5  11   6   31.10    2.20
   5  11  -6   27.10    2.50
   5  11  -6   27.90    2.80
  -5 -11   6   26.50    2.70
  -5 -11   6   28.40    2.40
   5 -11  -6   27.70    2.40
  -5 -11   6   28.30    3.20
   5 -11  -6   24.50    2.30
   5 -11  -6   31.80    2.80
   7  11  -8   42.20    3.50
  -7  11   8   29.10    3.20
  -7  11   8   34.60    3.30
  -7  11   8   32.40    2.80
   7  11  -8   30.90    3.30
  -7  11   8   34.40    2.90
   7 -11  -8   34.50    3.10
   7 -11  -8   39.70    3.30
  -7 -11   8   32.10    3.10
  -7 -11   8   29.00    3.50
   7 -11  -8   37.20    2.90
  -7 -11   8   33.30    3.80
   9  11 -10    4.60    2.40
   9  11 -10    5.90    2.50
  -9  11  10   -0.80    2.40
  -9 -11  10   -0.20    3.10
  -9 -11  10    0.60    2.20
   9 -11 -10    4.30    2.50
   9 -11 -10    0.80    2.20
  10  12  -9   11.80    3.00
 -10  12   9   11.80    2.90
  10  12  -9    9.50    2.70
 -10 -12   9   12.80    2.80
 -10 -12   9    7.40    3.60
  10 -12  -9    8.40    2.70
  10 -12  -9    9.30    2.80
 -10 -12   9   14.40    2.90
  -8  12   7   32.60    2.80
  -8  12   7   28.80    3.10
  -8  12   7   30.30    3.10
  -8  12   7   33.20    3.00
   8  12  -7   37.80    3.60
  -8  12   7   26.00    2.70
   8  12  -7   30.50    3.00
  -8  12   7   34.60    3.20
  -8 -12   7   36.10    3.30
   8 -12  -7   32.60    3.40
  -8 -12   7   26.60    3.90
  -8 -12   7   30.80    3.10
   8 -12  -7   33.40    2.70
   8 -12  -7   31.00    3.10
  -6  12   5    1.10    1.40
   6  12  -5    2.70    1.80
  -6  12   5   -0.10    1.60
  -6  12   5    0.10    1.30
  -6  12   5    4.20    1.50
   6  12  -5    1.00    1.80
   6 -12  -5    3.10    1.50
  -6 -12   5    2.30    1.70
   6 -12  -5    1.50    1.30
  -6 -12   5   -0.80    1.40
  -6 -12   5    3.10    1.60
  -6 -12   5   -0.70    2.00
   6 -12  -5    0.60    1.70
   4  12  -3   12.90    1.90
   4  12  -3   10.90    2.10
  -4  12   3   12.20    1.50
  -4  12   3   13.30    1.00
  -4  12   3   12.70    1.90
  -4 -12   3   10.40    1.40
  -4 -12   3   13.40    2.40
   4 -12  -3   13.60    1.70
  -4 -12   3   11.10    1.70
   4 -12  -3   13.30    1.40
  -4 -12   3   12.20    1.90
   4 -12  -3   13.60    2.10
  -2  12   1   70.79    3.40
  -2  12   1   69.99    2.50
   2  12  -1   67.39    3.00
  -2  12   1   72.49    2.50
   2  12  -1   71.09    2.30
  -2  12   1   64.29    2.90
   2  12  -1   63.59    3.50
  -2  12   1   71.59    2.20
  -2 -12   1   66.89    2.80
  -2 -12   1   71.39    3.00
   2 -12  -1   72.59    3.40
  -2 -12   1   71.59    3.20
   2 -12  -1   70.59    3.00
   0  12  -1  212.38    5.70
   0  12   1  214.78    6.30
   0  12   1  215.08    5.00
   0  12   1  216.08    5.00
   0  12  -1  210.08    6.20
   0  12   1  216.88    5.60
   0  12  -1  187.48    5.60
   0 -12   1  200.88    5.40
   0 -12  -1  208.68    6.20
   0 -12  -1  208.18    6.00
   0 -12   1  207.08    5.90
   0 -12  -1  206.38    5.00
   0 -12   1  207.48    6.00
  -2  12   3   15.70    2.20
  -2  12   3   13.40    1.50
   2  12  -3   15.50    1.60
  -2  12   3   16.50    1.20
   2  12  -3   14.10    2.10
  -2  12   3   17.90    1.50
   2  12  -3   11.90    1.70
   2 -12  -3   15.80    1.80
  -2 -12   3   18.30    1.80
  -2 -12   3   15.80    1.60
   2 -12  -3   15.80    1.40
   2 -12  -3   18.90    2.20
  -2 -12   3   17.20    2.00
   4  12  -5   10.60    2.00
  -4  12   5    7.00    1.90
  -4  12   5    7.60    1.60
  -4  12   5   10.90    1.50
  -4  12   5    9.20    0.60
   4  12  -5    7.40    2.10
   4 -12  -5    9.60    1.50
   4 -12  -5   10.00    1.60
  -4 -12   5    7.00    1.60
  -4 -12   5    7.20    1.80
   4 -12  -5   10.50    2.10
  -4 -12   5    9.80    2.30
  -4 -12   5   11.40    1.90
  -6  12   7    3.10    1.90
  -6  12   7    1.50    1.40
   6  12  -7    3.10    2.20
  -6  12   7    0.90    1.40
  -6  12   7    1.80    1.40
   6  12  -7    0.30    2.10
  -6 -12   7    1.30    1.70
  -6 -12   7    0.20    2.00
   6 -12  -7    3.00    1.60
   6 -12  -7    3.00    1.80
  -6 -12   7   -1.00    1.80
   6 -12  -7    0.80    1.90
   8  12  -9   24.50    3.30
  -8  12   9   20.70    3.10
   8  12  -9   22.80    3.30
  -8 -12   9   18.50    2.90
   8 -12  -9   15.80    2.70
  -8 -12   9   17.40    3.50
   8 -12  -9   22.70    3.00
   8 -12  -9   16.60    2.50
   9  13  -8   26.70    3.40
   9  13  -8   20.10    3.00
  -9  13   8   24.90    3.20
   9 -13  -8   26.20    2.70
  -9 -13   8   30.50    4.30
  -9 -13   8   25.10    3.20
   9 -13  -8   25.20    3.00
   9 -13  -8   25.00    3.40
  -9 -13   8   23.20    3.20
  -7  13   6   33.80    2.90
   7  13  -6   33.50    3.30
   7  13  -6   35.40    3.40
  -7  13   6   32.80    2.80
  -7  13   6   38.60    3.00
  -7  13   6   32.30    2.90
  -7 -13   6   35.50    4.00
  -7 -13   6   30.60    3.10
   7 -13  -6   35.20    3.00
  -7 -13   6   33.80    3.10
   7 -13  -6   32.40    2.70
   7 -13  -6   31.40    3.30
   5  13  -4   70.59    4.00
  -5  13   4   67.19    3.70
   5  13  -4   64.19    3.40
  -5  13   4   70.49    3.20
  -5  13   4   66.89    3.60
  -5  13   4   73.79    3.50
  -5 -13   4   67.89    4.50
  -5 -13   4   65.59    3.50
   5 -13  -4   59.89    3.10
   5 -13  -4   72.49    3.10
  -5 -13   4   67.09    3.60
   5 -13  -4   64.49    3.50
  -3  13   2   82.89    3.90
  -3  13   2   81.59    2.60
   3  13  -2   83.39    4.00
  -3  13   2   86.89    3.00
   3  13  -2   81.79    3.60
   3 -13  -2   82.69    3.90
  -3 -13   2   79.09    3.30
   3 -13  -2   79.19    3.40
  -3 -13   2   84.59    3.50
   1  13   0  153.58    4.80
  -1  13   0  154.98    4.60
   1  13   0  155.88    5.50
  -1  13   0  153.18    5.40
   1 -13   0  159.38    5.20
  -1 -13   0  149.39    4.40
   1 -13   0  156.88    5.00
  -1 -13   0  155.08    5.20
  -1 -13   0  158.98    5.10
  -1  13   2   58.79    2.30
  -1  13   2   56.09    2.10
  -1  13   2   56.49    3.40
   1  13  -2   62.09    3.50
   1  13  -2   61.69    3.10
  -1  13   2   61.19    2.40
  -1 -13   2   55.59    2.60
  -1 -13   2   53.19    2.80
   1 -13  -2   62.99    3.10
  -1 -13   2   53.69    3.00
   1 -13  -2   60.69    2.60
   1 -13  -2   63.29    3.10
  -3  13   4   41.70    1.70
   3  13  -4   40.20    2.90
   3  13  -4   43.50    3.40
  -3  13   4   41.10    2.50
  -3  13   4   42.30    2.80
  -3  13   4   44.60    2.30
  -3 -13   4   45.10    2.40
   3 -13  -4   44.00    2.40
  -3 -13   4   40.90    2.60
  -3 -13   4   41.20    2.70
   3 -13  -4   46.20    2.80
   3 -13  -4   38.40    3.10
   5  13  -6   13.00    2.60
  -5  13   6   12.00    1.80
  -5  13   6   11.40    2.20
   5  13  -6   14.20    2.50
  -5  13   6   13.70    2.10
  -5 -13   6   10.20    2.20
   5 -13  -6   11.50    2.10
   5 -13  -6   10.10    1.80
  -5 -13   6   11.90    2.80
  -5 -13   6   10.10    1.90
  -5 -13   6   12.60    2.20
   5 -13  -6   17.10    2.20
  -7  13   8   44.60    3.80
   7  13  -8   42.20    4.00
   7  13  -8   46.00    4.00
   7 -13  -8   35.80    3.60
  -7 -13   8   41.40    4.40
   7 -13  -8   49.99    3.50
  -7 -13   8   44.70    3.80
   7 -13  -8   45.80    3.60
  -8  14   7   29.10    3.10
  -8  14   7   29.10    3.30
   8  14  -7   33.40    3.70
  -8  14   7   27.40    3.10
   8  14  -7   31.40    3.50
  -8  14   7   27.30    2.90
   8 -14  -7   30.30    3.00
   8 -14  -7   33.40    2.90
  -8 -14   7   33.00    4.20
   8 -14  -7   32.60    3.60
  -8 -14   7   26.70    3.20
  -8 -14   7   32.50    3.40
  -6  14   5    7.10    2.10
  -6  14   5    7.10    2.00
  -6  14   5    8.90    2.40
   6  14  -5   12.30    2.20
   6  14  -5   11.60    2.60
   6 -14  -5    9.20    1.80
   6 -14  -5   12.10    2.60
   6 -14  -5    6.70    1.70
  -6 -14   5    8.70    2.20
  -6 -14   5   10.10    2.90
  -6 -14   5    9.00    2.10
  -4  14   3   11.10    1.00
   4  14  -3    9.70    2.10
   4  14  -3    9.90    2.30
  -4  14   3   12.60    1.60
  -4  14   3   10.90    2.20
   4 -14  -3   10.40    2.20
  -4 -14   3   10.90    1.80
   4 -14  -3    8.60    1.70
  -4 -14   3   11.20    2.00
  -2  14   1   43.70    2.10
  -2  14   1   32.70    2.10
   2  14  -1   33.80    2.60
   2  14  -1   36.50    3.20
  -2  14   1   38.50    3.10
   2 -14  -1   37.10    2.60
  -2 -14   1   39.50    2.90
  -2 -14   1   36.60    2.50
   2 -14  -1   43.10    2.70
  -2 -14   1   37.70    2.80
   0  14  -1   92.69    4.30
   0  14   1   91.09    3.40
   0  14  -1   93.19    3.70
   0  14   1   88.29    4.00
   0 -14  -1   93.79    4.20
   0 -14  -1   88.89    3.90
   0 -14   1   90.99    3.90
   0 -14   1   99.49    4.00
   2  14  -3   19.50    2.70
   2  14  -3   21.20    2.30
  -2  14   3   25.10    2.70
  -2  14   3   24.60    1.70
   2 -14  -3   22.80    2.30
  -2 -14   3   15.70    2.20
   2 -14  -3   30.50    2.90
  -2 -14   3   25.50    2.10
  -2 -14   3   27.10    2.30
   4  14  -5    6.50    2.20
  -4  14   5    8.90    1.80
  -4  14   5    6.70    2.10
   4  14  -5    8.80    2.40
  -4 -14   5    9.60    2.10
  -4 -14   5    6.40    1.80
   4 -14  -5    7.70    1.50
   4 -14  -5    9.70    2.40
   4 -14  -5    8.50    1.90
   6  14  -7   15.20    2.90
  -6  14   7   22.40    2.90
   6  14  -7   15.80    2.90
  -6  14   7   16.80    2.40
  -6 -14   7   17.80    2.80
   6 -14  -7   16.60    2.90
  -6 -14   7   15.10    2.60
  -6 -14   7   23.10    3.60
   6 -14  -7   12.60    2.30
   6 -14  -7   13.50    2.30
   8  14  -9    2.30    2.60
   8  14  -9   -0.40    2.60
  -8  14   9    1.40    2.20
  -8  14   9    2.00    2.20
   8 -14  -9    4.40    2.60
   8 -14  -9    2.40    2.30
   8 -14  -9    1.80    2.00
  -8 -14   9    0.30    2.30
  -8 -14   9   -0.70    3.10
  -8 -14   9    3.10    2.50
   7  15  -6   59.99    4.50
  -7  15   6   50.09    3.70
   7  15  -6   57.59    4.30
  -7 -15   6   53.19    4.10
  -7 -15   6   55.19    4.60
   7 -15  -6   58.69    3.60
   7 -15  -6   52.39    3.50
  -7 -15   6   58.49    4.30
   7 -15  -6   60.79    4.40
   5  15  -4    6.70    2.30
  -5  15   4    2.10    1.90
  -5  15   4    3.30    1.90
   5  15  -4    1.70    2.20
  -5 -15   4    5.70    2.10
   5 -15  -4    3.50    1.60
  -5 -15   4    3.20    1.70
   5 -15  -4    1.80    2.10
  -3  15   2    2.60    1.90
   3  15  -2    3.30    1.70
   3  15  -2    3.00    1.80
  -3  15   2    4.10    1.10
  -3 -15   2    4.20    1.90
   3 -15  -2    3.10    1.60
   3 -15  -2    5.70    2.10
   1  15   0   23.70    2.10
  -1  15   0   24.00    2.80
   1  15   0   21.10    2.80
  -1  15   0   21.80    2.00
  -1 -15   0   26.10    2.60
   1 -15   0   26.50    2.60
   1 -15   0   23.90    2.40
  -1 -15   0   24.90    2.60
  -1  15   2   63.19    2.80
   1  15  -2   68.89    3.40
   1  15  -2   61.19    4.00
  -1  15   2   64.69    4.00
  -1 -15   2   61.99    3.30
  -1 -15   2   58.99    3.50
   1 -15  -2   59.89    3.40
   1 -15  -2   63.39    3.80
  -3  15   4    8.10    2.20
   3  15  -4    7.00    2.40
  -3  15   4    9.50    1.10
   3  15  -4    6.80    2.10
  -3 -15   4    7.90    1.70
  -3 -15   4    9.30    1.70
   3 -15  -4    8.30    2.00
   3 -15  -4    7.40    2.20
  -3 -15   4    5.00    2.00
  -5  15   6   79.69    4.60
   5  15  -6   82.19    4.80
  -5  15   6   76.39    3.90
   5  15  -6   79.19    4.90
   5 -15  -6   86.49    4.90
  -5 -15   6   70.39    4.10
   5 -15  -6   75.59    3.80
  -5 -15   6   86.19    4.20
   5 -15  -6   84.49    4.30
  -7  15   8   27.20    3.50
   7  15  -8   39.10    3.90
   7  15  -8   29.30    3.80
  -7 -15   8   29.60    3.50
  -7 -15   8   29.10    4.30
   7 -15  -8   26.80    3.40
   7 -15  -8   24.00    3.10
  -7 -15   8   25.60    3.30
   7 -15  -8   25.30    3.00
   8  16  -7   -0.90    2.60
   8  16  -7    2.80    2.60
  -8  16   7    1.10    2.10
  -8  16   7   -0.30    2.40
  -8 -16   7    0.80    2.50
  -8 -16   7    2.60    2.30
   8 -16  -7   -0.50    2.40
  -8 -16   7   -0.10    3.10
   8 -16  -7    1.30    2.00
   6  16  -5    8.60    2.70
   6  16  -5    4.90    2.50
  -6  16   5    5.80    2.40
   6 -16  -5    4.00    2.50
  -6 -16   5    0.10    2.10
   6 -16  -5    7.60    2.20
  -6 -16   5    9.10    2.40
   4  16  -3   18.10    2.70
  -4  16   3   16.50    2.70
   4  16  -3   17.30    3.00
  -4 -16   3   14.70    2.50
   4 -16  -3   13.00    2.20
   4 -16  -3   17.50    2.90
   2  16  -1    5.20    1.80
   2  16  -1    5.40    2.30
  -2  16   1    5.80    1.40
  -2  16   1    1.20    1.90
  -2 -16   1    5.60    2.00
   2 -16  -1    3.70    1.70
  -2 -16   1    4.40    1.70
   2 -16  -1    3.10    1.90
   0  16   1   15.30    1.90
   0  16   1   15.60    2.40
   0  16  -1   11.30    2.00
   0  16  -1    6.20    2.40
   0 -16   1   11.30    2.20
   0 -16  -1   11.20    2.30
   0 -16   1   15.70    2.30
   0 -16  -1   10.50    2.10
   2  16  -3   30.20    2.80
  -2  16   3   21.20    2.70
   2  16  -3   16.50    2.80
  -2  16   3   24.10    1.80
   2 -16  -3   25.40    2.70
  -2 -16   3   22.20    2.50
   2 -16  -3   20.50    2.90
  -2 -16   3   20.30    2.60
   4  16  -5    7.80    2.50
  -4  16   5    7.70    2.60
   4  16  -5    6.90    2.60
   4 -16  -5   11.50    2.30
  -4 -16   5    8.90    2.40
   4 -16  -5    5.00    2.50
  -6  16   7    9.70    2.50
   6  16  -7    8.70    2.90
   6  16  -7   10.30    3.00
   6 -16  -7    4.10    3.00
   6 -16  -7    6.50    2.40
  -6 -16   7    7.30    2.70
   6 -16  -7    8.80    2.80
  -6 -16   7   11.30    2.50
   7  17  -6   39.10    4.20
   7  17  -6   43.80    4.30
  -7  17   6   42.10    3.70
  -7 -17   6   37.30    3.90
   7 -17  -6   42.40    3.50
   7 -17  -6   38.90    4.20
   5  17  -4   38.70    4.00
  -5  17   4   39.10    3.70
   5  17  -4   41.90    3.70
  -5 -17   4   41.70    3.80
   5 -17  -4   45.40    3.50
   5 -17  -4   36.50    3.90
  -3  17   2    9.60    1.50
   3  17  -2    7.10    2.20
   3  17  -2    9.90    2.60
  -3  17   2   11.20    2.70
  -3 -17   2    9.60    2.40
   3 -17  -2    6.20    2.50
   3 -17  -2   10.60    2.10
   1  17   0   13.70    2.80
  -1  17   0   13.90    2.40
  -1  17   0   13.10    1.90
   1  17   0   10.50    1.90
  -1 -17   0   12.50    2.10
   1 -17   0   11.90    2.30
  -1 -17   0   11.40    2.30
   1 -17   0   10.90    2.30
  -1  17   2   35.50    3.60
   1  17  -2   43.20    3.20
   1  17  -2   38.70    3.80
  -1  17   2   38.50    2.50
   1 -17  -2   35.30    3.50
  -1 -17   2   35.50    3.10
  -1 -17   2   43.30    3.50
   1 -17  -2   42.90    3.40
   3  17  -4    2.20    2.20
   3  17  -4    4.50    2.60
  -3  17   4    6.50    2.50
   3 -17  -4    1.90    2.40
  -3 -17   4    2.60    2.20
   3 -17  -4    5.80    2.20
   5  17  -6   33.90    3.90
   5  17  -6   27.70    3.50
  -5  17   6   36.00    3.80
  -5 -17   6   35.50    3.60
   5 -17  -6   31.90    3.90
   5 -17  -6   28.70    3.20
   6  18  -5    9.90    3.20
   6  18  -5   10.20    3.10
  -6  18   5   12.20    2.90
   6 -18  -5   13.30    2.60
   6 -18  -5   16.70    3.50
  -6 -18   5   18.00    3.20
  -4  18   3    8.00    2.80
   4  18  -3    4.80    2.70
   4  18  -3    6.80    2.50
   4 -18  -3    7.60    2.20
   4 -18  -3    4.80    2.60
  -4 -18   3    6.80    2.10
   2  18  -1    0.70    2.40
  -2  18   1    0.10    1.40
  -2  18   1    2.10    2.30
   2  18  -1    2.30    1.90
  -2 -18   1    2.40    2.20
   2 -18  -1   -0.30    1.90
   2 -18  -1    0.70    2.20
   0  18   1    5.70    2.50
   0  18   1    6.50    1.80
   0  18  -1    4.90    2.00
   0  18  -1    4.70    2.70
   0 -18   1    7.10    2.20
   0 -18  -1    5.90    2.30
   0 -18  -1    4.00    2.20
   0 -18   1    4.70    2.00
  -2  18   3   24.20    2.00
   2  18  -3   31.70    3.10
   2  18  -3   25.80    3.50
  -2  18   3   26.00    3.60
  -2 -18   3   24.90    3.10
   2 -18  -3   25.80    3.00
  -2 -18   3   24.00    2.80
   2 -18  -3   24.70    3.50
  -4  18   5   18.40    3.20
   4  18  -5   20.90    3.50
   4  18  -5   13.70    3.20
   4 -18  -5   16.90    3.30
  -4 -18   5   21.10    3.20
   4 -18  -5   19.30    2.80
   5  19  -4   32.30    4.00
   5  19  -4   32.00    3.90
  -5  19   4   38.90    4.20
   5 -19  -4   37.20    4.10
  -5 -19   4   34.70    3.80
   5 -19  -4   41.90    3.70
   3  19  -2   13.60    3.20
  -3  19   2   14.40    3.10
   3  19  -2   12.60    2.80
   3 -19  -2    9.70    2.40
   3 -19  -2   12.10    2.90
  -3 -19   2   11.10    2.80
  -1  19   0   21.00    3.50
   1  19   0   25.10    2.80
  -1  19   0   18.40    2.30
   1  19   0   25.20    3.40
  -1 -19   0   20.20    3.00
   1 -19   0   24.50    3.20
   1 -19   0   17.30    2.80
  -1 -19   0   21.50    2.90
  -1  19   2    9.30    3.00
  -1  19   2   15.30    2.00
   1  19  -2   14.50    3.30
   1  19  -2   17.50    2.60
  -1 -19   2   17.10    2.90
  -1 -19   2   12.00    2.40
   1 -19  -2   11.70    2.80
   1 -19  -2   17.10    3.10
   3  19  -4   12.00    3.20
   3  19  -4   17.10    3.00
  -3  19   4   16.30    3.40
   3 -19  -4   10.50    2.90
   3 -19  -4   15.20    2.80
  -3 -19   4   15.20    3.00
  -2  20   1    7.50    1.90
  -2  20   1    6.40    3.20
   2  20  -1    7.50    3.10
   2  20  -1    4.30    2.40
  -2 -20   1    6.50    2.60
   2 -20  -1    6.40    2.70
   2 -20  -1    3.90    2.40
   0  20   1   34.40    2.90
   0  20  -1   38.30    3.20
   0  20  -1   34.50    4.10
   0  20   1   33.10    4.10
   0 -20   1   38.60    3.80
   0 -20   1   36.20    3.70
   0 -20  -1   37.30    3.80
   2  20  -3    8.90    2.50
   2  20  -3    8.80    3.20
  -2  20   3    6.20    3.10
   2 -20  -3    6.40    2.60
  -2 -20   3    4.80    2.20
   2 -20  -3    5.70    2.80
  12   0 -10  236.98    8.40
 -12   0  10  224.78    8.90
 -12   0  10  232.58    7.10
 -10   0   8    9.40    1.70
 -10   0   8   11.20    2.60
 -10   0   8   11.50    1.60
 -10   0   8   12.90    2.60
  10   0  -8    4.80    2.00
  -8   0   6  155.48    4.50
   8   0  -6  148.19    3.90
  -8   0   6  149.79    5.60
  -8   0   6  159.28    4.70
   8   0  -6  147.79    4.20
   8   0  -6  152.58    5.00
  -8   0   6  154.78    5.50
  -8   0   6  150.28    4.50
  -6   0   4  226.78    5.70
   6   0  -4  225.18    5.40
   6   0  -4  221.98    5.30
  -6   0   4  227.48    6.40
   6   0  -4  236.88    5.80
   6   0  -4  227.88    5.90
  -6   0   4  224.18    5.50
  -6   0   4  224.08    6.40
  -6   0   4  226.08    5.70
  -6   0   4  223.88    5.50
   6   0  -4  228.28    5.50
  -4   0   2  446.36   10.20
  -4   0   2  439.36    9.80
  -4   0   2  451.45    9.40
   4   0  -2  439.36    9.90
  -4   0   2  431.46   10.10
  -4   0   2  459.45    9.80
  -4   0   2  426.26    9.60
   4   0  -2  434.46    9.60
  -4   0   2  481.65    9.90
   4   0  -2  445.26    9.80
   4   0  -2  449.56    9.60
  -4   0   2  432.76    9.60
  -4   0   2  434.46    9.80
  -2   0   0  973.00   20.20
  -2   0   0  975.10   20.20
  -2   0   0  966.90   20.40
   2   0   0  959.60   20.50
   2   0   0  991.90   20.40
   2   0   0  955.80   20.20
   2   0   0  969.00   20.20
   2   0   0  956.00   20.30
  -2   0   0  976.50   20.50
   2   0   0  996.00   20.30
  -2   0   0  974.70   20.20
   2   0   0 1007.10   20.20
  -2   0   0  970.50   20.30
   2   0   0  983.70   20.30
  -2   0   0  961.50   20.40
   0   0   2 4113.49   85.29
   0   0  -2 4075.39   84.99
   0   0  -2 4138.89   85.59
   0   0  -2 4095.49   84.49
   0   0   2 4074.59   84.29
   0   0   2 4017.60   84.49
   0   0  -2 4012.60   84.69
   0   0   2 4061.09   85.69
   0   0   2 4043.50   84.99
   0   0   2 4135.79   85.19
   0   0  -2 4052.29   83.89
   0   0  -2 3976.80   85.39
   0   0   2 3953.70   84.69
   0   0   2 4144.89   85.39
   0   0   2 4114.89   84.89
   0   0  -2 4147.19   84.59
   0   0  -2 4114.59   84.79
   0   0  -2 4055.49   84.99
   2   0  -4   24.60    1.20
   2   0  -4   27.40    1.50
   2   0  -4   24.40    1.20
  -2   0   4   22.90    1.10
  -2   0   4   24.90    1.70
   2   0  -4   23.80    1.30
   2   0  -4   22.90    1.20
  -2   0   4   24.50    1.20
  -2   0   4   23.90    1.30
  -4   0   6  414.76    9.70
   4   0  -6  401.26    9.60
   4   0  -6  411.36   10.20
   4   0  -6  409.36    8.70
  -4   0   6  404.16   10.20
   4   0  -6  400.96    9.40
  -4   0   6  399.86    9.20
   4   0  -6  407.56    9.20
   6   0  -8  116.49    3.90
  -6   0   8  121.39    3.90
  -6   0   8  126.99    4.50
  -6   0   8  123.99    5.00
   6   0  -8  119.69    3.70
   6   0  -8  124.99    4.40
  -8   0  10   11.90    2.30
   8   0 -10   13.50    2.00
   8   0 -10   11.30    2.20
  -8   0  10   11.00    1.80
  -8   0  10   11.10    2.60
  10   0 -12    8.90    2.80
 -10   0  12   13.70    3.00
 -10   0  12   15.10    2.30
 -10   0  12   20.20    3.40
 -13   1  11   16.10    2.30
 -13   1  11   20.20    4.00
 -13  -1  11   15.20    3.70
 -13  -1  11   18.10    2.60
  11   1  -9   17.50    2.80
 -11   1   9   17.30    2.10
 -11   1   9   14.90    2.90
  11  -1  -9   13.60    2.60
 -11  -1   9   14.30    3.10
 -11  -1   9   17.30    2.10
  -9   1   7   60.99    2.80
  -9   1   7   59.99    3.90
   9   1  -7   64.39    3.50
  -9   1   7   61.59    3.80
  -9   1   7   59.59    2.80
  -9   1   7   63.09    2.70
  -9  -1   7   63.79    2.90
  -9  -1   7   64.49    4.00
  -9  -1   7   62.49    2.70
  -9  -1   7   60.99    3.00
   9  -1  -7   63.49    3.50
  -9  -1   7   62.19    3.90
  -7   1   5  131.09    4.60
  -7   1   5  129.09    3.80
  -7   1   5  124.79    4.70
   7   1  -5  124.39    4.10
  -7   1   5  126.39    3.60
  -7   1   5  125.79    3.50
   7   1  -5  123.99    3.80
   7   1  -5  129.49    3.70
  -7   1   5  130.49    3.90
   7   1  -5  129.29    3.80
   7   1  -5  124.19    3.20
  -7  -1   5  125.29    3.90
  -7  -1   5  130.89    3.80
   7  -1  -5  118.29    3.40
   7  -1  -5  123.69    3.80
   7  -1  -5  123.59    3.40
   7  -1  -5  126.69    3.50
  -7  -1   5  118.89    3.80
   7  -1  -5  127.99    4.20
  -7  -1   5  129.29    4.60
  -7  -1   5  124.19    4.50
  -5   1   3  602.44   12.90
  -5   1   3  590.24   13.60
   5   1  -3  605.24   13.20
  -5   1   3  599.14   13.90
   5   1  -3  598.74   13.10
   5   1  -3  595.84   13.30
   5   1  -3  609.24   13.00
  -5   1   3  609.64   13.30
  -5   1   3  585.04   12.80
   5   1  -3  596.64   13.10
  -5   1   3  605.84   13.20
   5  -1  -3  579.04   13.00
   5  -1  -3  596.24   13.40
   5  -1  -3  607.14   12.90
  -5  -1   3  595.44   13.10
  -5  -1   3  592.04   13.20
  -5  -1   3  606.54   13.30
   5  -1  -3  599.04   12.80
  -5  -1   3  600.74   13.80
  -5  -1   3  596.74   13.70
  -5  -1   3  626.14   13.40
   5  -1  -3  623.94   13.30
  -5  -1   3  645.64   13.20
   3   1  -1  260.47    5.80
   3   1  -1  256.07    5.70
   3   1  -1  261.17    5.90
  -3   1   1  256.87    5.60
  -3   1   1  250.67    5.60
  -3   1   1  259.37    5.60
   3   1  -1  257.87    5.50
   3   1  -1  269.07    6.30
  -3   1   1  255.07    5.90
  -3   1   1  246.78    6.10
  -3   1   1  247.38    5.90
   3   1  -1  257.57    5.90
   3  -1  -1  259.57    5.90
   3  -1  -1  259.07    5.60
  -3  -1   1  253.37    6.00
   3  -1  -1  250.67    5.80
   3  -1  -1  253.17    5.90
  -3  -1   1  249.28    5.90
   3  -1  -1  258.87    5.60
   3  -1  -1  252.07    5.60
  -3  -1   1  262.87    5.80
  -3  -1   1  256.27    5.80
  -3  -1   1  253.87    5.90
  -3  -1   1  266.87    5.50
  -3  -1   1  256.37    5.70
  -3  -1   1  255.57    6.00
  -3  -1   1  254.17    5.70
   3  -1  -1  255.87    5.60
  -1   1  -1  400.56    8.60
   1   1   1  409.06    8.60
   1   1   1  414.26    8.60
  -1   1  -1  397.86    8.60
  -1   1  -1  397.06    8.50
  -1   1  -1  394.16    8.50
  -1   1  -1  396.66    8.60
   1   1   1  405.96    8.70
   1   1   1  404.36    8.60
  -1   1  -1  399.66    8.50
  -1   1  -1  394.16    8.60
   1   1   1  404.06    8.60
  -1   1  -1  399.46    8.60
  -1   1  -1  406.26    8.80
   1   1   1  403.36    8.60
   1   1   1  403.06    8.60
  -1  -1  -1  411.86    8.60
  -1  -1  -1  403.36    8.70
   1  -1   1  411.46    8.60
   1  -1   1  400.06    8.50
  -1  -1  -1  405.66    8.60
  -1  -1  -1  406.56    8.60
   1  -1   1  397.06    8.60
  -1  -1  -1  400.56    8.60
   1  -1   1  392.56    8.60
   1  -1   1  391.96    8.60
   1  -1   1  402.46    8.60
  -1  -1  -1  396.76    8.40
  -1  -1  -1  396.26    8.60
  -1  -1  -1  405.96    8.60
   1  -1   1  404.66    8.60
   1  -1   1  400.16    8.60
  -1  -1  -1  399.76    8.60
   1   1  -3  383.16    8.60
  -1   1   3  394.46    8.20
  -1   1   3  388.46    8.30
   1   1  -3  388.16    8.50
  -1   1   3  399.36    8.40
  -1   1   3  401.56    8.50
  -1   1   3  390.16    8.40
  -1   1   3  387.86    8.80
   1   1  -3  397.66    8.90
  -1   1   3  389.46    8.80
   1   1  -3  380.16    8.70
   1   1  -3  390.26    8.50
  -1   1   3  380.36    8.10
   1   1  -3  401.36    8.60
   1  -1  -3  391.16    8.40
   1  -1  -3  396.06    8.80
   1  -1  -3  389.46    8.50
  -1  -1   3  384.46    8.50
  -1  -1   3  387.76    8.90
  -1  -1   3  383.06    8.70
   1  -1  -3  390.46    8.60
   1  -1  -3  401.86    8.50
  -1  -1   3  393.66    8.50
  -1  -1   3  383.76    8.60
   1  -1  -3  395.06    8.40
   1  -1  -3  391.76    8.30
   3   1  -5  149.69    4.00
  -3   1   5  143.59    3.70
  -3   1   5  143.49    3.30
   3   1  -5  150.38    3.40
  -3   1   5  142.69    3.70
   3   1  -5  152.38    4.00
   3   1  -5  146.79    4.20
   3   1  -5  146.19    3.90
  -3   1   5  149.49    4.50
  -3   1   5  142.99    3.90
   3   1  -5  152.98    4.50
   3  -1  -5  151.88    4.50
  -3  -1   5  152.78    3.90
   3  -1  -5  147.69    4.10
  -3  -1   5  154.48    4.20
   3  -1  -5  144.59    3.80
   3  -1  -5  147.29    3.70
  -3  -1   5  147.29    4.60
  -5   1   7   31.60    1.70
   5   1  -7   29.10    1.90
   5   1  -7   28.80    1.20
  -5   1   7   29.10    1.10
   5   1  -7   29.60    2.10
  -5   1   7   29.70    2.60
  -5   1   7   31.50    2.00
   5   1  -7   28.10    1.70
  -5  -1   7   26.10    1.70
  -5  -1   7   26.00    2.50
   5  -1  -7   28.00    1.50
   5  -1  -7   31.90    2.20
   5  -1  -7   28.50    1.80
  -5  -1   7   25.20    2.30
  -7   1   9   71.49    3.80
  -7   1   9   74.19    3.10
  -7   1   9   70.69    4.20
   7   1  -9   69.39    3.50
   7   1  -9   68.99    3.40
  -7  -1   9   68.59    3.80
  -7  -1   9   76.49    4.40
   7  -1  -9   62.99    3.60
  -7  -1   9   72.79    3.20
   7  -1  -9   71.59    3.00
  -9   1  11   27.90    2.40
  -9   1  11   25.90    3.20
   9   1 -11   24.00    3.00
   9   1 -11   27.60    2.70
  -9   1  11   29.10    3.40
   9  -1 -11   23.40    3.00
  -9  -1  11   26.60    2.50
  -9  -1  11   24.10    3.00
 -12   2  10   95.89    4.10
 -12   2  10   98.39    6.10
  12  -2 -10  100.79    5.50
 -12  -2  10  100.89    4.80
 -12  -2  10  100.39    6.40
 -10   2   8    8.70    1.50
 -10   2   8   12.10    2.50
 -10   2   8    7.30    2.30
  10   2  -8    4.60    2.00
 -10   2   8   10.10    1.70
 -10  -2   8   11.30    2.70
  10  -2  -8    8.10    2.30
 -10  -2   8    6.80    1.60
 -10  -2   8   10.70    2.00
 -10  -2   8   10.40    2.50
  -8   2   6    7.80    1.30
  -8   2   6    5.00    1.80
   8   2  -6    4.10    1.20
  -8   2   6    5.90    1.00
  -8   2   6    3.60    1.70
   8   2  -6    5.20    1.50
  -8   2   6    5.00    1.10
   8  -2  -6    5.80    1.00
  -8  -2   6    5.50    1.40
  -8  -2   6    4.40    1.70
  -8  -2   6    5.40    1.20
   8  -2  -6    6.30    1.70
  -8  -2   6    4.70    1.40
  -8  -2   6    7.10    1.50
  -6   2   4  324.47    7.50
   6   2  -4  335.87    7.90
   6   2  -4  336.87    7.90
   6   2  -4  334.87    7.80
  -6   2   4  323.27    7.80
   6   2  -4  322.47    8.00
  -6   2   4  322.07    8.40
   6   2  -4  349.57    7.80
  -6   2   4  328.87    7.90
  -6   2   4  333.57    8.70
  -6   2   4  332.17    7.50
  -6  -2   4  320.57    8.50
  -6  -2   4  339.07    7.90
   6  -2  -4  328.47    7.40
   6  -2  -4  329.57    8.10
   6  -2  -4  331.87    7.90
  -6  -2   4  333.57    8.00
  -6  -2   4  324.47    7.90
   6  -2  -4  351.66    7.70
   6  -2  -4  330.37    7.30
  -6  -2   4  328.97    8.60
  -4   2   2 2559.94   52.59
  -4   2   2 2583.94   53.09
  -4   2   2 2519.75   53.59
   4   2  -2 2511.95   52.99
  -4   2   2 2551.34   53.39
  -4   2   2 2622.54   53.19
  -4   2   2 2581.84   53.19
   4   2  -2 2581.14   52.99
   4   2  -2 2543.45   53.79
  -4   2   2 2551.44   53.09
   4   2  -2 2694.03   54.09
   4  -2  -2 2514.55   53.29
  -4  -2   2 2544.65   53.29
   4  -2  -2 2544.15   53.09
   4  -2  -2 2589.94   52.99
  -4  -2   2 2536.65   53.09
  -4  -2   2 2553.74   53.39
  -4  -2   2 2514.25   53.09
  -4  -2   2 2589.04   52.79
   4  -2  -2 2628.94   53.09
   2   2   0 4082.19   85.19
  -2   2   0 3893.71   84.29
   2   2   0 4019.10   84.99
  -2   2   0 4080.29   83.59
   2   2   0 4151.38   85.39
   2   2   0 3963.70   83.79
  -2   2   0 4055.19   85.29
  -2   2   0 4101.89   85.09
   2   2   0 4058.49   84.39
   2   2   0 4039.40   84.59
   2   2   0 4110.29   85.39
   2   2   0 3864.31   84.59
  -2   2   0 3911.01   83.69
   2   2   0 3947.71   83.59
  -2   2   0 4062.99   83.89
  -2   2   0 3940.41   84.09
  -2   2   0 4091.99   83.89
  -2  -2   0 4070.39   83.99
   2  -2   0 4222.88   83.99
  -2  -2   0 4053.59   85.19
  -2  -2   0 4060.09   84.69
  -2  -2   0 4006.50   85.29
  -2  -2   0 3932.81   83.89
  -2  -2   0 4155.18   85.39
   2  -2   0 4106.59   84.39
   2  -2   0 4144.79   84.09
   2  -2   0 4077.79   84.09
   2  -2   0 4065.59   85.49
  -2  -2   0 4075.49   83.99
   2  -2   0 4024.60   83.49
  -2  -2   0 4044.20   85.19
  -2  -2   0 3971.00   84.19
   0   2  -2 9813.82  198.98
   0   2   2 9905.71  198.58
   0   2   2 9668.63  200.58
   0   2   2 9731.03  198.28
   0   2  -2 9207.98  198.88
   0   2  -2 9403.26  200.08
   0   2  -2 9717.03  198.88
   0   2   2 9631.14  198.28
   0   2  -2 9581.94  198.68
   0   2  -2 9387.66  199.08
   0   2  -2 9335.67  199.08
   0   2   2 9749.02  198.68
   0   2   2 9868.01  198.28
   0  -2  -2 9692.43  200.18
   0  -2  -2 9999.00  198.08
   0  -2   2 9783.72  199.48
   0  -2   2 9169.88  198.28
   0  -2  -2 9577.74  198.58
   0  -2  -2 9530.05  198.38
   0  -2   2 9614.74  199.88
   0  -2   2 9727.13  201.08
   0  -2  -2 9637.44  198.18
   0  -2   2 9673.33  199.08
   0  -2  -2 9691.23  197.98
   0  -2  -2 9639.94  199.18
   0  -2   2 9466.75  198.68
   0  -2  -2 9472.45  198.48
  -2   2   4  245.68    5.60
  -2   2   4  247.98    5.30
  -2   2   4  241.58    6.20
  -2   2   4  234.88    6.20
   2   2  -4  251.27    6.10
   2   2  -4  246.38    5.80
  -2   2   4  248.78    5.60
   2   2  -4  244.38    5.30
   2   2  -4  251.07    6.30
   2   2  -4  249.38    5.80
  -2   2   4  252.47    5.50
  -2   2   4  245.68    5.50
   2   2  -4  245.78    5.40
   2  -2  -4  246.18    6.10
   2  -2  -4  242.28    5.60
   2  -2  -4  244.58    5.90
  -2  -2   4  248.38    5.90
  -2  -2   4  252.77    6.40
   2  -2  -4  245.98    5.50
   2  -2  -4  247.78    5.80
   2  -2  -4  243.58    5.60
  -2  -2   4  241.08    6.00
  -4   2   6   48.50    1.90
   4   2  -6   50.49    2.20
   4   2  -6   46.50    2.10
  -4   2   6   45.80    2.70
  -4   2   6   45.00    1.40
   4   2  -6   49.60    1.30
  -4   2   6   49.00    1.80
   4   2  -6   50.79    2.40
  -4   2   6   48.80    1.30
   4   2  -6   49.40    1.60
  -4   2   6   48.00    2.20
  -4  -2   6   47.20    2.80
   4  -2  -6   47.60    1.70
  -4  -2   6   50.19    2.50
   4  -2  -6   47.50    2.20
   4  -2  -6   48.60    2.60
  -4  -2   6   49.80    2.10
   4  -2  -6   48.30    1.80
   4  -2  -6   49.70    1.90
   6   2  -8    5.10    1.40
  -6   2   8    5.90    1.40
   6   2  -8    6.60    1.40
   6   2  -8    4.20    1.40
  -6   2   8    3.20    1.10
  -6   2   8    4.70    0.70
  -6   2   8    4.70    1.50
   6   2  -8    3.70    0.80
  -6  -2   8    5.40    1.90
   6  -2  -8    6.20    1.40
   6  -2  -8    4.80    1.10
  -6  -2   8    5.40    1.30
  -6  -2   8    3.10    1.50
  -8   2  10    8.90    1.60
  -8   2  10   10.20    2.40
  -8   2  10   10.60    2.20
   8   2 -10    9.00    2.10
   8   2 -10    9.00    2.10
   8  -2 -10    9.40    2.20
  -8  -2  10    8.60    2.20
  -8  -2  10    9.70    2.70
  -8  -2  10   10.40    1.90
 -10   2  12   19.40    2.30
  10   2 -12   15.20    3.00
 -10   2  12   15.50    2.90
 -10   2  12   24.10    3.70
  10  -2 -12   23.10    3.30
 -10  -2  12   11.80    3.20
 -10  -2  12   18.10    2.60
 -10  -2  12   27.30    3.60
 -11   3   9   14.30    2.90
 -11   3   9   17.80    1.90
 -11  -3   9   15.90    3.30
 -11  -3   9   17.10    2.40
  11  -3  -9   11.60    2.60
   9   3  -7   20.10    1.90
  -9   3   7   20.60    2.60
  -9   3   7   19.20    2.50
  -9   3   7   20.00    1.60
   9   3  -7   18.60    2.20
  -9   3   7   17.70    1.90
  -9   3   7   17.90    1.70
  -9  -3   7   18.50    1.70
  -9  -3   7   17.60    2.00
  -9  -3   7   19.60    2.70
  -9  -3   7   17.80    1.90
   9  -3  -7   18.20    1.60
  -9  -3   7   20.00    2.70
   9  -3  -7   15.30    2.00
  -7   3   5  264.07    6.80
  -7   3   5  261.47    6.20
  -7   3   5  264.07    7.70
   7   3  -5  262.37    6.90
  -7   3   5  263.87    6.80
   7   3  -5  272.77    7.00
   7   3  -5  260.27    6.80
  -7   3   5  274.87    7.60
  -7   3   5  267.87    6.20
   7   3  -5  276.17    6.80
   7   3  -5  266.57    6.80
   7  -3  -5  271.57    6.70
  -7  -3   5  260.47    6.80
   7  -3  -5  272.27    7.20
  -7  -3   5  263.57    6.90
   7  -3  -5  268.77    6.80
   7  -3  -5  271.07    5.90
  -7  -3   5  262.97    7.50
  -7  -3   5  265.07    7.70
  -7  -3   5  266.27    6.80
   5   3  -3  455.45   10.40
  -5   3   3  466.75   10.60
  -5   3   3  480.35    9.90
   5   3  -3  472.65   10.50
  -5   3   3  461.25   11.10
  -5   3   3  467.95    9.90
  -5   3   3  462.55   11.00
   5   3  -3  482.55   10.60
   5   3  -3  455.05   10.40
  -5   3   3  482.35   10.60
  -5  -3   3  456.35   10.50
  -5  -3   3  462.15   11.00
   5  -3  -3  472.35    9.90
   5  -3  -3  465.55   10.60
   5  -3  -3  458.15   10.40
   5  -3  -3  472.25   10.50
  -5  -3   3  463.45   10.60
  -5  -3   3  455.35   10.50
   5  -3  -3  460.55    9.80
  -5  -3   3  447.96   10.90
   3   3  -1  218.28    5.30
   3   3  -1  222.48    5.20
  -3   3   1  225.18    4.80
   3   3  -1  220.18    5.30
   3   3  -1  225.58    5.20
  -3   3   1  218.68    5.40
  -3   3   1  222.38    4.80
  -3   3   1  224.08    4.80
  -3   3   1  215.88    5.30
   3  -3  -1  220.08    4.80
   3  -3  -1  220.98    4.90
  -3  -3   1  219.58    5.60
  -3  -3   1  221.78    5.10
   3  -3  -1  217.78    5.20
   3  -3  -1  226.98    4.80
   3  -3  -1  238.68    5.30
  -3  -3   1  219.68    5.30
  -3  -3   1  216.48    5.20
   3  -3  -1  226.68    4.90
  -3  -3   1  216.48    5.50
  -3  -3   1  224.48    5.40
   1   3   1 2516.35   52.69
   1   3   1 2501.55   52.79
   1   3   1 2436.76   52.59
   1   3   1 2479.65   51.49
   1   3   1 2495.45   52.89
   1   3   1 2543.65   52.19
  -1   3  -1 2507.05   51.99
  -1   3  -1 2494.45   51.39
  -1   3  -1 2441.76   52.59
  -1   3  -1 2431.06   51.89
   1   3   1 2411.36   52.29
   1   3   1 2520.85   51.49
  -1   3  -1 2525.65   52.59
  -1   3  -1 2490.75   52.09
  -1  -3  -1 2462.95   52.39
  -1  -3  -1 2539.65   51.59
  -1  -3  -1 2497.15   51.29
  -1  -3  -1 2469.95   52.89
   1  -3   1 2485.35   52.69
  -1  -3  -1 2504.65   51.89
   1  -3   1 2470.95   51.79
   1  -3   1 2657.83   51.39
  -1  -3  -1 2543.95   52.89
  -1  -3  -1 2527.05   51.89
   1  -3   1 2510.05   52.09
  -1  -3  -1 2531.85   51.39
   1  -3   1 2504.75   52.49
  -1   3   3  180.58    4.10
   1   3  -3  167.38    4.50
  -1   3   3  184.18    4.10
  -1   3   3  181.88    4.10
   1   3  -3  178.08    4.40
   1   3  -3  179.68    4.70
  -1   3   3  183.18    4.70
   1   3  -3  177.38    4.10
  -1   3   3  178.38    4.50
  -1   3   3  185.98    4.30
  -1   3   3  188.78    4.20
   1  -3  -3  175.88    4.40
  -1  -3   3  180.38    4.40
   1  -3  -3  180.08    4.40
  -1  -3   3  181.08    4.80
   1  -3  -3  184.38    4.20
   1  -3  -3  182.88    4.10
   1  -3  -3  185.98    4.10
   1  -3  -3  193.08    4.10
   1  -3  -3  180.28    4.40
  -1  -3   3  183.38    4.50
  -1  -3   3  177.98    4.60
   1  -3  -3  192.08    4.50
   3   3  -5   25.90    1.90
  -3   3   5   27.40    1.80
  -3   3   5   25.80    1.30
   3   3  -5   26.90    1.20
   3   3  -5   25.40    1.40
  -3   3   5   26.40    1.00
  -3   3   5   26.00    1.10
  -3   3   5   24.10    1.10
  -3   3   5   24.60    1.20
   3   3  -5   24.00    1.80
   3   3  -5   23.10    1.40
   3   3  -5   23.20    1.00
   3  -3  -5   25.20    1.50
   3  -3  -5   25.20    1.70
   3  -3  -5   25.20    1.30
   3  -3  -5   25.70    1.80
   3  -3  -5   26.00    1.20
  -3  -3   5   25.80    2.10
  -3  -3   5   24.60    1.40
  -3  -3   5   26.60    1.80
  -5   3   7  168.38    4.10
   5   3  -7  170.58    4.30
   5   3  -7  176.18    4.90
  -5   3   7  170.78    4.40
  -5   3   7  169.68    4.00
  -5   3   7  172.28    5.00
   5   3  -7  171.38    4.90
   5   3  -7  168.18    3.90
  -5   3   7  168.88    4.40
  -5   3   7  173.08    5.80
   5   3  -7  166.08    5.10
   5  -3  -7  164.48    4.50
   5  -3  -7  172.98    4.50
  -5  -3   7  173.28    5.00
  -5  -3   7  173.38    5.50
   5  -3  -7  177.28    5.30
  -5  -3   7  173.08    5.90
   7   3  -9   67.39    3.30
   7   3  -9   61.69    3.40
   7   3  -9   69.59    3.40
  -7   3   9   68.69    2.70
  -7   3   9   68.49    3.40
  -7   3   9   65.29    4.10
  -7  -3   9   63.59    4.20
  -7  -3   9   69.09    3.30
   7  -3  -9   65.39    2.60
   7  -3  -9   64.79    3.60
  -7  -3   9   68.89    4.00
  -9   3  11    1.20    1.70
  -9   3  11    4.90    2.60
   9   3 -11    0.70    2.00
  -9   3  11    0.60    1.30
   9   3 -11    2.10    2.10
   9  -3 -11    3.40    2.20
  -9  -3  11    0.30    2.30
  -9  -3  11    2.80    2.00
 -12   4  10    5.40    2.80
 -12   4  10    2.30    1.40
 -12  -4  10    1.20    3.20
 -12  -4  10    0.90    2.00
  12  -4 -10    5.50    2.60
 -10   4   8   44.20    2.30
 -10   4   8   46.40    2.80
 -10   4   8   46.00    4.00
 -10   4   8   44.30    3.90
  10  -4  -8   43.80    3.50
 -10  -4   8   44.80    3.90
 -10  -4   8   51.89    4.40
 -10  -4   8   44.50    3.00
 -10  -4   8   47.40    3.40
  -8   4   6   16.20    2.10
   8   4  -6   20.20    2.00
   8   4  -6   20.10    1.80
   8   4  -6   19.30    1.90
  -8   4   6   15.60    1.60
  -8   4   6   18.80    1.40
  -8   4   6   22.30    2.30
  -8   4   6   17.70    1.80
  -8  -4   6   17.50    1.90
  -8  -4   6   16.50    2.30
  -8  -4   6   16.90    1.80
   8  -4  -6   17.70    2.10
  -8  -4   6   19.00    1.80
  -8  -4   6   18.60    2.20
   8  -4  -6   19.40    1.70
   6   4  -4  237.58    6.10
  -6   4   4  242.58    6.20
   6   4  -4  233.98    6.20
  -6   4   4  245.68    6.70
  -6   4   4  244.38    5.50
  -6   4   4  246.18    5.30
  -6   4   4  240.58    5.40
   6   4  -4  227.48    6.20
  -6   4   4  248.68    6.30
  -6   4   4  252.87    7.00
   6   4  -4  236.38    6.20
  -6  -4   4  241.58    6.30
  -6  -4   4  238.18    6.20
   6  -4  -4  240.98    5.40
  -6  -4   4  236.18    6.80
   6  -4  -4  242.38    6.40
  -6  -4   4  252.67    6.30
   6  -4  -4  236.78    6.10
  -6  -4   4  243.28    6.70
   4   4  -2   58.09    2.20
  -4   4   2   60.59    2.30
  -4   4   2   61.19    1.50
   4   4  -2   62.39    2.10
   4   4  -2   57.59    2.20
  -4   4   2   62.09    1.60
  -4   4   2   63.39    2.20
  -4   4   2   60.39    1.60
   4   4  -2   57.49    2.20
   4  -4  -2   60.19    1.50
  -4  -4   2   58.09    2.30
   4  -4  -2   59.49    1.70
  -4  -4   2   60.29    2.30
  -4  -4   2   60.69    2.30
  -4  -4   2   59.59    2.20
   4  -4  -2   60.49    2.10
   4  -4  -2   59.99    2.10
  -4  -4   2   58.99    2.40
   4  -4  -2   60.79    1.50
   2   4   0  487.65   10.70
  -2   4   0  486.55   10.40
   2   4   0  476.45   10.70
  -2   4   0  495.75   10.60
  -2   4   0  486.35   10.30
   2   4   0  485.65   10.60
  -2   4   0  493.35   10.40
   2   4   0  482.65   10.70
   2   4   0  486.15   10.70
   2   4   0  484.45   10.60
   2   4   0  490.25   10.80
   2  -4   0  502.45   10.70
   2  -4   0  490.15   10.30
   2  -4   0  513.75   10.60
   2  -4   0  496.25   10.30
  -2  -4   0  509.25   10.70
  -2  -4   0  491.65   10.30
   2  -4   0  483.75   10.40
  -2  -4   0  486.65   10.80
  -2  -4   0  484.55   10.60
  -2  -4   0  481.85   10.80
   0   4  -2  313.67    7.40
   0   4   2  321.07    7.00
   0   4   2  325.77    7.00
   0   4  -2  330.97    7.50
   0   4   2  311.57    7.30
   0   4   2  315.77    7.00
   0   4  -2  319.67    7.20
   0   4   2  326.07    7.00
   0   4   2  318.67    7.00
   0   4   2  323.67    7.00
   0   4   2  322.07    6.90
   0   4  -2  319.17    7.20
   0  -4   2  319.37    7.50
   0  -4  -2  318.87    7.00
   0  -4   2  327.87    7.20
   0  -4   2  326.97    6.90
   0  -4  -2  325.27    7.20
   0  -4  -2  320.87    7.00
   0  -4  -2  322.17    7.20
   0  -4  -2  326.07    7.60
   0  -4  -2  315.37    7.30
  -2   4   4  496.15   10.80
  -2   4   4  521.15   11.00
  -2   4   4  512.05   10.70
  -2   4   4  502.05   11.50
  -2   4   4  510.35   10.80
   2   4  -4  504.85   11.30
   2   4  -4  515.65   11.80
  -2   4   4  507.45   10.80
  -2   4   4  489.25   11.70
   2   4  -4  519.85   11.00
   2   4  -4  518.45   11.60
   2  -4  -4  500.55   11.40
   2  -4  -4  496.85   10.80
  -2  -4   4  516.05   11.40
   2  -4  -4  510.25   11.50
   2  -4  -4  497.25   11.20
   2  -4  -4  510.35   11.30
  -2  -4   4  494.15   11.60
  -2  -4   4  523.85   11.90
   4   4  -6  286.87    6.70
   4   4  -6  281.47    6.90
  -4   4   6  283.57    6.40
  -4   4   6  286.97    6.50
   4   4  -6  286.07    7.20
  -4   4   6  289.07    7.70
   4   4  -6  280.87    7.40
  -4   4   6  288.97    6.50
  -4   4   6  281.47    7.00
   4   4  -6  280.87    6.50
  -4   4   6  287.47    6.50
  -4  -4   6  287.57    7.90
   4  -4  -6  286.47    7.10
   4  -4  -6  297.07    6.50
   4  -4  -6  282.07    6.90
  -4  -4   6  287.57    7.60
   4  -4  -6  276.97    6.20
   4  -4  -6  284.87    7.40
   4  -4  -6  285.07    7.60
  -4  -4   6  287.97    7.20
  -6   4   8  102.59    3.10
  -6   4   8  102.69    3.80
   6   4  -8  102.49    4.20
   6   4  -8   97.89    3.80
   6   4  -8   97.79    3.70
  -6   4   8   94.59    2.80
  -6   4   8  101.99    4.60
  -6   4   8  101.59    2.90
   6  -4  -8   98.09    4.20
  -6  -4   8  108.19    4.50
  -6  -4   8   96.39    3.80
   6  -4  -8  100.49    3.00
   6  -4  -8   98.29    3.30
  -6  -4   8  100.59    4.70
  -8   4  10   10.80    2.00
   8   4 -10    9.10    2.20
  -8   4  10    9.70    2.40
   8   4 -10   12.00    2.10
  -8   4  10   12.50    1.50
  -8   4  10   11.10    2.60
  -8  -4  10   12.50    2.10
  -8  -4  10   12.50    2.60
  -8  -4  10    7.80    2.60
   8  -4 -10   11.40    2.30
 -10   4  12   15.00    3.40
 -10   4  12   13.50    1.80
  10   4 -12   10.00    2.50
  10   4 -12   21.10    3.10
 -10  -4  12   16.90    3.00
 -10  -4  12   17.40    2.80
 -10  -4  12   11.60    3.20
  10  -4 -12   16.30    3.20
 -11   5   9   37.20    2.20
 -11   5   9   47.80    4.40
 -11  -5   9   36.70    4.20
  11  -5  -9   35.70    3.60
 -11  -5   9   41.80    3.40
   9   5  -7   54.29    3.00
  -9   5   7   60.49    2.90
  -9   5   7   59.19    4.00
   9   5  -7   61.19    3.20
  -9   5   7   63.59    3.80
  -9   5   7   57.69    2.20
  -9   5   7   54.09    2.90
  -9  -5   7   56.99    2.90
   9  -5  -7   55.69    2.70
  -9  -5   7   59.49    4.20
  -9  -5   7   60.59    3.30
   9  -5  -7   56.19    3.50
  -9  -5   7   57.89    3.90
   7   5  -5  170.48    5.20
   7   5  -5  178.78    5.10
  -7   5   5  178.88    5.70
  -7   5   5  175.38    5.10
   7   5  -5  168.88    5.20
  -7   5   5  179.58    6.00
  -7   5   5  172.68    4.10
  -7   5   5  173.58    4.20
  -7   5   5  174.08    5.20
  -7  -5   5  178.68    6.10
  -7  -5   5  179.38    5.10
   7  -5  -5  173.88    5.00
  -7  -5   5  179.58    5.30
  -7  -5   5  177.58    5.20
   7  -5  -5  168.08    5.40
  -7  -5   5  175.28    5.80
   5   5  -3   11.20    1.40
  -5   5   3   12.00    0.60
  -5   5   3   12.50    1.30
   5   5  -3   11.40    1.30
   5   5  -3   11.70    1.30
  -5   5   3   12.70    0.70
  -5   5   3   10.70    1.20
   5   5  -3   14.10    1.40
   5   5  -3   16.40    1.40
  -5  -5   3   12.60    1.30
   5  -5  -3   11.60    1.20
  -5  -5   3   13.80    1.60
   5  -5  -3   13.40    1.30
  -5  -5   3   14.00    1.20
   5  -5  -3   12.40    0.50
   5  -5  -3   14.60    1.00
  -5  -5   3   14.30    1.40
  -5  -5   3   12.70    1.40
  -3   5   1  200.78    4.50
   3   5  -1  209.28    5.20
   3   5  -1  203.48    4.90
  -3   5   1  200.98    4.90
  -3   5   1  200.18    5.20
   3   5  -1  209.88    5.10
   3   5  -1  199.88    5.10
  -3   5   1  206.18    4.50
  -3   5   1  203.48    4.50
   3   5  -1  203.28    5.10
   3  -5  -1  206.28    4.90
  -3  -5   1  214.28    4.90
   3  -5  -1  205.78    4.70
  -3  -5   1  203.88    5.30
   3  -5  -1  205.18    4.50
   3  -5  -1  209.08    4.30
  -3  -5   1  210.78    5.40
  -3  -5   1  199.78    5.00
   3  -5  -1  208.18    4.30
  -3  -5   1  200.58    4.90
   3  -5  -1  209.18    5.10
   1   5   1   55.59    2.00
   1   5   1   58.59    1.90
  -1   5  -1   56.59    2.00
  -1   5  -1   54.49    1.40
   1   5   1   56.09    1.80
   1   5   1   54.29    2.00
   1   5   1   55.69    1.70
  -1   5  -1   59.49    1.90
  -1   5  -1   54.99    2.10
  -1   5  -1   53.59    1.70
   1   5   1   56.39    1.90
   1   5   1   53.19    1.80
  -1   5  -1   56.29    1.80
   1  -5   1   56.49    1.80
  -1  -5  -1   57.59    1.70
  -1  -5  -1   58.49    2.00
   1  -5   1   57.69    1.80
  -1  -5  -1   54.99    2.00
  -1  -5  -1   54.69    1.80
   1  -5   1   54.49    1.90
  -1  -5  -1   52.29    1.90
  -1   5   3  848.52   17.50
   1   5  -3  839.72   18.00
   1   5  -3  846.52   18.30
  -1   5   3  839.42   17.80
  -1   5   3  847.62   17.50
  -1   5   3  850.91   17.40
   1   5  -3  827.92   18.10
  -1   5   3  828.32   17.50
  -1   5   3  841.32   17.50
  -1   5   3  833.72   18.20
   1  -5  -3  832.32   17.90
  -1  -5   3  829.12   18.30
  -1  -5   3  841.72   17.90
   1  -5  -3  835.32   17.40
   1  -5  -3  826.12   18.00
  -1  -5   3  820.12   18.30
  -1  -5   3  834.02   17.60
   1  -5  -3  834.62   17.90
  -3   5   5  279.87    6.20
   3   5  -5  291.97    7.00
  -3   5   5  278.87    6.20
  -3   5   5  272.07    7.40
  -3   5   5  275.27    6.10
   3   5  -5  275.97    6.60
   3   5  -5  285.27    6.50
   3   5  -5  276.97    7.40
   3   5  -5  277.47    7.20
  -3   5   5  282.17    6.70
  -3   5   5  286.97    7.20
   3  -5  -5  277.47    7.00
   3  -5  -5  278.67    6.80
   3  -5  -5  278.47    6.10
   3  -5  -5  271.07    6.80
  -3  -5   5  284.47    7.00
  -3  -5   5  281.77    7.40
  -3  -5   5  272.57    7.50
   3  -5  -5  271.57    5.80
  -5   5   7  343.87    7.70
   5   5  -7  340.57    8.30
  -5   5   7  335.17    7.50
  -5   5   7  347.97    9.30
  -5   5   7  338.97    8.50
  -5   5   7  337.77    7.80
  -5   5   7  346.57    7.90
  -5   5   7  351.76    8.60
   5   5  -7  338.87    8.60
   5   5  -7  347.67    9.00
   5   5  -7  332.47    8.00
  -5   5   7  340.07    9.30
   5  -5  -7  334.07    7.60
   5  -5  -7  326.27    8.40
  -5  -5   7  340.97    8.60
   5  -5  -7  332.57    8.30
  -5  -5   7  342.47    9.30
   5  -5  -7  348.37    8.90
  -5  -5   7  345.57    9.60
  -7   5   9   13.50    1.30
   7   5  -9   10.80    2.10
   7   5  -9   13.60    2.00
  -7   5   9   13.80    1.90
  -7   5   9   13.10    2.50
   7   5  -9   10.20    1.90
  -7   5   9   13.90    2.40
  -7  -5   9   13.50    2.60
   7  -5  -9   15.20    2.30
  -7  -5   9    9.50    1.90
   7  -5  -9   12.50    1.60
  -7  -5   9    7.90    2.20
   9   5 -11   17.80    2.80
  -9   5  11   14.80    1.60
   9   5 -11   23.80    2.90
  -9   5  11   21.30    3.50
  -9  -5  11   15.30    2.50
   9  -5 -11   23.30    3.10
  -9  -5  11   19.40    3.00
  -9  -5  11   17.90    3.20
 -12   6  10    3.60    2.60
 -12  -6  10   -1.80    3.00
  12  -6 -10    0.10    2.50
 -12  -6  10    2.20    2.20
  10   6  -8    8.20    2.30
  10   6  -8    2.70    1.60
 -10   6   8    6.00    2.20
 -10   6   8    4.90    0.90
 -10   6   8    4.70    2.30
  10  -6  -8    6.90    2.20
 -10  -6   8    3.20    1.80
 -10  -6   8    4.20    2.30
 -10  -6   8    5.80    2.70
  10  -6  -8    7.30    1.70
   8   6  -6   55.19    3.10
   8   6  -6   53.99    2.80
  -8   6   6   57.39    2.90
  -8   6   6   54.59    2.80
  -8   6   6   56.79    1.80
  -8   6   6   59.29    3.50
  -8   6   6   60.39    3.70
   8  -6  -6   53.49    2.70
   8  -6  -6   56.49    3.20
  -8  -6   6   55.79    3.50
  -8  -6   6   57.09    3.10
  -8  -6   6   56.99    3.50
   6   6  -4  153.98    4.70
  -6   6   4  162.28    4.80
   6   6  -4  156.38    4.90
  -6   6   4  160.58    3.60
   6   6  -4  161.78    4.80
  -6   6   4  161.88    3.60
   6   6  -4  161.38    4.90
  -6   6   4  165.78    5.40
  -6   6   4  165.38    4.70
  -6  -6   4  154.88    5.40
  -6  -6   4  157.98    4.80
   6  -6  -4  160.08    4.20
  -6  -6   4  156.48    4.70
   6  -6  -4  160.38    4.70
  -6  -6   4  155.68    5.00
   6  -6  -4  162.28    4.70
   4   6  -2  113.39    3.40
   4   6  -2  114.39    3.30
  -4   6   2  111.09    3.20
  -4   6   2  107.19    2.50
  -4   6   2  113.09    2.60
   4   6  -2  112.89    3.40
   4   6  -2  114.09    3.50
  -4   6   2  107.59    3.50
   4   6  -2  112.59    3.50
  -4  -6   2  112.09    3.30
   4  -6  -2  110.39    3.00
   4  -6  -2  112.19    2.40
  -4  -6   2  114.89    3.60
   4  -6  -2  109.69    3.40
  -4  -6   2  114.69    3.90
  -4  -6   2  110.79    3.40
   4  -6  -2  111.89    3.20
  -2   6   0  144.09    3.50
   2   6   0  147.19    3.70
   2   6   0  144.09    3.80
   2   6   0  146.29    4.00
  -2   6   0  146.39    3.50
   2   6   0  139.69    3.80
  -2   6   0  138.49    3.80
  -2   6   0  144.69    3.50
   2   6   0  142.09    4.00
   2  -6   0  146.79    3.60
  -2  -6   0  152.08    3.80
  -2  -6   0  144.49    3.80
   2  -6   0  146.59    3.90
  -2  -6   0  136.99    3.20
  -2  -6   0  146.69    4.10
  -2  -6   0  143.19    3.80
   2  -6   0  146.09    3.40
   2  -6   0  142.39    3.40
   0   6  -2  127.39    3.50
   0   6   2  131.49    3.60
   0   6   2  125.39    3.40
   0   6   2  130.59    3.20
   0   6   2  131.19    3.20
   0   6   2  128.69    3.20
   0   6   2  131.09    3.00
   0   6  -2  121.59    3.70
   0   6  -2  133.39    3.80
   0  -6  -2  127.49    3.50
   0  -6  -2  128.89    3.60
   0  -6  -2  130.09    3.20
   0  -6   2  134.69    3.50
   0  -6   2  127.19    3.40
   0  -6  -2  130.39    3.30
   0  -6   2  133.39    3.80
   0  -6  -2  122.29    3.40
   0  -6  -2  136.79    3.40
  -2   6   4  106.99    2.60
  -2   6   4  110.59    3.60
  -2   6   4  105.99    3.20
   2   6  -4  101.69    3.50
  -2   6   4  104.69    2.60
   2   6  -4  104.99    2.60
  -2   6   4  103.59    2.50
  -2   6   4  108.39    2.50
   2   6  -4  106.49    3.60
   2   6  -4  100.39    3.20
  -2   6   4  107.99    2.60
  -2  -6   4  108.09    3.80
   2  -6  -4  106.89    3.30
   2  -6  -4  104.99    3.20
   2  -6  -4  111.29    3.30
  -2  -6   4  103.29    2.90
   2  -6  -4  105.79    2.30
  -2  -6   4  102.59    3.20
  -2  -6   4  104.19    3.70
  -4   6   6   84.29    2.30
  -4   6   6   86.09    3.70
   4   6  -6   86.09    2.70
  -4   6   6   82.79    2.90
  -4   6   6   81.99    2.30
  -4   6   6   80.99    2.10
   4   6  -6   83.99    3.30
   4   6  -6   79.99    3.50
  -4   6   6   81.69    2.10
  -4   6   6   85.79    2.70
  -4   6   6   84.49    3.50
   4   6  -6   82.69    2.90
  -4  -6   6   84.19    3.70
   4  -6  -6   79.19    3.00
   4  -6  -6   82.79    3.30
  -4  -6   6   86.69    3.30
   4  -6  -6   76.19    3.00
  -4  -6   6   83.09    3.90
   6   6  -8   12.20    1.60
  -6   6   8   12.10    1.10
  -6   6   8   12.20    1.20
  -6   6   8   11.30    1.60
  -6   6   8   12.40    2.10
  -6   6   8   11.90    1.20
  -6   6   8   11.90    2.20
   6   6  -8   11.90    2.10
   6   6  -8    9.40    1.90
  -6  -6   8   12.30    1.90
  -6  -6   8   10.00    2.20
  -6  -6   8   13.70    2.30
   6  -6  -8   13.70    2.10
   6  -6  -8   16.80    1.80
   8   6 -10   -2.10    1.60
  -8   6  10   -1.50    2.10
  -8   6  10   -0.60    1.90
   8   6 -10    1.60    1.80
  -8   6  10    1.30    1.50
  -8   6  10    0.70    1.00
   8   6 -10    3.50    2.10
   8  -6 -10   -0.80    1.90
  -8  -6  10   -2.10    1.70
  -8  -6  10   -0.10    2.20
  -8  -6  10   -0.80    2.20
  10   6 -12    9.90    2.60
 -10   6  12   13.20    3.30
  10   6 -12    7.70    2.70
 -10  -6  12   17.60    3.00
 -10  -6  12    6.10    3.10
  10  -6 -12    9.80    2.90
 -10  -6  12   10.50    2.60
 -11   7   9   73.19    4.90
 -11  -7   9   66.79    5.80
 -11  -7   9   69.39    4.40
  11  -7  -9   70.69    4.70
  -9   7   7   57.49    1.80
   9   7  -7   58.09    3.20
   9   7  -7   54.69    3.30
  -9   7   7   54.59    3.90
  -9   7   7   53.79    3.00
  -9   7   7   56.29    3.00
  -9   7   7   56.29    3.80
   9  -7  -7   53.49    3.00
  -9  -7   7   58.19    4.10
  -9  -7   7   55.89    4.40
   9  -7  -7   50.99    3.50
  -9  -7   7   59.09    3.50
  -7   7   5  352.06    7.60
   7   7  -5  368.66    9.30
  -7   7   5  367.56    9.10
  -7   7   5  373.86    9.80
  -7   7   5  367.76   10.10
  -7   7   5  366.86    9.30
   7   7  -5  354.26    9.20
  -7   7   5  360.86    7.60
   7   7  -5  364.66    9.40
   7  -7  -5  357.16    9.30
   7  -7  -5  369.16    9.20
   7  -7  -5  368.56    8.70
  -7  -7   5  361.86    9.70
  -7  -7   5  356.36   10.00
  -7  -7   5  383.46    9.50
  -5   7   3  107.49    3.60
   5   7  -3  110.89    3.70
   5   7  -3  108.99    3.60
   5   7  -3  105.49    3.50
  -5   7   3  103.49    2.30
  -5   7   3  106.09    2.40
   5   7  -3  107.39    3.60
   5  -7  -3  103.49    3.10
  -5  -7   3  110.99    4.20
   5  -7  -3  105.49    3.40
  -5  -7   3  106.59    3.60
   5  -7  -3  106.39    3.60
  -5  -7   3  107.09    3.60
  -3   7   1  624.84   13.10
  -3   7   1  629.94   13.80
   3   7  -1  618.54   13.80
   3   7  -1  634.94   13.40
   3   7  -1  634.24   14.00
  -3   7   1  616.34   13.10
  -3   7   1  628.94   13.10
   3   7  -1  632.64   14.00
   3   7  -1  604.24   13.80
   3  -7  -1  619.24   13.40
   3  -7  -1  614.34   12.90
  -3  -7   1  632.24   13.80
  -3  -7   1  629.94   13.70
  -3  -7   1  626.74   14.20
  -3  -7   1  623.44   13.40
   3  -7  -1  583.24   13.90
   3  -7  -1  612.64   13.50
   3  -7  -1  646.74   13.10
   3  -7  -1  626.54   13.10
   1   7   1  184.28    4.60
   1   7   1  186.38    5.00
  -1   7  -1  186.38    4.50
   1   7   1  189.38    4.60
   1   7   1  183.68    4.60
  -1   7  -1  187.28    4.90
  -1   7  -1  181.48    4.90
  -1   7  -1  178.98    4.50
   1   7   1  189.88    4.60
  -1  -7  -1  186.48    4.50
  -1  -7  -1  186.68    4.50
   1  -7   1  186.28    4.50
   1  -7   1  188.18    4.70
   1  -7   1  184.38    4.70
  -1  -7  -1  184.88    4.70
  -1  -7  -1  186.78    4.90
   1   7  -3  304.67    7.30
  -1   7   3  285.27    6.40
   1   7  -3  273.77    6.90
   1   7  -3  277.07    7.10
  -1   7   3  280.77    6.30
  -1   7   3  284.57    6.40
  -1   7   3  295.67    7.10
  -1   7   3  285.57    6.40
  -1   7   3  284.67    6.60
  -1  -7   3  278.57    6.10
  -1  -7   3  288.47    7.30
   1  -7  -3  287.27    7.10
   1  -7  -3  281.17    6.90
   1  -7  -3  284.27    6.80
  -1  -7   3  291.07    6.90
  -1  -7   3  290.97    6.60
  -1  -7   3  282.57    7.50
   1  -7  -3  283.67    6.30
  -3   7   5  258.57    5.60
   3   7  -5  240.58    6.60
   3   7  -5  254.27    5.80
  -3   7   5  245.18    5.50
   3   7  -5  252.27    6.80
  -3   7   5  239.28    6.80
  -3   7   5  246.58    6.50
  -3   7   5  246.38    5.40
   3   7  -5  257.07    7.00
   3   7  -5  251.77    6.40
   3  -7  -5  251.07    6.40
   3  -7  -5  250.97    6.50
  -3  -7   5  252.87    7.10
  -3  -7   5  252.37    7.20
  -3  -7   5  250.77    6.60
   3  -7  -5  250.97    6.50
   5   7  -7  220.38    6.40
   5   7  -7  224.88    6.20
  -5   7   7  206.38    6.70
   5   7  -7  215.68    6.60
  -5   7   7  208.78    5.50
  -5   7   7  210.58    4.90
  -5   7   7  217.18    6.70
   5   7  -7  207.58    5.60
  -5   7   7  214.58    5.90
  -5  -7   7  211.78    6.30
   5  -7  -7  211.58    6.10
  -5  -7   7  216.48    7.00
  -5  -7   7  211.48    7.00
   5  -7  -7  198.78    6.00
   5  -7  -7  218.78    6.40
  -7   7   9    6.40    1.60
   7   7  -9    7.40    2.00
  -7   7   9    7.70    1.00
  -7   7   9    9.10    2.10
   7   7  -9    6.50    1.70
   7   7  -9    9.00    2.00
  -7   7   9    7.40    2.00
   7  -7  -9    7.30    1.60
  -7  -7   9    2.60    2.20
  -7  -7   9    5.40    1.90
  -7  -7   9    9.30    2.40
   7  -7  -9    3.90    2.00
  -9   7  11   27.60    3.80
   9   7 -11   27.60    3.40
   9   7 -11   27.40    2.80
  -9  -7  11   31.40    3.20
   9  -7 -11   29.80    3.50
  -9  -7  11   30.10    4.00
  -9  -7  11   28.00    3.10
 -12   8  10   -1.80    2.30
  12  -8 -10   -0.60    2.40
 -12  -8  10   -0.20    3.30
 -12  -8  10    4.80    2.60
 -10   8   8   24.10    2.90
  10   8  -8   22.40    2.70
  10   8  -8   17.90    2.40
  10  -8  -8   21.40    2.50
 -10  -8   8   13.60    2.80
 -10  -8   8   22.10    2.80
  10  -8  -8   20.80    2.90
 -10  -8   8   16.90    3.50
  -8   8   6    0.10    1.20
   8   8  -6    3.70    1.70
   8   8  -6    2.00    1.60
  -8   8   6    4.90    1.80
  -8   8   6    2.80    1.30
  -8   8   6    1.80    1.60
  -8  -8   6    4.60    1.40
   8  -8  -6    1.50    1.70
  -8  -8   6    0.30    2.00
   8  -8  -6    3.50    1.10
  -8  -8   6    1.80    1.70
   8  -8  -6    2.30    1.50
  -6   8   4  594.04   14.50
   6   8  -4  586.14   13.90
  -6   8   4  606.34   14.10
  -6   8   4  594.74   13.90
   6   8  -4  598.94   13.90
   6   8  -4  591.54   13.90
   6   8  -4  591.94   13.90
  -6  -8   4  585.04   14.00
   6  -8  -4  602.84   14.00
   6  -8  -4  596.44   13.80
  -6  -8   4  583.84   13.90
  -6  -8   4  603.34   14.70
   6  -8  -4  592.04   13.30
   4   8  -2  132.89    4.30
  -4   8   2  137.29    3.20
   4   8  -2  138.49    4.20
   4   8  -2  136.49    4.20
  -4   8   2  143.29    3.20
   4   8  -2  138.69    3.90
  -4   8   2  137.79    4.10
  -4  -8   2  143.39    4.20
   4  -8  -2  137.79    4.30
   4  -8  -2  138.09    3.80
   4  -8  -2  138.89    3.00
   4  -8  -2  142.39    3.00
   4  -8  -2  141.39    3.90
  -4  -8   2  137.69    4.00
  -4  -8   2  141.39    4.60
  -4  -8   2  146.79    4.10
  -2   8   0  162.48    4.00
   2   8   0  159.48    3.50
   2   8   0  153.18    4.30
  -2   8   0  161.38    4.50
   2   8   0  160.58    4.00
   2   8   0  158.88    4.30
  -2   8   0  162.48    3.90
  -2   8   0  154.78    3.90
   2   8   0  159.58    4.60
   2   8   0  164.68    4.60
  -2  -8   0  160.18    4.40
   2  -8   0  154.88    4.50
  -2  -8   0  158.28    4.20
   2  -8   0  153.08    4.10
  -2  -8   0  165.78    4.70
  -2  -8   0  149.79    4.20
   2  -8   0  154.38    3.80
   0   8  -2   45.20    2.00
   0   8   2   42.80    2.30
   0   8   2   46.30    1.70
   0   8   2   44.70    1.90
   0   8   2   44.90    1.70
   0   8   2   46.30    1.40
   0   8  -2   43.30    2.10
   0   8  -2   45.60    2.10
   0   8   2   45.30    1.70
   0  -8  -2   44.40    2.20
   0  -8   2   46.20    1.90
   0  -8  -2   44.40    1.80
   0  -8   2   48.20    1.90
   0  -8   2   47.80    2.00
   0  -8  -2   44.70    1.60
   0  -8  -2   46.80    2.10
  -2   8   4  128.49    3.10
   2   8  -4  117.29    3.90
  -2   8   4  124.49    3.10
  -2   8   4  127.39    4.00
   2   8  -4  118.59    4.00
  -2   8   4  124.49    3.00
  -2   8   4  124.39    3.60
   2   8  -4  122.99    4.00
  -2   8   4  121.79    2.90
   2  -8  -4  120.99    3.90
  -2  -8   4  118.49    4.20
  -2  -8   4  123.69    3.30
   2  -8  -4  123.79    2.90
  -2  -8   4  120.29    4.50
  -2  -8   4  124.39    3.10
  -2  -8   4  126.09    3.90
   2  -8  -4  124.29    3.70
   2  -8  -4  119.39    3.80
  -4   8   6   78.59    2.90
  -4   8   6   81.79    3.10
   4   8  -6   82.39    3.70
  -4   8   6   81.09    3.30
   4   8  -6   86.69    2.60
  -4   8   6   81.09    2.10
   4   8  -6   80.59    3.30
  -4   8   6   81.29    2.10
  -4   8   6   76.79    3.80
   4  -8  -6   77.09    3.30
  -4  -8   6   81.39    3.20
  -4  -8   6   72.59    3.80
   4  -8  -6   79.99    3.20
   4  -8  -6   75.39    3.30
  -4  -8   6   74.89    4.00
  -6   8   8  132.79    5.70
  -6   8   8  147.19    5.60
   6   8  -8  138.29    5.40
  -6   8   8  144.79    3.50
  -6   8   8  149.09    4.80
   6   8  -8  143.49    4.50
   6   8  -8  150.18    5.30
  -6  -8   8  143.29    5.90
   6  -8  -8  145.99    5.00
  -6  -8   8  159.48    6.20
   6  -8  -8  152.08    5.00
   6  -8  -8  146.99    5.40
  -6  -8   8  142.79    5.00
   8   8 -10    9.20    2.50
  -8   8  10   14.10    2.90
  -8   8  10   12.20    2.70
   8   8 -10   11.50    2.40
  -8  -8  10   10.90    3.00
   8  -8 -10    9.00    2.10
  -8  -8  10   13.00    2.50
  -8  -8  10   15.50    2.40
   8  -8 -10   12.30    2.50
  11   9  -9    4.60    2.40
 -11   9   9    8.60    2.70
  11  -9  -9    6.40    2.50
  11  -9  -9    5.40    2.10
 -11  -9   9    1.10    3.30
 -11  -9   9    6.80    2.50
  -9   9   7    5.40    2.10
   9   9  -7   10.80    2.10
  -9   9   7    5.80    1.60
  -9   9   7    9.90    2.20
  -9   9   7    3.90    1.70
   9   9  -7    4.60    2.00
   9  -9  -7    8.80    2.10
  -9  -9   7    5.10    2.70
  -9  -9   7    6.60    2.40
  -9  -9   7    7.70    2.10
   9  -9  -7    7.40    1.90
   7   9  -5   19.40    2.20
   7   9  -5   19.00    2.00
  -7   9   5   18.80    2.30
  -7   9   5   21.50    2.10
  -7   9   5   18.80    2.10
   7   9  -5   20.80    2.30
   7  -9  -5   22.30    1.70
  -7  -9   5   20.30    2.20
  -7  -9   5   21.30    2.60
   7  -9  -5   23.70    2.20
   7  -9  -5   26.00    2.40
  -7  -9   5   22.40    2.30
  -5   9   3   44.90    2.40
   5   9  -3   49.00    2.70
   5   9  -3   49.70    2.30
  -5   9   3   43.30    2.60
   5   9  -3   48.80    2.70
  -5   9   3   49.50    1.20
   5   9  -3   50.89    2.80
  -5  -9   3   44.80    2.40
   5  -9  -3   46.80    2.20
  -5  -9   3   49.00    2.40
   5  -9  -3   49.10    2.70
   5  -9  -3   48.80    2.30
  -5  -9   3   47.00    2.30
  -5  -9   3   46.10    3.20
   3   9  -1  142.59    3.50
  -3   9   1  141.29    3.50
   3   9  -1  133.69    4.10
  -3   9   1  136.59    3.40
  -3   9   1  139.59    4.20
  -3   9   1  139.09    3.50
   3   9  -1  140.79    4.20
   3   9  -1  140.59    4.50
  -3  -9   1  140.69    3.60
  -3  -9   1  139.19    4.10
  -3  -9   1  141.89    4.70
   3  -9  -1  139.29    4.00
   3  -9  -1  150.18    3.60
   3  -9  -1  146.89    4.40
   3  -9  -1  136.29    3.60
   3  -9  -1  137.59    3.10
  -3  -9   1  140.69    4.10
   1   9   1   51.79    2.60
  -1   9  -1   57.59    2.20
   1   9   1   49.90    2.10
  -1   9  -1   59.69    2.50
  -1   9  -1   58.39    2.60
   1   9   1   54.49    2.20
   1   9   1   53.59    2.00
   1  -9   1   56.39    2.20
  -1  -9  -1   53.79    1.90
  -1  -9  -1   50.89    2.20
  -1  -9  -1   54.09    2.40
  -1  -9  -1   52.79    2.00
   1  -9   1   57.99    2.40
   1  -9   1   55.89    2.00
   1   9  -3  613.64   14.10
  -1   9   3  614.44   13.50
  -1   9   3  630.64   13.50
  -1   9   3  628.84   13.50
  -1   9   3  595.74   14.10
   1   9  -3  649.43   14.50
  -1   9   3  629.14   13.60
   1   9  -3  618.14   14.50
  -1  -9   3  644.44   14.50
   1  -9  -3  641.44   14.20
  -1  -9   3  655.13   14.00
   1  -9  -3  622.84   14.50
   1  -9  -3  631.34   13.90
  -1  -9   3  639.44   14.10
  -3   9   5  255.87    5.70
  -3   9   5  263.17    6.80
  -3   9   5  256.67    7.20
   3   9  -5  258.37    6.90
  -3   9   5  251.17    5.70
   3   9  -5  255.37    7.30
  -3  -9   5  251.87    7.70
   3  -9  -5  266.87    7.10
   3  -9  -5  258.47    6.70
  -3  -9   5  250.07    6.90
  -3  -9   5  256.47    6.10
  -3  -9   5  258.87    7.40
   3  -9  -5  254.67    6.80
  -5   9   7  144.69    5.60
   5   9  -7  150.18    5.10
  -5   9   7  159.38    4.60
  -5   9   7  158.18    4.90
  -5   9   7  154.78    3.50
  -5   9   7  157.18    5.30
   5   9  -7  144.79    5.50
   5  -9  -7  155.58    5.20
  -5  -9   7  150.28    6.00
  -5  -9   7  161.88    5.40
   5  -9  -7  157.68    5.30
   5  -9  -7  149.79    5.00
  -5  -9   7  153.48    6.10
  -5  -9   7  158.38    4.80
   7   9  -9   30.00    3.20
  -7   9   9   28.30    3.00
  -7   9   9   36.00    3.50
   7   9  -9   30.40    3.00
  -7  -9   9   37.00    2.80
  -7  -9   9   34.30    3.10
  -7  -9   9   23.30    3.30
   7  -9  -9   32.00    2.90
  -7  -9   9   26.60    3.40
   7  -9  -9   25.90    2.90
   9   9 -11   11.80    3.00
   9   9 -11   14.90    3.10
  -9   9  11   18.50    3.50
  -9  -9  11   14.90    2.90
  -9  -9  11   14.20    3.50
   9  -9 -11   17.10    3.00
  10  10  -8   10.70    2.50
 -10  10   8   18.70    3.00
  10  10  -8   12.00    2.70
  10 -10  -8   11.40    2.40
 -10 -10   8   12.00    4.20
 -10 -10   8   11.80    2.60
 -10 -10   8   17.30    3.80
  10 -10  -8    9.80    2.60
   8  10  -6    1.70    1.90
   8  10  -6    0.10    1.60
  -8  10   6   -0.70    1.20
  -8  10   6   -1.10    1.50
  -8  10   6   -1.60    1.60
  -8  10   6    2.20    1.60
   8 -10  -6    1.10    1.10
  -8 -10   6    0.70    1.60
  -8 -10   6   -3.60    2.20
   8 -10  -6    0.70    1.60
  -8 -10   6    2.30    1.80
   8 -10  -6   -2.00    1.60
  -6  10   4   83.09    3.70
   6  10  -4   92.39    3.90
   6  10  -4   92.89    3.90
  -6  10   4   89.69    3.50
   6  10  -4   93.29    3.60
  -6  10   4   84.09    3.90
   6  10  -4   97.89    4.00
  -6 -10   4   93.89    3.70
  -6 -10   4   98.39    3.80
   6 -10  -4   93.59    4.00
  -6 -10   4   92.29    3.80
   6 -10  -4   86.09    3.20
  -6 -10   4   93.69    4.60
   6 -10  -4   96.49    3.70
   4  10  -2   93.99    2.90
   4  10  -2   93.59    3.60
   4  10  -2   96.69    3.50
  -4  10   2   94.39    2.40
  -4  10   2   91.79    2.20
  -4  10   2   91.09    3.40
   4  10  -2   92.99    3.70
  -4  10   2   91.29    2.40
   4 -10  -2   92.49    3.60
  -4 -10   2   81.39    2.90
  -4 -10   2   94.19    3.50
   4 -10  -2   92.59    2.10
   4 -10  -2   94.29    3.00
  -4 -10   2   89.09    4.10
  -4 -10   2   95.99    3.30
   4 -10  -2   85.89    3.10
   2  10   0  146.69    3.30
  -2  10   0  151.98    3.50
  -2  10   0  163.18    4.60
   2  10   0  153.48    4.80
  -2  10   0  151.28    4.00
  -2  10   0  148.39    4.70
  -2  10   0  148.99    3.90
   2  10   0  147.99    4.40
  -2  10   0  149.29    4.00
   2  10   0  150.18    3.90
   2  10   0  151.78    4.30
  -2  10   0  149.39    3.50
   2 -10   0  151.38    4.60
   2 -10   0  150.18    4.30
  -2 -10   0  153.08    4.20
  -2 -10   0  150.98    4.50
  -2 -10   0  145.89    4.50
   2 -10   0  146.89    3.80
   0  10   2  229.58    6.60
   0  10   2  240.18    5.40
   0  10   2  246.68    5.40
   0  10   2  246.28    5.90
   0  10  -2  266.27    6.60
   0  10  -2  240.58    6.30
   0  10   2  238.78    5.90
   0  10  -2  231.68    6.70
   0  10   2  237.48    6.10
   0  10   2  243.38    6.00
   0 -10  -2  242.68    6.40
   0 -10  -2  246.38    5.80
   0 -10   2  246.28    6.10
   0 -10  -2  243.18    6.60
   0 -10   2  251.47    6.40
   0 -10   2  250.87    6.40
   0 -10  -2  245.28    5.90
  -2  10   4  118.69    3.60
   2  10  -4  119.19    4.10
  -2  10   4  116.69    2.90
   2  10  -4  117.99    4.20
  -2  10   4  120.89    4.10
  -2  10   4  121.79    3.10
   2  10  -4  108.29    4.30
  -2  10   4  121.49    3.20
  -2 -10   4  116.39    4.00
   2 -10  -4  119.39    3.80
  -2 -10   4  118.49    3.50
   2 -10  -4  126.99    3.90
  -2 -10   4  117.59    4.30
   2 -10  -4  122.39    4.30
   4  10  -6   16.10    2.20
  -4  10   6   12.10    2.00
  -4  10   6   14.50    1.70
   4  10  -6   13.10    1.80
  -4  10   6   14.90    0.70
   4 -10  -6   15.50    1.70
   4 -10  -6   15.20    2.10
   4 -10  -6   12.70    1.80
  -4 -10   6    9.50    2.20
  -4 -10   6   13.60    1.20
  -4 -10   6   13.20    2.30
  -4 -10   6   14.50    1.90
   6  10  -8   74.99    4.30
   6  10  -8   72.39    4.10
  -6  10   8   71.99    3.40
  -6  10   8   72.79    4.30
  -6  10   8   66.09    3.90
  -6 -10   8   72.89    4.00
   6 -10  -8   71.19    3.80
   6 -10  -8   74.19    3.90
  -6 -10   8   63.09    4.60
   6 -10  -8   72.99    3.60
  -6 -10   8   72.99    4.80
   8  10 -10   10.60    2.70
   8  10 -10    9.40    2.60
  -8  10  10    7.70    2.70
   8 -10 -10    3.60    2.10
   8 -10 -10    7.40    2.40
  -8 -10  10    5.10    2.40
  -8 -10  10    3.70    2.90
 -11  11   9    7.50    2.40
 -11 -11   9   14.00    3.00
  11 -11  -9    8.10    2.40
  11 -11  -9    9.60    2.80
 -11 -11   9    4.00    2.50
 -11 -11   9    0.90    3.50
  -9  11   7    1.50    1.40
  -9  11   7    0.00    2.00
   9  11  -7    2.30    2.20
  -9  11   7    0.10    1.50
  -9  11   7    1.00    2.00
  -9  11   7    2.80    1.50
   9  11  -7    0.20    1.90
   9 -11  -7    4.80    2.00
   9 -11  -7    0.60    1.20
  -9 -11   7   -0.10    1.90
   9 -11  -7    2.20    2.00
  -9 -11   7    2.50    2.30
  -9 -11   7   -0.90    1.90
  -7  11   5   58.99    3.50
  -7  11   5   55.99    3.40
   7  11  -5   62.09    3.60
  -7  11   5   58.89    3.50
  -7  11   5   55.79    3.10
   7  11  -5   56.99    3.60
   7 -11  -5   61.29    2.90
  -7 -11   5   60.19    4.40
   7 -11  -5   63.19    3.60
  -7 -11   5   56.29    3.40
   7 -11  -5   65.09    3.40
  -7 -11   5   60.69    3.50
  -7 -11   5   67.79    3.40
   5  11  -3  127.99    4.60
   5  11  -3  121.89    4.50
   5  11  -3  122.09    4.70
  -5  11   3  123.99    4.40
  -5  11   3  130.99    2.90
  -5  11   3  132.09    4.70
   5 -11  -3  123.69    4.00
   5 -11  -3  128.29    4.00
  -5 -11   3  133.29    5.40
   5 -11  -3  123.09    4.70
  -5 -11   3  126.19    4.50
  -5 -11   3  121.99    4.20
  -3  11   1  169.78    4.40
   3  11  -1  177.18    5.10
   3  11  -1  169.68    5.40
   3  11  -1  176.18    5.20
  -3  11   1  176.88    5.30
  -3  11   1  171.08    4.40
   3  11  -1  170.18    4.20
  -3  11   1  169.88    4.30
   3 -11  -1  167.88    5.40
   3 -11  -1  177.58    4.90
  -3 -11   1  178.08    4.30
   3 -11  -1  170.08    4.30
  -3 -11   1  167.38    5.70
  -3 -11   1  177.28    5.00
  -3 -11   1  170.18    5.10
  -1  11  -1  327.97    7.90
   1  11   1  324.57    7.60
   1  11   1  323.77    8.00
   1  11   1  330.77    8.70
  -1  11  -1  335.37    8.60
   1  11   1  321.97    7.90
  -1  11  -1  331.77    8.30
   1 -11   1  334.37    8.40
   1 -11   1  329.97    8.10
  -1 -11  -1  319.97    7.70
  -1 -11  -1  325.07    8.40
  -1 -11  -1  308.87    7.40
   1 -11   1  323.97    7.70
  -1 -11  -1  340.87    8.30
  -1  11   3   39.90    1.60
  -1  11   3   39.40    1.80
  -1  11   3   37.50    1.60
   1  11  -3   37.40    2.40
  -1  11   3   35.40    2.10
   1  11  -3   39.60    2.70
  -1  11   3   38.70    2.70
   1  11  -3   38.90    2.40
   1 -11  -3   38.00    2.40
   1 -11  -3   39.50    2.00
  -1 -11   3   38.70    2.20
  -1 -11   3   40.80    2.10
   1 -11  -3   40.50    2.60
  -1 -11   3   42.20    2.20
  -3  11   5   12.70    0.90
   3  11  -5   12.40    2.10
   3  11  -5   10.10    1.90
  -3  11   5   12.50    1.40
  -3  11   5   12.10    1.70
  -3 -11   5   11.20    2.20
   3 -11  -5   10.80    1.60
  -3 -11   5   11.40    1.80
  -3 -11   5   10.50    1.90
  -3 -11   5   12.50    1.20
   3 -11  -5   14.90    1.90
   3 -11  -5   13.10    1.80
   5  11  -7   17.50    2.60
  -5  11   7   15.40    1.80
  -5  11   7   18.70    1.80
  -5  11   7   19.30    2.20
   5  11  -7   22.70    2.60
  -5  11   7   16.80    2.30
   5 -11  -7   19.80    2.40
  -5 -11   7   15.40    2.60
  -5 -11   7   20.10    2.40
   5 -11  -7   18.90    2.30
   5 -11  -7   19.30    2.20
  -5 -11   7   18.10    2.90
   7  11  -9   68.69    4.60
   7  11  -9   72.89    4.60
  -7  11   9   74.19    4.80
  -7  11   9   73.89    4.70
  -7 -11   9   76.39    5.50
   7 -11  -9   67.79    3.90
   7 -11  -9   70.29    4.20
  -7 -11   9   75.59    4.40
  -7 -11   9   57.39    5.10
   7 -11  -9   66.69    4.00
   9  11 -11   23.70    3.60
  -9  11  11   23.90    3.70
   9  11 -11   23.00    3.80
   9 -11 -11   22.00    3.40
  -9 -11  11   24.50    4.10
  -9 -11  11   22.40    3.30
  10  12  -8   21.20    3.00
  10  12  -8   26.30    3.40
 -10  12   8   26.00    3.40
 -10  12   8   20.10    3.10
 -10 -12   8   25.00    3.20
  10 -12  -8   24.60    3.20
 -10 -12   8   17.20    3.90
 -10 -12   8   26.20    3.10
  10 -12  -8   25.70    3.30
  -8  12   6   22.80    2.40
  -8  12   6   19.30    2.60
   8  12  -6   29.40    3.10
  -8  12   6   21.70    2.50
  -8  12   6   22.80    2.70
  -8  12   6   18.60    2.70
   8  12  -6   24.70    2.90
  -8 -12   6   22.30    3.50
  -8 -12   6   24.70    2.70
  -8 -12   6   21.40    2.70
   8 -12  -6   27.60    3.00
   8 -12  -6   21.60    2.50
   8 -12  -6   22.80    2.10
  -6  12   4   15.70    2.10
  -6  12   4   11.20    1.90
  -6  12   4   14.40    2.20
   6  12  -4   16.90    2.40
   6  12  -4   15.00    2.30
   6 -12  -4   17.00    1.80
  -6 -12   4   16.90    2.20
   6 -12  -4   14.70    2.10
  -6 -12   4   11.10    2.50
   6 -12  -4   14.90    1.70
  -6 -12   4   13.30    2.10
   4  12  -2   53.09    3.00
   4  12  -2   46.40    2.80
  -4  12   2   54.49    2.30
  -4  12   2   47.80    2.90
  -4  12   2   49.50    1.90
   4  12  -2   47.20    3.10
   4 -12  -2   48.80    2.20
  -4 -12   2   47.60    2.70
   4 -12  -2   54.69    2.90
  -4 -12   2   53.29    2.90
   4 -12  -2   53.09    2.50
  -4 -12   2   44.90    3.50
  -2  12   0  116.39    3.50
  -2  12   0  112.59    4.00
   2  12   0  119.29    4.00
  -2  12   0  118.59    3.60
   2  12   0  109.09    4.20
   2  12   0  115.49    3.80
  -2  12   0  110.29    4.30
  -2 -12   0  116.29    4.00
  -2 -12   0  113.19    3.70
  -2 -12   0  117.09    4.20
   2 -12   0  117.59    4.30
   2 -12   0  123.89    4.00
   0  12  -2  128.29    4.70
   0  12  -2  112.79    4.10
   0  12   2  118.09    2.80
   0  12   2  120.79    3.70
   0  12  -2  117.69    4.10
   0  12   2  117.39    2.80
   0  12   2  123.99    4.70
   0  12   2  128.49    3.60
   0  12   2  124.39    3.70
   0 -12  -2  130.49    4.60
   0 -12   2  122.79    4.20
   0 -12  -2  118.09    3.50
   0 -12  -2  118.89    4.20
   0 -12   2  119.69    3.80
   0 -12   2  128.59    4.20
  -2  12   4   16.80    2.20
  -2  12   4   17.40    1.30
   2  12  -4   17.20    2.40
   2  12  -4   18.20    1.90
  -2  12   4   17.20    1.80
  -2  12   4   19.30    1.50
  -2 -12   4   16.60    1.90
  -2 -12   4   17.60    1.90
   2 -12  -4   18.00    2.00
  -2 -12   4   23.20    1.80
   2 -12  -4   18.80    1.70
   2 -12  -4   14.60    2.20
   4  12  -6   38.20    3.30
   4  12  -6   41.40    3.10
  -4  12   6   36.10    3.00
  -4  12   6   33.50    2.40
   4 -12  -6   35.00    3.10
  -4 -12   6   32.00    3.40
  -4 -12   6   31.10    2.40
   4 -12  -6   32.10    2.70
  -4 -12   6   35.70    3.20
   4 -12  -6   35.40    2.80
  -6  12   8   65.29    4.50
   6  12  -8   66.19    4.50
   6  12  -8   62.89    4.30
   6 -12  -8   60.99    3.70
  -6 -12   8   64.09    4.10
  -6 -12   8   61.39    5.00
  -6 -12   8   63.49    4.60
   6 -12  -8   57.89    3.70
   6 -12  -8   64.59    4.00
   8  12 -10    4.80    2.70
   8  12 -10   -4.10    2.20
   8  12 -10    0.50    2.70
  -8  12  10   -0.60    2.30
  -8 -12  10    0.90    2.30
  -8 -12  10   -2.00    3.00
   8 -12 -10    3.00    2.50
   8 -12 -10    0.60    2.10
   9  13  -7   39.10    3.70
  -9  13   7   42.50    3.90
   9  13  -7   37.90    3.80
  -9  13   7   46.40    3.80
  -9  13   7   33.40    3.30
  -9 -13   7   39.00    3.50
  -9 -13   7   38.20    4.60
  -9 -13   7   36.20    3.60
   9 -13  -7   38.20    3.40
   9 -13  -7   42.30    3.00
   9 -13  -7   44.30    3.90
  -7  13   5   19.00    2.40
   7  13  -5   25.60    2.90
  -7  13   5   15.80    2.30
  -7  13   5   15.80    2.10
  -7  13   5   19.60    2.40
   7  13  -5   24.20    2.60
  -7 -13   5   18.80    3.30
  -7 -13   5   16.10    2.50
   7 -13  -5   20.10    2.20
   7 -13  -5   19.00    2.70
   7 -13  -5   16.40    2.00
  -7 -13   5   18.40    2.50
  -5  13   3   19.00    2.40
   5  13  -3   21.60    2.30
  -5  13   3   21.20    1.90
  -5  13   3   18.70    1.00
  -5  13   3   21.70    2.40
   5  13  -3   20.00    2.60
   5 -13  -3   23.30    2.60
  -5 -13   3   21.30    2.40
  -5 -13   3   21.70    2.20
   5 -13  -3   18.30    1.70
  -5 -13   3   20.90    2.80
   5 -13  -3   17.90    1.90
   3  13  -1   37.40    2.70
  -3  13   1   40.80    2.00
   3  13  -1   42.70    2.60
   3  13  -1   42.30    2.80
  -3  13   1   45.10    1.90
  -3  13   1   46.50    3.00
  -3 -13   1   41.80    2.40
  -3 -13   1   43.30    2.50
   3 -13  -1   44.40    2.50
   3 -13  -1   44.10    3.00
   1  13   1  253.87    6.70
  -1  13  -1  254.17    7.50
  -1  13  -1  248.18    6.60
   1  13   1  254.77    6.60
   1  13   1  251.57    7.50
   1  13   1  270.37    6.30
  -1  13  -1  256.07    6.70
  -1  13  -1  243.48    6.90
   1 -13   1  246.38    7.20
   1 -13   1  252.87    7.00
  -1 -13  -1  257.97    7.40
  -1 -13  -1  256.17    7.10
  -1  13   3   99.19    4.50
  -1  13   3  105.39    3.30
   1  13  -3   97.69    4.40
   1  13  -3  101.09    4.00
  -1 -13   3   99.69    3.80
   1 -13  -3  104.59    4.40
  -1 -13   3  109.69    3.70
   1 -13  -3   98.49    4.00
   1 -13  -3  100.89    3.30
  -1 -13   3   97.49    3.80
  -3  13   5   35.40    2.70
  -3  13   5   37.10    3.20
  -3  13   5   37.60    1.60
   3  13  -5   36.20    3.20
   3  13  -5   37.40    3.00
   3 -13  -5   35.30    2.50
  -3 -13   5   34.00    2.70
  -3 -13   5   37.20    2.90
  -3 -13   5   33.70    2.60
   3 -13  -5   36.50    3.20
   3 -13  -5   40.90    2.90
  -3 -13   5   33.40    2.30
  -5  13   7   31.00    3.00
   5  13  -7   33.40    3.50
  -5  13   7   37.40    2.60
   5  13  -7   33.60    3.30
  -5 -13   7   33.00    3.80
   5 -13  -7   31.10    2.80
  -5 -13   7   23.70    2.90
   5 -13  -7   32.70    2.90
  -5 -13   7   36.50    3.20
   5 -13  -7   31.40    3.30
   7  13  -9    2.20    2.50
   7  13  -9    3.70    2.60
  -7  13   9    1.00    2.30
  -7 -13   9    1.50    2.90
   7 -13  -9    2.80    2.30
   7 -13  -9    6.10    2.10
   7 -13  -9   -1.30    2.20
  -7 -13   9    2.00    2.30
   8  14  -6   30.40    3.40
  -8  14   6   26.30    3.20
   8  14  -6   27.70    3.40
  -8  14   6   35.00    3.10
  -8  14   6   26.00    3.10
   8 -14  -6   33.80    2.80
  -8 -14   6   29.30    4.00
  -8 -14   6   31.30    3.30
   8 -14  -6   26.90    2.90
   8 -14  -6   34.40    3.60
  -8 -14   6   30.10    3.20
   6  14  -4   17.10    2.60
  -6  14   4   19.40    2.50
  -6  14   4   14.60    2.10
  -6  14   4   13.50    2.30
   6  14  -4   13.30    2.60
  -6 -14   4   13.10    2.20
   6 -14  -4   16.70    2.70
  -6 -14   4   13.70    2.50
   6 -14  -4   18.40    2.00
   6 -14  -4   14.40    2.00
  -6 -14   4   11.50    2.30
  -4  14   2   36.30    1.80
   4  14  -2   38.80    3.00
  -4  14   2   40.20    3.00
   4  14  -2   39.00    3.30
   4 -14  -2   39.90    2.60
  -4 -14   2   35.90    3.00
   4 -14  -2   43.30    3.30
  -4 -14   2   37.60    2.60
  -2  14   0   12.40    1.50
  -2  14   0   11.70    1.50
   2  14   0   10.00    2.20
  -2  14   0   15.80    2.30
   2  14   0   11.30    1.70
   2 -14   0   15.70    1.90
   2 -14   0   13.60    1.90
  -2 -14   0   11.20    1.90
  -2 -14   0   14.80    2.10
   0  14  -2  147.39    4.90
   0  14   2  148.29    5.60
   0  14   2  146.49    4.50
   0  14  -2  148.49    5.50
   0 -14  -2  141.59    5.40
   0 -14   2  146.69    5.00
   0 -14   2  146.19    5.00
   0 -14  -2  143.39    5.10
  -2  14   4    3.20    1.50
   2  14  -4    0.50    1.90
  -2  14   4    4.20    1.00
   2  14  -4    4.70    1.80
  -2  14   4   -0.60    1.30
  -2 -14   4    1.40    1.70
   2 -14  -4    2.40    1.90
   2 -14  -4    2.40    1.20
  -2 -14   4    4.00    1.40
  -2 -14   4    1.60    1.30
   2 -14  -4    4.80    1.70
  -4  14   6   22.60    2.90
   4  14  -6   26.30    2.70
   4  14  -6   20.60    3.00
  -4  14   6   27.90    2.70
   4 -14  -6   25.60    3.10
   4 -14  -6   28.10    2.80
   4 -14  -6   24.80    2.50
  -4 -14   6   27.30    2.80
  -4 -14   6   30.40    2.70
   6  14  -8    6.40    2.70
  -6  14   8    5.90    2.40
  -6  14   8    6.10    2.40
   6  14  -8    8.80    2.90
  -6 -14   8    9.70    2.40
   6 -14  -8    8.00    2.30
  -6 -14   8    6.40    3.10
   6 -14  -8    9.70    2.80
  -6 -14   8   10.50    2.60
   6 -14  -8    7.50    2.20
  -9  15   7    5.40    2.40
   9  15  -7    9.40    2.80
   9  15  -7    9.70    3.10
  -9 -15   7    5.30    3.40
   9 -15  -7   10.50    2.40
   9 -15  -7    9.20    2.80
  -9 -15   7   12.80    3.00
  -9 -15   7    8.30    2.60
  -7  15   5    7.50    2.30
   7  15  -5    8.50    2.60
   7  15  -5    9.50    2.80
   7 -15  -5    5.90    2.50
  -7 -15   5    7.20    3.10
  -7 -15   5   11.20    2.60
  -7 -15   5    9.30    2.30
   7 -15  -5    9.00    2.00
   5  15  -3   26.70    3.10
   5  15  -3   22.20    2.80
  -5  15   3   20.20    2.60
  -5  15   3   21.60    2.70
   5 -15  -3   21.40    2.30
   5 -15  -3   18.90    2.80
  -5 -15   3   22.60    2.50
  -5 -15   3   20.00    2.30
   3  15  -1   69.79    4.20
  -3  15   1   69.29    2.80
   3  15  -1   73.99    3.70
  -3  15   1   72.49    4.00
  -3 -15   1   75.99    3.60
   3 -15  -1   69.29    4.00
   3 -15  -1   70.29    3.40
  -1  15  -1   16.70    1.80
  -1  15  -1   21.20    2.00
  -1  15  -1   19.10    2.70
   1  15   1   18.60    1.90
   1  15   1   14.10    2.50
   1 -15   1   19.10    2.20
  -1 -15  -1   15.90    2.00
   1 -15   1   21.80    2.40
  -1 -15  -1   19.80    2.50
   1  15  -3   63.79    4.10
  -1  15   3   70.79    4.20
  -1  15   3   74.79    2.90
   1  15  -3   73.29    3.70
   1 -15  -3   84.79    4.40
   1 -15  -3   70.69    3.50
  -1 -15   3   74.39    3.80
  -1 -15   3   71.89    3.40
  -3  15   5    1.70    0.90
   3  15  -5   -1.80    1.90
   3  15  -5    1.60    2.20
  -3  15   5    3.00    2.10
   3 -15  -5   -1.40    1.70
  -3 -15   5    2.50    1.60
   3 -15  -5    2.40    1.70
   3 -15  -5    0.80    1.30
  -3 -15   5    4.30    1.70
   5  15  -7   19.10    3.10
  -5  15   7   13.50    2.80
   5  15  -7   13.40    3.10
  -5 -15   7   14.40    2.60
   5 -15  -7   14.90    2.30
   5 -15  -7   18.20    3.00
   5 -15  -7   16.60    2.50
  -5 -15   7   10.70    2.60
  -7  15   9    4.60    2.40
   7  15  -9    6.20    3.10
   7  15  -9   11.40    3.50
   7  15  -9    6.10    2.90
   7 -15  -9    8.60    2.80
  -7 -15   9    9.00    2.60
  -7 -15   9   10.20    2.90
   7 -15  -9    9.20    2.50
   7 -15  -9   10.10    2.60
  -8  16   6    8.30    2.90
   8  16  -6   14.30    3.10
   8  16  -6   14.00    3.20
  -8 -16   6   10.40    3.60
   8 -16  -6   11.80    2.10
  -8 -16   6   17.40    3.10
   8 -16  -6   21.40    3.40
  -8 -16   6   11.40    2.60
   6  16  -4    9.70    2.80
  -6  16   4    9.40    2.40
   6  16  -4   11.20    2.70
  -6 -16   4   14.10    2.60
  -6 -16   4   18.30    2.70
   6 -16  -4    8.30    2.70
   6 -16  -4   11.00    2.10
  -4  16   2   26.30    3.00
   4  16  -2   19.60    3.00
   4  16  -2   25.10    2.80
  -4  16   2   19.80    1.50
   4 -16  -2   23.80    2.50
  -4 -16   2   18.50    2.60
   4 -16  -2   19.80    2.90
   2  16   0    9.10    2.50
  -2  16   0    8.40    2.30
  -2  16   0    5.60    1.50
   2  16   0    9.10    1.80
  -2 -16   0    8.30    2.10
   2 -16   0    9.10    2.20
   2 -16   0    6.00    1.90
   0  16  -2   91.89    3.90
   0  16  -2   90.29    3.90
   0  16   2   91.09    4.90
   0  16  -2   92.79    4.80
   0  16   2   91.79    3.60
   0 -16   2   88.69    4.10
   0 -16   2   91.49    4.30
   0 -16  -2   93.59    4.60
   0 -16  -2   91.09    4.40
  -2  16   4   45.20    3.90
   2  16  -4   44.20    3.40
   2  16  -4   40.20    3.50
  -2  16   4   42.10    2.30
   2 -16  -4   40.30    3.70
  -2 -16   4   42.60    3.50
  -2 -16   4   38.70    2.90
   2 -16  -4   39.80    3.30
  -4  16   6   39.70    3.80
   4  16  -6   37.00    3.50
   4  16  -6   33.90    3.50
   4 -16  -6   36.00    3.40
   4 -16  -6   37.40    3.80
  -4 -16   6   36.10    3.50
   6  16  -8   25.30    3.60
   6  16  -8   19.00    3.60
   6  16  -8   25.50    3.80
  -6  16   8   27.40    3.50
  -6 -16   8   22.10    3.20
   6 -16  -8   24.80    3.30
  -6 -16   8   27.70    3.50
   6 -16  -8   22.80    3.40
   6 -16  -8   22.00    2.80
  -7  17   5   38.50    3.70
   7  17  -5   40.60    4.10
   7  17  -5   45.00    4.10
  -7 -17   5   35.80    3.70
   7 -17  -5   31.30    3.00
   7 -17  -5   37.80    4.10
   5  17  -3   20.30    3.00
  -5  17   3   18.30    3.00
   5  17  -3   24.10    3.30
  -5 -17   3   17.60    2.80
   5 -17  -3   20.30    2.50
   5 -17  -3   16.10    2.70
  -3  17   1   42.70    2.60
   3  17  -1   45.00    4.00
   3  17  -1   43.00    3.30
  -3  17   1   48.50    3.90
   3 -17  -1   46.20    3.40
   3 -17  -1   46.60    3.90
  -3 -17   1   37.00    3.30
   1  17   1    9.10    1.80
  -1  17  -1   10.00    1.90
  -1  17  -1   10.30    2.70
   1  17   1    9.40    2.60
  -1 -17  -1    6.90    2.20
   1 -17   1    9.20    2.20
  -1 -17  -1    7.70    2.30
   1 -17   1    8.60    2.20
  -1  17   3    7.60    2.60
   1  17  -3    9.70    2.40
  -1  17   3    5.40    1.50
   1  17  -3    3.60    2.00
   1  17  -3    5.80    2.20
  -1 -17   3    4.40    2.10
   1 -17  -3    4.30    2.30
  -1 -17   3    2.50    1.70
   1 -17  -3    6.70    2.20
   3  17  -5   11.00    2.60
   3  17  -5   11.20    2.60
   3  17  -5   10.00    3.00
  -3  17   5    9.40    2.80
   3 -17  -5    9.30    2.40
   3 -17  -5   11.20    2.90
  -3 -17   5    9.10    2.50
   5  17  -7    3.40    2.90
  -5  17   7   12.00    3.00
   5  17  -7    7.60    3.10
   5  17  -7   11.80    3.00
  -5 -17   7    6.80    2.70
   5 -17  -7   10.00    2.60
   5 -17  -7   13.40    3.10
   6  18  -4    5.30    2.70
  -6  18   4    8.10    2.70
   6  18  -4    4.70    2.80
   6 -18  -4    4.30    2.20
  -6 -18   4    5.10    2.50
   6 -18  -4    5.30    2.90
  -4  18   2   24.50    3.30
   4  18  -2   28.00    3.60
   4  18  -2   20.00    3.10
  -4 -18   2   22.00    2.70
   4 -18  -2   24.30    3.00
   4 -18  -2   21.70    2.70
   2  18   0    9.50    2.30
  -2  18   0    8.50    2.70
   2  18   0    4.10    2.50
  -2  18   0    9.30    1.80
  -2 -18   0    8.40    2.40
   2 -18   0    7.50    2.40
   2 -18   0    8.80    2.20
   0  18  -2   67.29    4.10
   0  18   2   68.29    4.90
   0  18  -2   78.39    5.00
   0  18   2   68.69    3.50
   0  18  -2   66.79    3.90
   0 -18   2   68.89    4.30
   0 -18  -2   67.69    4.50
   0 -18   2   61.59    4.10
   0 -18  -2   75.89    4.50
   2  18  -4   17.70    3.30
   2  18  -4   19.00    2.90
  -2  18   4   17.10    3.30
   2  18  -4   15.10    2.70
   2 -18  -4   19.10    2.80
   2 -18  -4   16.90    3.10
  -2 -18   4   17.10    2.90
  -2 -18   4   16.20    2.40
   4  18  -6  120.09    6.40
   4  18  -6  111.59    5.90
  -4  18   6  116.49    6.10
   4  18  -6  129.69    6.00
  -4 -18   6  104.69    5.70
   4 -18  -6  115.49    6.20
   4 -18  -6  125.49    5.80
  -5  19   3    3.00    2.40
   5  19  -3   -0.60    2.60
   5  19  -3   -0.90    2.40
  -5 -19   3    2.70    2.50
   5 -19  -3    5.20    2.20
   5 -19  -3    4.00    2.60
   3  19  -1   28.30    3.10
  -3  19   1   34.00    3.80
   3  19  -1   39.60    4.20
  -3  19   1   33.20    2.60
   3 -19  -1   30.10    3.70
  -3 -19   1   36.30    3.60
   3 -19  -1   31.00    3.20
   1  19   1    6.00    2.90
  -1  19  -1    8.10    2.80
   1  19   1   11.00    2.30
  -1  19  -1    9.40    2.10
  -1 -19  -1    7.70    2.50
   1 -19   1   14.90    2.70
   1 -19   1    8.50    2.30
  -1  19   3    0.70    1.50
   1  19  -3    2.50    2.60
   1  19  -3    1.40    2.00
   1  19  -3   -0.90    2.10
  -1  19   3   -3.70    2.50
   1 -19  -3   -1.50    2.20
  -1 -19   3    1.20    2.00
  -1 -19   3   -1.60    2.10
   1 -19  -3    1.20    2.40
   3  19  -5   15.60    3.20
  -3  19   5    9.70    3.20
   3  19  -5   12.80    3.40
   3  19  -5    9.10    2.80
   3 -19  -5   14.60    3.20
  -3 -19   5    9.60    2.90
   3 -19  -5   12.50    2.80
   2  20   0   28.40    4.10
   2  20   0   30.10    3.20
  -2  20   0   27.60    2.60
  -2  20   0   36.40    4.10
  -2 -20   0   29.50    3.60
   2 -20   0   30.60    3.40
   2 -20   0   32.50    3.70
   0  20  -2   18.20    2.70
   0  20  -2   14.50    3.40
   0  20   2   12.00    2.10
   0  20   2   14.20    3.30
   0 -20   2   10.50    2.80
   0 -20  -2   14.40    2.80
   0 -20   2   16.40    2.80
 -12   0   9    4.00    2.70
 -12   0   9    1.10    1.70
 -10   0   7    0.20    1.30
 -10   0   7   -1.00    1.20
 -10   0   7    2.10    2.00
  10   0  -7   -2.40    1.60
 -10   0   7   -0.20    1.40
 -10   0   7    0.20    1.80
  -8   0   5   -1.00    0.90
  -8   0   5   -1.70    1.40
  -8   0   5    0.30    0.90
   8   0  -5    0.20    0.80
  -8   0   5   -0.10    1.10
  -8   0   5   -1.10    1.30
   8   0  -5    0.10    0.80
   8   0  -5   -0.30    0.70
   8   0  -5    0.90    1.00
  -6   0   3    0.40    0.60
   6   0  -3    0.20    0.70
   6   0  -3    0.60    0.70
  -6   0   3    0.20    0.80
  -6   0   3   -0.50    1.00
  -6   0   3    1.20    0.70
  -6   0   3    0.50    0.80
  -6   0   3    0.00    0.50
   6   0  -3   -0.90    0.60
   6   0  -3   -0.20    0.60
   6   0  -3    1.00    0.60
   4   0  -1   -0.30    0.50
  -4   0   1   -0.20    0.80
  -4   0   1   -0.30    0.20
   4   0  -1   -0.50    0.50
  -4   0   1   -0.30    0.70
   4   0  -1    0.10    0.50
  -4   0   1   -0.70    0.50
  -4   0   1    2.20    0.60
   4   0  -1   -0.10    0.50
  -4   0   1   -1.00    0.70
   2   0   1    0.90    0.60
   2   0   1    0.00    0.40
  -2   0  -1    1.70    0.60
   2   0   1   -0.30    0.50
  -2   0  -1    0.30    0.60
   2   0   1    1.00    0.40
   2   0   1    0.80    0.50
  -2   0  -1    0.20    0.50
   2   0   1    0.00    0.60
  -2   0  -1    1.00    0.70
  -2   0  -1    2.70    0.80
  -2   0  -1    0.70    0.60
   2   0   1    0.70    0.80
  -2   0  -1    0.70    0.60
   0   0  -3    2.10    0.80
   0   0   3   -0.70    0.40
   0   0  -3    0.10    0.60
   0   0   3    0.80    0.80
   0   0   3   -0.60    0.60
   0   0   3    0.30    0.70
   0   0  -3   -0.10    0.40
   0   0  -3    0.30    0.40
   0   0   3   -0.70    0.60
   0   0  -3   -0.40    0.60
   2   0  -5   -0.40    0.70
   2   0  -5    0.90    0.90
  -2   0   5   -0.60    0.70
  -2   0   5    0.00    1.00
  -2   0   5   -0.10    0.60
   2   0  -5    0.00    0.60
   2   0  -5    0.80    0.70
  -2   0   5    1.20    0.60
   4   0  -7   -0.90    0.80
  -4   0   7    1.50    0.90
   4   0  -7    0.30    0.80
  -4   0   7    0.60    0.80
  -4   0   7    1.90    1.40
  -4   0   7   -0.40    1.20
   4   0  -7   -1.30    1.00
   6   0  -9    0.80    1.20
  -6   0   9   -1.20    1.70
  -6   0   9    0.90    1.40
  -6   0   9   -0.10    1.60
   6   0  -9    0.00    1.30
  -6   0   9   -0.80    1.10
   8   0 -11    0.00    1.50
  -8   0  11   -1.10    1.80
  -8   0  11    3.20    2.30
   8   0 -11   -0.90    1.90
  -8   0  11   -1.10    1.40
 -10   0  13   -0.50    1.90
  10   0 -13    0.90    2.70
 -10   0  13    3.70    2.80
 -13   1  10  112.29    6.80
 -13  -1  10  102.19    6.80
 -13  -1  10  109.09    4.90
 -11   1   8   11.20    2.60
 -11   1   8    7.90    1.50
 -11   1   8    9.30    2.70
 -11   1   8   10.40    1.80
 -11  -1   8    8.90    1.90
 -11  -1   8    9.50    2.60
 -11  -1   8    7.30    2.70
  11  -1  -8    8.00    2.30
 -11  -1   8    8.90    1.90
  -9   1   6   82.59    3.10
  -9   1   6   85.39    3.50
   9   1  -6   80.29    3.10
  -9   1   6   82.69    3.30
  -9   1   6   77.29    4.30
   9   1  -6   74.69    3.00
  -9   1   6   85.19    4.30
   9   1  -6   79.99    3.50
  -9  -1   6   80.59    3.30
  -9  -1   6   79.99    4.20
  -9  -1   6   79.89    3.40
  -9  -1   6   85.29    4.40
  -9  -1   6   81.49    3.40
   9  -1  -6   81.59    3.80
   9  -1  -6   77.89    2.80
  -7   1   4  103.79    4.20
  -7   1   4  106.49    3.20
  -7   1   4  111.99    3.50
  -7   1   4  113.09    3.70
   7   1  -4  101.29    3.50
   7   1  -4  121.19    3.10
  -7   1   4  108.19    3.20
   7   1  -4  107.49    3.30
  -7   1   4  105.69    4.10
   7   1  -4  108.89    3.30
  -7  -1   4  100.89    3.90
   7  -1  -4  101.99    3.60
   7  -1  -4  111.99    3.50
   7  -1  -4  105.29    3.20
   7  -1  -4  109.39    3.20
   7  -1  -4  109.59    3.10
  -7  -1   4  110.49    3.60
  -7  -1   4  107.69    3.40
  -7  -1   4  105.09    3.60
  -7  -1   4  110.19    4.20
  -5   1   2  729.03   15.50
  -5   1   2  740.63   15.10
  -5   1   2  743.83   15.50
  -5   1   2  737.93   15.90
  -5   1   2  730.13   16.20
  -5   1   2  732.23   15.90
   5   1  -2  732.93   15.90
   5   1  -2  721.13   15.70
   5   1  -2  687.53   15.20
   5   1  -2  724.13   15.60
   5  -1  -2  733.83   15.90
  -5  -1   2  706.43   16.20
  -5  -1   2  717.33   16.20
   5  -1  -2  731.93   15.50
  -5  -1   2  718.83   15.60
   5  -1  -2  740.33   15.40
  -5  -1   2  734.23   15.90
   5  -1  -2  736.13   15.70
  -5  -1   2  723.63   15.90
  -5  -1   2  729.43   15.30
   3   1   0  368.26    8.10
   3   1   0  364.86    8.40
   3   1   0  377.56    8.10
   3   1   0  366.06    8.10
  -3   1   0  367.86    8.00
  -3   1   0  365.06    8.00
  -3   1   0  361.76    8.30
  -3   1   0  370.06    8.00
  -3   1   0  366.96    8.30
   3   1   0  380.46    8.30
   3   1   0  377.36    7.80
   3   1   0  382.16    8.30
  -3  -1   0  371.36    8.10
   3  -1   0  371.66    8.20
   3  -1   0  367.36    8.40
  -3  -1   0  365.76    8.30
  -3  -1   0  362.46    8.30
   3  -1   0  377.86    8.10
  -3  -1   0  368.56    8.10
  -3  -1   0  362.26    8.30
   3  -1   0  368.56    8.00
   3  -1   0  361.46    8.00
   1   1   2 7092.29  146.99
  -1   1  -2 6732.13  146.09
   1   1   2 7174.68  147.29
   1   1   2 7168.28  146.69
   1   1   2 7101.99  146.19
  -1   1  -2 7165.48  146.99
   1   1   2 7148.38  146.29
  -1   1  -2 7081.99  147.19
  -1   1  -2 7190.68  147.99
  -1   1  -2 6997.10  145.59
   1   1   2 7230.08  146.89
  -1   1  -2 6803.12  146.49
  -1   1  -2 7175.18  146.99
   1   1   2 7093.89  147.69
  -1   1  -2 7031.60  147.59
   1   1   2 7090.19  148.79
  -1  -1  -2 7225.38  147.19
   1  -1   2 7116.29  146.99
  -1  -1  -2 7106.89  146.49
  -1  -1  -2 6523.15  147.19
   1  -1   2 7012.80  146.99
   1  -1   2 7046.49  146.49
   1  -1   2 6952.40  146.09
  -1  -1  -2 7039.60  146.89
  -1  -1  -2 7020.30  146.79
   1  -1   2 6998.20  146.79
   1  -1   2 7172.68  147.09
   1  -1   2 7094.99  148.19
   1  -1   2 7231.78  146.79
  -1  -1  -2 7001.90  145.99
   1  -1   2 7114.39  146.99
  -1  -1  -2 7111.29  146.49
  -1  -1  -2 7050.19  146.49
  -1  -1  -2 7114.59  147.79
  -1   1   4  154.38    3.40
  -1   1   4  157.58    4.30
  -1   1   4  148.49    3.70
  -1   1   4  154.08    4.30
   1   1  -4  148.69    3.30
   1   1  -4  146.39    4.10
   1   1  -4  150.88    3.80
   1   1  -4  155.88    3.90
   1   1  -4  150.18    3.80
   1   1  -4  152.38    4.30
   1   1  -4  150.08    4.00
  -1   1   4  149.29    3.70
  -1   1   4  151.38    3.60
  -1   1   4  148.09    3.80
   1   1  -4  154.28    3.40
  -1  -1   4  154.78    4.40
   1  -1  -4  152.68    3.60
  -1  -1   4  152.48    3.90
   1  -1  -4  152.88    3.90
   1  -1  -4  154.78    4.20
  -1  -1   4  154.78    3.90
   1  -1  -4  151.98    3.70
   1  -1  -4  156.68    4.00
  -1  -1   4  145.89    4.10
  -3   1   6  158.18    4.90
   3   1  -6  157.08    4.40
  -3   1   6  149.88    4.10
   3   1  -6  160.38    5.00
   3   1  -6  152.48    4.20
  -3   1   6  161.38    4.30
  -3   1   6  159.08    4.20
   3   1  -6  150.68    3.40
  -3   1   6  159.48    5.00
   3   1  -6  153.78    4.40
  -3  -1   6  156.18    4.40
  -3  -1   6  154.88    5.00
   3  -1  -6  160.68    4.20
  -3  -1   6  157.18    4.30
   3  -1  -6  156.68    4.00
   3  -1  -6  158.78    4.50
   3  -1  -6  156.18    4.90
  -3  -1   6  152.68    4.70
  -5   1   8   74.39    3.90
  -5   1   8   69.99    3.70
   5   1  -8   63.49    2.90
  -5   1   8   71.39    2.80
  -5   1   8   68.79    3.00
   5   1  -8   68.79    3.20
   5   1  -8   69.39    2.70
  -5  -1   8   66.19    3.20
  -5  -1   8   66.29    3.80
  -5  -1   8   68.09    3.30
   5  -1  -8   67.09    3.20
  -5  -1   8   62.79    2.80
   5  -1  -8   70.09    2.60
   5  -1  -8   71.89    2.80
   7   1 -10   48.10    3.20
  -7   1  10   47.80    3.90
   7   1 -10   46.40    2.90
  -7   1  10   42.20    3.90
  -7   1  10   51.09    2.80
  -7   1  10   49.80    3.20
  -7  -1  10   42.80    2.80
  -7  -1  10   37.70    3.70
  -7  -1  10   42.70    3.20
  -7  -1  10   52.39    3.90
   7  -1 -10   48.60    3.40
   7  -1 -10   47.80    2.70
  -9   1  12   20.70    2.40
  -9   1  12   17.70    3.30
  -9   1  12   11.00    2.60
   9   1 -12   15.40    2.80
   9  -1 -12   16.40    2.80
  -9  -1  12   14.60    2.70
  -9  -1  12   20.50    3.40
  -9  -1  12   14.20    2.20
 -12   2   9   29.10    2.50
 -12   2   9   30.80    3.90
 -12  -2   9   29.30    2.90
 -12  -2   9   33.60    4.10
 -10   2   7    4.60    1.40
 -10   2   7    1.00    1.30
 -10   2   7    3.20    1.20
 -10   2   7    3.10    1.70
 -10   2   7    4.30    1.70
 -10  -2   7    5.90    2.30
 -10  -2   7    3.20    1.60
  10  -2  -7    2.90    1.80
 -10  -2   7    3.60    1.70
 -10  -2   7    5.40    1.50
 -10  -2   7    2.70    1.60
  -8   2   5   35.90    2.20
   8   2  -5   33.80    1.50
   8   2  -5   38.20    2.00
  -8   2   5   31.60    1.80
  -8   2   5   37.20    2.20
  -8   2   5   34.30    2.90
   8   2  -5   33.10    2.10
  -8   2   5   33.50    2.60
  -8  -2   5   36.60    2.20
   8  -2  -5   37.00    1.90
   8  -2  -5   34.80    1.70
  -8  -2   5   37.20    3.00
  -8  -2   5   34.80    2.80
   8  -2  -5   38.10    2.60
  -8  -2   5   34.10    2.30
   8  -2  -5   35.30    1.50
  -8  -2   5   32.40    2.10
   6   2  -3   80.19    2.40
  -6   2   3   76.59    3.30
   6   2  -3   85.49    2.90
  -6   2   3   86.89    2.40
  -6   2   3   79.99    2.40
  -6   2   3   86.99    2.90
   6   2  -3   81.99    2.80
   6   2  -3   82.89    2.70
  -6   2   3   84.69    3.30
  -6   2   3   80.99    2.90
  -6   2   3   82.69    2.30
   6  -2  -3   85.19    2.40
   6  -2  -3   83.29    2.30
  -6  -2   3   80.89    2.80
   6  -2  -3   78.99    2.60
  -6  -2   3   86.59    3.00
  -6  -2   3   84.39    3.30
   6  -2  -3   85.09    2.90
   6  -2  -3   82.69    2.90
  -6  -2   3   83.59    2.90
  -6  -2   3   85.09    3.40
   4   2  -1   61.09    2.10
  -4   2   1   64.09    1.50
   4   2  -1   63.69    2.10
  -4   2   1   62.49    1.90
  -4   2   1   61.09    1.80
  -4   2   1   62.99    1.80
   4   2  -1   60.29    2.10
  -4   2   1   63.69    2.30
  -4   2   1   60.69    2.20
   4   2  -1   67.09    1.80
  -4  -2   1   61.29    2.40
  -4  -2   1   62.99    1.80
   4  -2  -1   62.59    1.80
  -4  -2   1   63.09    2.10
   4  -2  -1   63.69    2.20
  -4  -2   1   56.99    2.10
   4  -2  -1   61.29    1.80
   4  -2  -1   62.89    2.10
   4  -2  -1   63.19    1.90
   4  -2  -1   62.89    1.80
  -4  -2   1   61.59    2.30
  -2   2  -1  591.74   13.00
  -2   2  -1  603.94   12.80
  -2   2  -1  592.44   12.60
  -2   2  -1  608.14   12.90
   2   2   1  601.64   12.90
   2   2   1  600.94   12.80
  -2   2  -1  602.74   12.70
   2   2   1  591.24   12.80
  -2   2  -1  611.94   12.80
   2   2   1  577.74   13.10
   2   2   1  587.14   13.00
   2   2   1  602.24   12.70
   2   2   1  610.74   12.90
   2   2   1  594.94   12.80
  -2   2  -1  601.54   12.90
   2   2   1  627.94   13.10
  -2   2  -1  590.84   12.80
   2  -2   1  610.04   12.60
  -2  -2  -1  585.24   13.00
   2  -2   1  603.14   12.90
   2  -2   1  589.04   12.90
  -2  -2  -1  578.44   12.90
  -2  -2  -1  611.64   13.00
  -2  -2  -1  594.44   12.90
   2  -2   1  603.24   12.80
  -2  -2  -1  608.24   12.60
  -2  -2  -1  610.44   12.80
   2  -2   1  630.84   12.90
  -2  -2  -1  597.04   12.80
   2  -2   1  611.24   12.80
   2  -2   1  616.04   12.80
  -2  -2  -1  600.04   13.00
   0   2  -3  234.48    5.60
   0   2   3  231.18    5.40
   0   2  -3  232.68    5.30
   0   2  -3  234.78    5.60
   0   2  -3  239.98    5.50
   0   2   3  233.38    5.10
   0   2  -3  233.28    5.50
   0   2  -3  238.98    5.30
   0   2   3  231.98    5.30
   0   2   3  232.68    5.30
   0   2   3  238.28    5.30
   0   2   3  239.68    5.60
   0   2   3  236.18    5.40
   0   2  -3  250.87    5.90
   0   2  -3  235.78    5.50
   0   2   3  230.08    5.80
   0  -2  -3  230.08    5.50
   0  -2   3  237.08    5.50
   0  -2  -3  229.48    5.40
   0  -2  -3  239.08    5.40
   0  -2  -3  230.98    5.50
   0  -2   3  239.78    5.60
   0  -2  -3  234.28    5.30
   0  -2  -3  231.18    5.40
   0  -2  -3  241.48    5.30
   0  -2   3  236.48    5.90
  -2   2   5   28.90    2.00
  -2   2   5   29.80    1.30
  -2   2   5   29.10    1.30
  -2   2   5   28.40    1.30
  -2   2   5   32.20    2.00
  -2   2   5   30.60    0.70
   2   2  -5   31.30    1.00
   2   2  -5   30.70    0.90
  -2   2   5   29.20    0.90
   2   2  -5   32.30    2.00
   2   2  -5   30.80    1.60
  -2   2   5   29.00    1.40
   2   2  -5   30.50    1.50
  -2   2   5   29.20    0.70
   2   2  -5   31.20    1.90
   2   2  -5   31.30    1.70
  -2  -2   5   32.50    1.80
   2  -2  -5   28.70    1.80
   2  -2  -5   31.50    1.60
  -2  -2   5   31.70    1.70
   2  -2  -5   31.80    1.50
  -2  -2   5   30.60    1.90
  -2  -2   5   30.30    1.60
   2  -2  -5   28.00    1.30
   2  -2  -5   27.70    1.50
  -4   2   7   46.20    2.80
  -4   2   7   43.20    1.90
  -4   2   7   41.90    2.80
   4   2  -7   46.00    2.40
   4   2  -7   47.10    2.30
   4   2  -7   46.40    1.40
  -4   2   7   45.10    2.10
  -4   2   7   46.40    1.90
   4   2  -7   45.30    2.30
   4  -2  -7   43.60    2.00
   4  -2  -7   49.20    1.90
   4  -2  -7   46.20    2.50
  -4  -2   7   49.40    2.50
  -4  -2   7   40.70    2.20
  -4  -2   7   48.70    3.00
  -4  -2   7   45.10    2.60
  -6   2   9  103.79    4.00
  -6   2   9   99.29    4.80
  -6   2   9  101.59    3.60
   6   2  -9  105.19    3.70
  -6   2   9   97.39    4.50
   6   2  -9  103.89    4.00
   6   2  -9  106.09    4.10
  -6  -2   9  112.49    4.70
  -6  -2   9   95.59    3.80
  -6  -2   9  105.99    4.40
   6  -2  -9   99.19    4.10
  -6  -2   9  102.19    5.00
   6  -2  -9  101.09    3.50
  -8   2  11   12.20    2.10
  -8   2  11   18.10    2.00
   8   2 -11   18.90    2.60
  -8   2  11   15.20    2.90
   8   2 -11   17.30    2.40
  -8  -2  11   13.00    2.50
  -8  -2  11   16.80    2.90
  -8  -2  11   14.70    2.20
   8  -2 -11   10.60    2.50
 -10   2  13   22.90    3.80
 -10   2  13   17.80    2.40
  10   2 -13   17.30    3.40
 -10  -2  13   19.40    2.60
 -10  -2  13   14.00    4.40
 -10  -2  13   19.60    3.50
  10  -2 -13   13.70    3.30
 -13   3  10   28.10    2.40
 -13   3  10   27.70    4.00
 -13  -3  10   22.80    2.80
 -13  -3  10   23.90    4.20
 -11   3   8    6.10    1.40
 -11   3   8    8.90    2.60
 -11   3   8    4.80    1.90
 -11  -3   8    3.90    2.50
 -11  -3   8    6.90    1.90
 -11  -3   8    0.70    1.70
 -11  -3   8    3.10    2.60
  11  -3  -8    6.50    2.20
  -9   3   6   56.89    3.70
  -9   3   6   57.89    3.00
   9   3  -6   53.89    2.80
  -9   3   6   62.49    3.70
  -9   3   6   54.99    2.80
  -9   3   6   54.69    2.40
   9   3  -6   56.79    2.70
  -9  -3   6   53.49    2.90
  -9  -3   6   53.59    3.60
  -9  -3   6   55.59    3.80
  -9  -3   6   55.29    2.80
   9  -3  -6   52.89    3.20
  -9  -3   6   51.59    2.90
   9  -3  -6   57.69    2.60
   7   3  -4   91.89    3.30
  -7   3   4   97.59    3.40
  -7   3   4   96.49    3.90
  -7   3   4   95.39    2.80
   7   3  -4  100.89    3.30
   7   3  -4   94.89    3.00
  -7   3   4   96.49    3.40
  -7   3   4   97.29    3.80
   7  -3  -4   91.29    3.10
   7  -3  -4   92.39    3.50
   7  -3  -4   99.19    2.70
  -7  -3   4   93.89    3.80
  -7  -3   4   97.69    3.40
  -7  -3   4   96.59    3.50
  -7  -3   4   95.49    3.30
   7  -3  -4  100.29    3.30
  -7  -3   4  101.09    3.90
  -5   3   2    2.60    0.50
  -5   3   2    3.20    0.60
  -5   3   2    2.50    0.90
  -5   3   2    2.40    0.50
  -5   3   2    2.00    0.80
   5   3  -2    3.20    0.90
   5   3  -2    4.20    0.90
   5   3  -2    4.00    0.90
   5   3  -2    4.30    0.70
   5  -3  -2    2.50    0.50
  -5  -3   2    4.00    0.90
   5  -3  -2    3.80    0.90
   5  -3  -2    5.80    0.80
  -5  -3   2    3.50    1.00
  -5  -3   2    3.90    0.80
   5  -3  -2    3.40    0.80
   5  -3  -2    3.30    0.60
  -5  -3   2    3.00    1.10
   3   3   0  635.64   13.90
   3   3   0  631.64   13.70
   3   3   0  644.24   13.50
   3   3   0  631.14   13.70
   3   3   0  643.04   13.80
  -3   3   0  653.93   14.00
  -3   3   0  630.04   13.40
  -3   3   0  626.54   13.40
  -3   3   0  630.24   13.40
  -3   3   0  638.44   13.40
  -3   3   0  613.04   13.80
  -3   3   0  640.14   13.30
  -3   3   0  621.34   13.90
   3  -3   0  652.43   13.50
  -3  -3   0  624.64   13.80
   3  -3   0  635.34   13.40
  -3  -3   0  630.84   13.40
  -3  -3   0  609.54   13.80
   3  -3   0  639.74   13.70
  -3  -3   0  635.74   13.80
  -3  -3   0  645.94   13.70
   3  -3   0  639.14   13.40
   1   3   2 2027.40   43.00
  -1   3  -2 1994.70   42.60
   1   3   2 2193.28   42.90
   1   3   2 2040.30   43.00
  -1   3  -2 2029.90   42.50
   1   3   2 2102.19   42.50
   1   3   2 1998.40   42.50
  -1   3  -2 1984.20   42.50
  -1   3  -2 2035.00   42.50
   1   3   2 2036.60   42.50
   1   3   2 1977.30   42.40
  -1   3  -2 2004.30   42.40
   1   3   2 2064.69   42.40
  -1   3  -2 2075.49   42.90
   1   3   2 2036.10   42.80
   1   3   2 2225.08   44.00
   1  -3   2 2011.70   43.50
  -1  -3  -2 2075.59   42.40
   1  -3   2 2137.09   42.60
  -1  -3  -2 2086.49   42.60
  -1  -3  -2 2073.19   42.50
  -1  -3  -2 2118.49   42.60
   1  -3   2 2019.60   42.90
   1  -3   2 2059.69   42.50
  -1  -3  -2 2031.30   42.80
  -1  -3  -2 2097.99   43.20
  -1  -3  -2 2032.40   42.50
   1   3  -4  126.59    3.70
  -1   3   4  131.79    3.20
  -1   3   4  126.89    3.90
   1   3  -4  130.99    3.60
  -1   3   4  129.69    3.00
  -1   3   4  131.39    3.20
  -1   3   4  134.19    3.70
  -1   3   4  130.19    3.20
  -1   3   4  128.29    3.00
   1   3  -4  132.59    3.30
  -1   3   4  136.69    3.50
  -1   3   4  122.99    3.20
   1   3  -4  133.09    4.00
   1   3  -4  132.69    3.80
  -1  -3   4  127.09    3.50
  -1  -3   4  128.39    4.10
  -1  -3   4  127.99    3.70
   1  -3  -4  126.19    3.20
   1  -3  -4  127.59    3.60
   1  -3  -4  128.79    3.50
   1  -3  -4  129.39    3.60
  -1  -3   4  122.89    3.50
   1  -3  -4  129.29    3.30
  -3   3   6  184.48    5.50
   3   3  -6  182.28    5.20
  -3   3   6  185.78    4.10
  -3   3   6  184.98    4.70
  -3   3   6  182.48    4.50
   3   3  -6  185.98    4.10
  -3   3   6  179.78    5.60
   3   3  -6  185.98    5.00
   3   3  -6  181.38    4.30
  -3   3   6  182.88    4.50
   3   3  -6  188.68    5.30
  -3   3   6  182.78    4.60
   3   3  -6  186.78    4.90
  -3   3   6  184.08    4.20
  -3  -3   6  183.58    5.30
   3  -3  -6  191.78    5.20
   3  -3  -6  190.68    4.70
   3  -3  -6  188.28    4.40
  -3  -3   6  183.28    5.30
   3  -3  -6  180.48    5.40
  -3  -3   6  186.18    5.70
   3  -3  -6  182.38    4.90
  -3  -3   6  188.18    5.00
  -5   3   8  184.18    5.30
   5   3  -8  178.78    5.60
  -5   3   8  186.88    4.90
  -5   3   8  183.18    6.30
  -5   3   8  184.18    4.80
   5   3  -8  195.98    5.40
  -5   3   8  170.58    3.90
   5   3  -8  179.08    5.40
  -5   3   8  186.48    6.20
   5   3  -8  180.18    4.40
  -5  -3   8  183.18    5.90
  -5  -3   8  182.58    6.20
  -5  -3   8  185.28    5.80
   5  -3  -8  181.38    5.60
  -5  -3   8  182.58    5.40
   5  -3  -8  188.28    4.90
  -7   3  10   45.80    2.50
   7   3 -10   43.30    3.20
   7   3 -10   57.09    3.50
  -7   3  10   50.69    3.10
  -7   3  10   50.49    4.00
  -7   3  10   51.69    2.60
  -7   3  10   43.50    3.80
   7  -3 -10   52.79    3.60
  -7  -3  10   50.19    3.60
  -7  -3  10   43.40    4.10
  -7  -3  10   53.79    3.80
  -7  -3  10   50.89    3.20
  -9   3  12   72.09    5.50
   9   3 -12   60.09    4.60
   9   3 -12   69.19    4.40
  -9   3  12   64.59    3.40
  -9  -3  12   63.49    5.10
   9  -3 -12   72.39    4.80
  -9  -3  12   74.59    4.40
  -9  -3  12   64.89    4.90
 -12   4   9   13.30    1.70
 -12   4   9   14.90    3.40
  12  -4  -9    8.50    2.80
 -12  -4   9   15.80    2.50
 -12  -4   9    8.60    3.40
 -10   4   7    5.10    1.20
 -10   4   7    2.80    1.90
 -10   4   7    6.50    1.50
 -10   4   7    3.00    2.00
 -10   4   7    4.40    1.50
  10   4  -7    1.40    2.60
 -10  -4   7    3.20    2.00
 -10  -4   7    4.10    1.50
  10  -4  -7    4.20    2.00
 -10  -4   7    4.10    2.30
 -10  -4   7    3.20    1.60
 -10  -4   7    5.40    1.70
  10  -4  -7    5.30    1.40
   8   4  -5  316.47    7.90
  -8   4   5  321.57    7.40
  -8   4   5  327.57    9.00
  -8   4   5  315.07    8.20
  -8   4   5  316.07    9.20
   8   4  -5  327.27    8.20
  -8   4   5  329.27    8.20
   8   4  -5  320.77    8.20
  -8  -4   5  322.37    9.00
  -8  -4   5  322.47    8.20
  -8  -4   5  320.67    8.40
  -8  -4   5  320.27    9.20
  -8  -4   5  322.17    8.30
   8  -4  -5  317.97    8.50
   8  -4  -5  307.57    8.00
  -6   4   3  226.18    5.20
  -6   4   3  226.68    5.20
  -6   4   3  226.78    6.40
  -6   4   3  226.88    6.00
   6   4  -3  224.98    5.90
   6   4  -3  223.38    5.90
  -6   4   3  228.78    5.10
  -6   4   3  217.18    5.90
   6   4  -3  229.18    6.00
   6   4  -3  231.58    5.60
   6  -4  -3  224.88    6.00
   6  -4  -3  223.88    5.10
  -6  -4   3  217.78    5.90
  -6  -4   3  235.08    6.10
   6  -4  -3  221.18    5.10
  -6  -4   3  218.38    6.20
   6  -4  -3  225.68    5.80
  -6  -4   3  229.78    6.00
  -6  -4   3  229.28    6.50
   6  -4  -3  221.98    4.90
   4   4  -1  309.17    7.00
  -4   4   1  310.37    7.40
   4   4  -1  291.67    7.10
  -4   4   1  305.87    6.70
   4   4  -1  303.97    7.20
   4   4  -1  313.97    7.30
  -4   4   1  311.97    6.70
  -4   4   1  306.37    6.80
  -4   4   1  311.57    6.60
  -4   4   1  304.07    7.30
  -4  -4   1  309.17    7.50
   4  -4  -1  302.27    6.60
  -4  -4   1  312.07    7.20
  -4  -4   1  306.57    6.90
  -4  -4   1  302.27    7.40
   4  -4  -1  311.57    6.70
   4  -4  -1  286.67    7.20
   4  -4  -1  301.17    7.10
   4  -4  -1  309.87    6.60
  -4  -4   1  302.17    7.40
   2   4   1  227.18    5.30
  -2   4  -1  226.78    5.20
   2   4   1  221.68    5.30
   2   4   1  233.48    5.50
   2   4   1  230.88    5.30
  -2   4  -1  223.88    5.20
   2   4   1  220.38    5.30
   2   4   1  223.28    5.50
  -2   4  -1  225.08    5.30
   2   4   1  229.78    5.30
  -2   4  -1  218.48    5.20
  -2   4  -1  219.48    5.20
  -2  -4  -1  229.48    5.30
  -2  -4  -1  224.68    5.50
   2  -4   1  228.48    5.30
   2  -4   1  231.08    5.40
  -2  -4  -1  236.58    5.30
   2  -4   1  224.88    5.20
   2  -4   1  234.18    5.40
   2  -4   1  219.18    5.20
  -2  -4  -1  228.18    5.20
  -2  -4  -1  222.68    5.60
   0   4   3  632.14   13.40
   0   4   3  635.54   13.40
   0   4  -3  633.44   13.20
   0   4  -3  620.84   13.60
   0   4   3  619.84   13.90
   0   4   3  631.04   13.40
   0   4   3  636.24   13.40
   0   4   3  578.74   13.40
   0   4  -3  598.94   13.70
   0   4   3  628.44   13.10
   0   4  -3  615.14   13.70
   0   4   3  636.64   13.40
   0   4  -3  661.13   14.10
   0  -4   3  619.74   14.10
   0  -4  -3  631.54   13.60
   0  -4   3  634.04   13.40
   0  -4   3  629.14   13.60
   0  -4  -3  616.84   13.30
   0  -4   3  680.83   13.60
   0  -4  -3  619.34   13.40
   0  -4  -3  613.74   13.60
   0  -4  -3  649.64   13.50
  -2   4   5   46.70    1.60
  -2   4   5   48.80    2.20
  -2   4   5   50.39    1.60
   2   4  -5   45.50    2.10
   2   4  -5   48.90    2.30
   2   4  -5   49.20    1.80
  -2   4   5   51.39    1.70
   2   4  -5   49.80    2.30
   2   4  -5   47.70    2.30
  -2   4   5   47.80    1.60
  -2   4   5   49.99    2.50
  -2   4   5   49.20    1.70
   2  -4  -5   49.50    2.00
  -2  -4   5   46.40    2.10
  -2  -4   5   48.90    2.40
   2  -4  -5   52.99    2.30
   2  -4  -5   47.70    2.10
   2  -4  -5   46.30    1.50
   2  -4  -5   49.60    1.70
   2  -4  -5   49.70    2.10
  -2  -4   5   47.50    2.10
  -2  -4   5   48.10    2.60
  -4   4   7  445.96   11.50
  -4   4   7  452.45    9.70
  -4   4   7  456.45   10.40
   4   4  -7  452.05   10.50
  -4   4   7  451.15    9.90
  -4   4   7  441.06   10.00
   4   4  -7  440.86    9.90
  -4   4   7  449.06   10.00
  -4   4   7  466.25    9.70
   4   4  -7  437.16    9.60
   4   4  -7  437.16   10.90
   4   4  -7  451.95   10.70
   4   4  -7  441.46   11.00
  -4   4   7  453.25   11.30
  -4   4   7  456.65    9.60
   4  -4  -7  455.55   10.00
  -4  -4   7  437.66   11.10
  -4  -4   7  458.95   11.00
   4  -4  -7  440.46   10.90
  -4  -4   7  450.95   11.60
  -4  -4   7  434.16   10.70
  -6   4   9   21.30    1.70
  -6   4   9   24.30    2.60
   6   4  -9   19.30    2.10
  -6   4   9   23.80    2.70
  -6   4   9   20.60    2.00
   6   4  -9   18.60    2.00
   6   4  -9   19.40    2.40
  -6   4   9   22.60    1.60
  -6  -4   9   22.50    2.50
  -6  -4   9   21.60    2.50
   6  -4  -9   24.40    1.70
   6  -4  -9   18.20    2.40
  -6  -4   9   22.20    2.20
  -6  -4   9   19.00    2.80
  -8   4  11    6.70    1.50
  -8   4  11    4.80    2.40
   8   4 -11    4.90    2.00
   8   4 -11    4.60    2.10
  -8  -4  11    3.70    2.30
  -8  -4  11    7.80    2.40
  -8  -4  11    4.10    2.00
   8  -4 -11    0.80    2.00
 -10   4  13    0.70    1.80
  10   4 -13    3.30    2.70
 -10   4  13    5.10    3.20
  10  -4 -13    2.40    2.90
 -10  -4  13    3.70    2.50
 -10  -4  13    9.20    3.00
 -10  -4  13   -5.70    2.70
 -13   5  10   26.10    4.00
 -13  -5  10   18.40    4.20
 -13  -5  10   26.20    3.10
 -11   5   8  114.49    3.70
 -11   5   8  125.29    6.10
 -11  -5   8  118.19    5.00
 -11  -5   8  117.29    6.40
  11  -5  -8  120.89    5.50
  -9   5   6   16.30    1.80
   9   5  -6   12.00    1.90
   9   5  -6   12.00    1.80
   9   5  -6   14.50    1.70
  -9   5   6   12.70    1.70
  -9   5   6   10.70    2.20
  -9   5   6   14.10    2.20
  -9   5   6   14.50    1.20
  -9  -5   6   14.30    2.30
   9  -5  -6   11.10    2.10
  -9  -5   6   16.20    2.00
  -9  -5   6   10.60    1.90
  -9  -5   6   16.40    2.00
   9  -5  -6   15.60    1.80
  -9  -5   6   11.00    2.30
  -7   5   4  610.74   14.70
  -7   5   4  617.34   13.10
  -7   5   4  600.04   12.80
   7   5  -4  615.54   13.80
  -7   5   4  604.44   14.90
  -7   5   4  607.64   14.10
   7   5  -4  608.24   14.10
  -7   5   4  612.14   14.20
   7   5  -4  618.44   14.10
  -7  -5   4  607.74   14.20
  -7  -5   4  594.74   14.50
   7  -5  -4  622.04   14.20
  -7  -5   4  609.64   14.10
   7  -5  -4  637.14   13.10
  -7  -5   4  613.64   14.80
   7  -5  -4  602.44   14.00
  -7  -5   4  623.34   14.20
  -5   5   2   90.49    3.10
   5   5  -2   95.89    3.10
  -5   5   2   90.09    3.10
  -5   5   2   89.79    2.30
  -5   5   2   91.79    2.60
   5   5  -2   91.19    3.00
  -5   5   2   90.29    2.30
   5   5  -2   88.49    3.00
   5   5  -2   88.69    2.80
  -5  -5   2   90.69    3.10
   5  -5  -2   91.59    2.90
  -5  -5   2   87.59    3.20
   5  -5  -2   89.49    2.20
   5  -5  -2   87.19    2.40
  -5  -5   2   91.89    3.50
  -5  -5   2   90.39    3.00
   5  -5  -2   88.99    3.00
   5  -5  -2   86.59    2.30
  -5  -5   2   96.39    3.30
   3   5   0  212.28    5.30
   3   5   0  211.08    5.30
  -3   5   0  210.38    5.10
  -3   5   0  215.98    5.00
  -3   5   0  209.98    4.80
   3   5   0  207.78    5.20
   3   5   0  204.48    5.10
  -3   5   0  201.68    5.30
  -3   5   0  207.68    4.90
  -3   5   0  209.48    4.80
   3   5   0  207.08    5.20
  -3  -5   0  203.78    4.80
  -3  -5   0  211.18    5.00
   3  -5   0  215.78    4.80
   3  -5   0  212.78    5.30
  -3  -5   0  207.28    5.40
   3  -5   0  210.68    4.80
   3  -5   0  208.58    4.80
  -3  -5   0  206.08    5.50
  -3  -5   0  205.48    5.10
  -3  -5   0  220.98    5.40
   3  -5   0  213.58    4.70
  -1   5  -2  282.47    6.70
   1   5   2  284.57    6.90
   1   5   2  292.17    6.60
   1   5   2  289.97    6.60
   1   5   2  302.97    6.80
  -1   5  -2  292.77    6.70
   1   5   2  296.87    6.50
  -1   5  -2  285.37    6.80
  -1   5  -2  288.17    6.40
   1   5   2  288.17    6.60
   1   5   2  288.47    6.60
  -1   5  -2  298.57    7.20
  -1   5  -2  285.17    6.80
   1  -5   2  294.37    6.70
  -1  -5  -2  289.27    6.70
   1  -5   2  296.17    6.70
   1  -5   2  287.97    6.40
  -1  -5  -2  294.37    6.60
  -1  -5  -2  293.07    6.70
  -1   5   4 1126.29   23.60
  -1   5   4 1151.98   23.60
   1   5  -4 1105.49   24.20
  -1   5   4 1151.58   24.50
   1   5  -4 1135.29   23.50
   1   5  -4 1117.39   24.50
   1   5  -4 1106.99   24.10
  -1   5   4 1138.99   23.60
   1   5  -4 1115.29   24.30
  -1   5   4 1124.49   23.60
  -1   5   4 1153.68   24.00
   1  -5  -4 1125.39   24.10
   1  -5  -4 1140.09   23.50
   1  -5  -4 1130.69   24.00
  -1  -5   4 1124.19   24.50
   1  -5  -4 1136.89   24.00
  -1  -5   4 1126.59   24.10
  -1  -5   4 1150.18   23.80
  -1  -5   4 1109.99   24.60
   1  -5  -4 1132.79   24.10
   3   5  -6    3.50    1.20
   3   5  -6    5.30    0.90
  -3   5   6    4.90    1.40
  -3   5   6    5.20    0.70
  -3   5   6    4.40    0.70
   3   5  -6    5.10    1.40
  -3   5   6    3.90    1.10
   3   5  -6    5.10    0.90
  -3   5   6    3.80    0.70
  -3   5   6    2.90    0.70
  -3   5   6    4.50    0.80
   3  -5  -6    4.60    0.50
  -3  -5   6    3.80    1.30
   3  -5  -6    3.70    0.90
   3  -5  -6    3.90    0.70
   3  -5  -6    3.50    1.00
  -3  -5   6    5.30    1.50
  -3  -5   6    4.80    1.10
   3  -5  -6    3.70    1.10
   3  -5  -6    4.30    1.00
  -3  -5   6    3.80    1.10
   5   5  -8  304.17    7.90
  -5   5   8  284.57    6.60
   5   5  -8  294.57    8.30
   5   5  -8  291.27    8.10
  -5   5   8  286.97    6.70
  -5   5   8  291.77    7.50
  -5   5   8  305.77    8.80
  -5   5   8  295.17    8.50
  -5   5   8  289.67    6.70
   5   5  -8  294.67    7.60
  -5   5   8  290.17    7.00
   5  -5  -8  291.57    6.90
  -5  -5   8  295.07    8.90
   5  -5  -8  295.77    8.20
  -5  -5   8  300.07    8.50
  -5  -5   8  294.47    7.90
  -5  -5   8  288.97    8.10
   7   5 -10    5.20    2.10
  -7   5  10    6.20    1.30
  -7   5  10    6.90    2.20
   7   5 -10    7.30    1.80
  -7   5  10   11.80    2.30
  -7   5  10    9.50    1.60
   7   5 -10   11.10    2.00
  -7  -5  10    9.40    2.10
  -7  -5  10    3.00    2.30
  -7  -5  10    7.10    1.90
  -7  -5  10    4.40    2.10
   7  -5 -10    8.10    2.20
   9   5 -12    8.90    2.60
   9   5 -12   12.30    2.50
  -9   5  12    8.20    1.60
  -9   5  12   13.20    3.20
   9  -5 -12    5.50    2.70
  -9  -5  12    9.40    3.10
  -9  -5  12   11.60    2.50
  -9  -5  12   13.00    2.70
 -12   6   9   23.30    3.80
  12  -6  -9   16.10    3.00
 -12  -6   9   20.80    2.90
 -12  -6   9   17.00    4.00
 -10   6   7   31.10    2.70
 -10   6   7   27.90    3.20
  10   6  -7   34.50    2.80
 -10   6   7   28.00    3.10
  10   6  -7   27.70    2.40
 -10   6   7   27.30    2.40
 -10   6   7   27.40    1.60
 -10  -6   7   28.00    3.20
  10  -6  -7   30.70    2.40
 -10  -6   7   27.70    2.80
 -10  -6   7   28.70    3.50
  10  -6  -7   27.30    2.90
  -8   6   5    5.30    1.40
  -8   6   5    4.00    1.40
  -8   6   5    3.40    1.40
   8   6  -5    2.50    1.50
   8   6  -5    5.50    1.60
   8   6  -5    4.50    1.30
  -8   6   5    3.20    1.70
  -8   6   5    2.20    0.70
   8  -6  -5    2.60    1.30
   8  -6  -5    2.20    1.40
  -8  -6   5    2.70    1.50
  -8  -6   5    5.00    1.60
  -8  -6   5    2.70    1.60
  -8  -6   5    1.40    1.90
  -8  -6   5    4.70    1.60
  -6   6   3  237.68    5.30
  -6   6   3  241.28    5.30
  -6   6   3  240.28    6.40
   6   6  -3  236.08    6.40
   6   6  -3  244.58    6.20
   6   6  -3  242.78    6.40
  -6   6   3  231.18    6.40
   6  -6  -3  235.38    5.10
  -6  -6   3  240.68    6.50
   6  -6  -3  237.58    5.70
  -6  -6   3  238.78    6.30
   6  -6  -3  239.98    6.30
   6  -6  -3  243.18    5.10
  -6  -6   3  235.18    7.00
  -6  -6   3  241.58    6.60
   6  -6  -3  237.78    6.40
  -6  -6   3  246.98    6.60
  -4   6   1    7.90    1.20
  -4   6   1    7.40    0.70
  -4   6   1    8.00    0.70
   4   6  -1    9.20    1.10
   4   6  -1    9.10    1.10
  -4   6   1    7.90    0.70
   4   6  -1    8.50    1.20
   4   6  -1    9.50    1.20
  -4   6   1    7.50    0.90
   4  -6  -1    8.30    0.50
   4  -6  -1    7.50    1.00
  -4  -6   1    8.00    1.00
   4  -6  -1    8.90    0.80
  -4  -6   1    6.90    1.20
  -4  -6   1    9.10    1.00
   4  -6  -1    8.70    0.60
  -4  -6   1    8.60    0.90
   4  -6  -1    8.40    0.90
  -4  -6   1   10.90    1.40
   2   6   1   83.19    2.80
  -2   6  -1   83.09    2.50
   2   6   1   88.49    2.80
  -2   6  -1   84.19    2.30
  -2   6  -1   87.19    2.70
   2   6   1   86.89    2.90
   2   6   1   86.09    2.60
  -2   6  -1   86.49    2.50
   2   6   1   87.09    2.60
  -2   6  -1   85.19    2.50
  -2   6  -1   84.89    3.00
   2  -6   1   85.29    2.70
   2  -6   1   87.49    2.40
   2  -6   1   83.69    2.40
  -2  -6  -1   85.39    2.70
  -2  -6  -1   86.29    2.60
   0   6   3   20.00    1.00
   0   6   3   18.50    1.10
   0   6  -3   21.50    1.60
   0   6   3   19.80    1.00
   0   6   3   18.70    1.20
   0   6   3   18.50    1.10
   0   6  -3   22.90    1.70
   0   6  -3   20.60    1.30
   0   6   3   18.80    1.00
   0   6  -3   22.20    1.70
   0   6   3   20.00    1.60
   0  -6  -3   20.10    1.10
   0  -6   3   21.80    1.20
   0  -6   3   23.50    1.40
   0  -6  -3   18.70    1.40
   0  -6  -3   18.90    1.30
   0  -6   3   21.50    1.80
   0  -6   3   21.90    1.00
   0  -6  -3   19.80    1.30
  -2   6   5   90.69    2.50
  -2   6   5   92.89    3.10
   2   6  -5   93.09    3.50
  -2   6   5   89.69    3.50
   2   6  -5   92.19    3.30
   2   6  -5   97.99    3.60
  -2   6   5   93.09    2.60
   2   6  -5   95.09    2.60
  -2   6   5   96.69    2.70
  -2   6   5   91.79    2.50
  -2   6   5   92.69    2.50
  -2   6   5   92.89    2.50
  -2  -6   5   99.19    3.00
  -2  -6   5   92.69    3.20
   2  -6  -5   91.69    2.30
   2  -6  -5   91.29    3.20
   2  -6  -5   93.19    3.20
  -2  -6   5   94.89    3.60
   2  -6  -5   90.99    3.00
  -2  -6   5   93.89    3.80
  -4   6   7   71.19    2.30
  -4   6   7   73.69    3.70
  -4   6   7   70.79    2.10
   4   6  -7   71.79    3.30
  -4   6   7   73.99    3.40
  -4   6   7   71.99    2.70
   4   6  -7   73.29    2.70
   4   6  -7   69.79    2.60
  -4   6   7   71.59    2.30
   4   6  -7   77.59    3.60
   4  -6  -7   66.29    3.00
  -4  -6   7   67.89    2.90
   4  -6  -7   70.69    3.30
   4  -6  -7   75.69    3.10
  -4  -6   7   71.69    3.90
  -4  -6   7   72.29    3.70
   4  -6  -7   76.69    2.20
  -4  -6   7   73.79    3.20
   6   6  -9   35.90    2.70
  -6   6   9   29.40    3.20
  -6   6   9   31.90    1.80
   6   6  -9   33.40    2.90
   6   6  -9   33.50    2.40
  -6   6   9   32.60    3.10
  -6   6   9   28.20    2.30
   6   6  -9   34.00    2.80
  -6  -6   9   32.10    3.20
  -6  -6   9   25.20    3.10
  -6  -6   9   35.50    2.80
  -6  -6   9   38.10    2.90
   6  -6  -9   30.40    2.80
   8   6 -11   11.40    2.30
   8   6 -11    9.70    2.50
  -8   6  11   10.60    1.50
  -8   6  11   14.20    3.00
   8  -6 -11   11.80    2.60
  -8  -6  11   10.90    2.50
  -8  -6  11    8.10    2.30
  -8  -6  11    8.90    2.80
 -11   7   8    7.80    2.60
 -11  -7   8   12.00    2.40
 -11  -7   8   10.70    3.10
 -11  -7   8   11.50    2.90
  11  -7  -8    8.60    2.10
  11  -7  -8   14.50    2.60
   9   7  -6   27.40    2.40
  -9   7   6   27.50    2.30
  -9   7   6   30.40    2.50
  -9   7   6   26.30    1.20
   9   7  -6   27.30    2.60
   9   7  -6   26.40    2.60
  -9   7   6   34.80    3.20
  -9   7   6   28.70    3.00
   9  -7  -6   28.70    2.50
   9  -7  -6   27.80    2.70
  -9  -7   6   25.60    2.80
  -9  -7   6   24.40    2.30
  -9  -7   6   26.60    3.20
  -7   7   4   32.30    1.10
  -7   7   4   33.10    2.30
  -7   7   4   32.80    2.80
   7   7  -4   31.60    2.40
   7   7  -4   29.50    2.30
   7   7  -4   31.20    2.40
  -7   7   4   32.80    2.50
   7  -7  -4   35.50    2.40
  -7  -7   4   32.50    2.50
  -7  -7   4   34.50    2.50
   7  -7  -4   31.40    2.00
  -7  -7   4   31.40    2.90
   7  -7  -4   31.40    1.70
  -7  -7   4   33.60    2.40
  -5   7   2   74.39    3.00
  -5   7   2   73.19    2.50
   5   7  -2   70.29    2.80
  -5   7   2   72.49    1.90
   5   7  -2   69.59    2.70
  -5   7   2   70.89    1.90
   5   7  -2   70.39    2.80
  -5  -7   2   73.89    2.60
   5  -7  -2   69.09    2.20
  -5  -7   2   71.39    2.80
  -5  -7   2   63.39    3.00
  -5  -7   2   71.19    3.30
   5  -7  -2   69.89    1.70
   5  -7  -2   67.49    2.50
   5  -7  -2   71.99    1.70
   5  -7  -2   69.59    2.80
  -5  -7   2   70.79    2.60
  -3   7   0   20.50    1.50
   3   7   0   21.10    1.60
  -3   7   0   21.50    1.20
   3   7   0   18.40    1.50
   3   7   0   21.90    1.50
   3   7   0   23.70    1.60
   3   7   0   22.30    1.50
  -3   7   0   21.60    1.20
  -3   7   0   21.90    1.20
  -3   7   0   21.20    1.10
  -3  -7   0   20.70    0.80
  -3  -7   0   24.20    1.70
   3  -7   0   23.20    1.10
  -3  -7   0   22.70    1.50
   3  -7   0   23.00    1.60
   3  -7   0   21.40    1.00
  -3  -7   0   21.50    1.30
   3  -7   0   21.80    1.20
  -1   7  -2  101.19    3.20
  -1   7  -2  101.49    3.50
   1   7   2  101.49    2.90
   1   7   2  101.59    2.80
   1   7   2  101.09    2.90
  -1   7  -2   93.09    3.00
   1   7   2  100.89    3.10
  -1   7  -2   98.49    3.00
   1   7   2  100.79    3.20
   1  -7   2   97.29    3.00
  -1  -7  -2  101.99    3.20
   1  -7   2   99.49    2.90
  -1  -7  -2  102.59    3.00
  -1  -7  -2  101.69    3.00
  -1   7   4  271.37    6.10
  -1   7   4  282.27    6.50
   1   7  -4  261.07    6.80
   1   7  -4  272.67    7.00
  -1   7   4  272.67    6.10
  -1   7   4  275.77    6.20
  -1   7   4  268.17    6.10
   1   7  -4  266.77    7.10
  -1   7   4  276.47    7.10
  -1   7   4  267.37    6.40
   1  -7  -4  261.37    6.60
  -1  -7   4  259.47    6.10
  -1  -7   4  265.97    7.20
  -1  -7   4  273.47    6.30
   1  -7  -4  268.77    6.90
  -1  -7   4  270.07    6.70
   1  -7  -4  263.47    6.70
   3   7  -6   31.20    1.80
  -3   7   6   32.80    1.40
   3   7  -6   35.30    2.40
  -3   7   6   32.30    2.60
   3   7  -6   34.10    2.60
  -3   7   6   32.60    1.70
  -3   7   6   32.10    1.20
  -3   7   6   31.00    1.20
  -3   7   6   34.90    1.40
   3   7  -6   35.50    1.60
  -3   7   6   31.70    2.20
  -3  -7   6   35.60    2.80
   3  -7  -6   33.60    2.20
   3  -7  -6   31.30    2.10
  -3  -7   6   34.40    1.90
   3  -7  -6   28.90    2.20
  -3  -7   6   36.00    2.00
  -3  -7   6   35.10    2.40
  -5   7   8   84.59    4.10
   5   7  -8   83.89    3.50
  -5   7   8   80.89    2.50
  -5   7   8   80.59    3.10
   5   7  -8   78.09    3.10
  -5   7   8   82.39    4.40
   5   7  -8   85.19    3.80
  -5   7   8   79.19    2.60
   5  -7  -8   79.69    3.40
   5  -7  -8   77.19    3.60
  -5  -7   8   82.89    3.50
  -5  -7   8   80.39    4.40
  -5  -7   8   83.59    3.70
   5  -7  -8   78.69    3.50
  -5  -7   8   83.89    4.30
  -7   7  10    6.70    2.10
  -7   7  10    6.30    2.60
   7   7 -10   11.70    1.90
   7   7 -10    3.20    2.00
   7   7 -10    5.10    2.20
   7   7 -10    7.10    2.30
  -7   7  10    6.90    1.10
   7  -7 -10    6.10    2.30
  -7  -7  10    2.90    2.40
  -7  -7  10    8.20    2.00
  -7  -7  10   10.30    2.30
  -7  -7  10    5.20    2.40
  -9   7  12   23.50    3.90
   9   7 -12   16.30    3.20
   9   7 -12   21.00    2.70
  -9  -7  12   19.70    3.00
   9  -7 -12   15.30    3.10
  -9  -7  12   17.40    3.60
  -9  -7  12   18.10    3.00
 -12   8   9   17.10    3.40
  12  -8  -9   17.30    3.20
 -12  -8   9   15.20    4.10
 -12  -8   9   13.60    2.80
  10   8  -7   12.80    2.10
  10   8  -7   11.10    2.30
 -10   8   7   16.90    2.70
 -10   8   7   11.00    2.00
 -10   8   7   11.20    2.60
 -10   8   7    8.30    1.70
 -10  -8   7   14.30    2.80
  10  -8  -7   12.00    2.40
  10  -8  -7   13.00    2.30
 -10  -8   7    9.10    2.40
 -10  -8   7   13.10    2.40
  -8   8   5    6.00    1.60
  -8   8   5    8.00    2.00
   8   8  -5    6.70    1.90
  -8   8   5    8.90    1.60
  -8   8   5    9.10    2.00
  -8   8   5    8.30    0.40
   8   8  -5    8.00    1.70
   8   8  -5    5.00    1.70
   8  -8  -5    9.20    1.70
  -8  -8   5    7.70    1.60
   8  -8  -5    7.70    1.20
  -8  -8   5    6.10    1.70
  -8  -8   5    8.70    2.40
   8  -8  -5   10.80    1.70
  -6   8   3  284.97    6.30
  -6   8   3  295.97    6.30
  -6   8   3  303.57    7.30
   6   8  -3  290.47    7.80
   6   8  -3  296.37    7.70
  -6   8   3  297.17    7.80
   6   8  -3  291.67    7.80
  -6   8   3  296.77    8.00
   6  -8  -3  295.17    7.70
   6  -8  -3  292.27    7.50
   6  -8  -3  294.67    7.00
  -6  -8   3  283.87    7.60
  -6  -8   3  299.47    8.40
  -6  -8   3  294.97    7.40
  -6  -8   3  293.77    7.70
  -4   8   1    2.40    0.60
   4   8  -1    2.20    1.10
  -4   8   1    2.90    0.60
  -4   8   1    3.80    0.60
   4   8  -1    3.80    1.10
  -4   8   1    3.10    1.00
  -4   8   1    2.90    1.20
   4   8  -1    3.00    1.10
   4  -8  -1    3.50    0.30
   4  -8  -1    3.10    0.80
  -4  -8   1    6.30    1.10
  -4  -8   1    1.70    1.20
  -4  -8   1    2.70    0.70
   4  -8  -1    3.70    0.80
   4  -8  -1    3.60    0.60
   4  -8  -1    2.80    1.10
   4  -8  -1    3.00    0.50
  -4  -8   1    1.60    1.00
   2   8   1   48.10    2.40
   2   8   1   49.70    2.30
   2   8   1   53.69    2.10
  -2   8  -1   57.29    2.30
  -2   8  -1   49.90    2.00
  -2   8  -1   46.00    1.50
   2   8   1   52.99    2.10
  -2   8  -1   53.29    2.40
   2   8   1   47.20    2.00
  -2   8  -1   49.60    2.00
  -2   8  -1   52.29    1.90
  -2  -8  -1   49.90    2.00
   2  -8   1   50.09    1.80
  -2  -8  -1   49.80    2.20
   2  -8   1   51.89    2.10
   2  -8   1   47.70    1.90
  -2  -8  -1   53.39    2.00
  -2  -8  -1   52.09    1.90
   0   8   3  283.97    6.50
   0   8  -3  272.47    6.90
   0   8   3  274.97    6.10
   0   8   3  282.77    6.50
   0   8  -3  279.57    7.10
   0   8   3  279.97    6.50
   0   8  -3  285.37    7.30
   0   8  -3  280.57    7.00
   0   8   3  271.27    7.00
   0  -8  -3  281.17    7.10
   0  -8  -3  272.97    6.90
   0  -8  -3  279.27    6.30
   0  -8   3  287.37    6.80
   0  -8  -3  257.77    6.70
   0  -8   3  284.97    6.70
   2   8  -5   39.40    2.40
  -2   8   5   39.70    1.60
  -2   8   5   42.60    1.40
   2   8  -5   40.30    1.30
  -2   8   5   37.40    2.00
   2   8  -5   41.20    2.30
  -2   8   5   41.50    2.50
  -2   8   5   40.10    1.50
  -2   8   5   39.90    1.40
  -2  -8   5   37.50    2.70
   2  -8  -5   43.60    2.10
  -2  -8   5   39.20    1.70
   2  -8  -5   40.20    2.40
  -2  -8   5   40.90    2.30
  -2  -8   5   40.90    1.60
  -2  -8   5   41.70    2.90
   2  -8  -5   39.60    2.20
   4   8  -7   11.00    1.90
  -4   8   7    7.90    1.10
  -4   8   7    7.60    1.60
   4   8  -7    8.20    1.10
  -4   8   7    8.40    0.90
  -4   8   7    6.50    1.80
   4   8  -7    8.30    1.90
  -4   8   7    8.10    1.20
   4  -8  -7    7.00    1.70
  -4  -8   7    9.20    1.50
   4  -8  -7    7.10    1.60
  -4  -8   7    9.20    1.40
  -4  -8   7    7.10    2.00
  -4  -8   7    8.10    2.00
   4  -8  -7    7.70    1.60
   6   8  -9   81.69    4.20
  -6   8   9   86.19    4.80
  -6   8   9   87.19    4.30
   6   8  -9   90.29    4.60
  -6   8   9   85.19    2.60
   6   8  -9   77.19    4.40
  -6  -8   9   91.09    4.30
  -6  -8   9   84.49    3.80
  -6  -8   9   82.69    4.90
   6  -8  -9   85.89    4.40
  -6  -8   9   85.29    4.90
   6  -8  -9   86.59    3.80
  -8   8  11   11.00    3.10
   8   8 -11   14.40    2.90
   8   8 -11   14.30    3.00
  -8  -8  11   14.40    3.70
   8  -8 -11    7.10    2.60
  -8  -8  11   16.00    2.70
  -8  -8  11    7.40    2.90
 -11   9   8    9.80    2.70
  11  -9  -8    4.90    2.40
 -11  -9   8   10.60    3.50
  11  -9  -8    8.10    2.30
 -11  -9   8    6.40    2.30
  -9   9   6   29.10    3.10
  -9   9   6   30.60    2.60
   9   9  -6   31.30    3.00
  -9   9   6   29.90    2.70
   9   9  -6   32.50    2.90
  -9   9   6   31.00    3.20
   9  -9  -6   32.60    2.80
  -9  -9   6   31.30    2.90
  -9  -9   6   29.60    3.60
   9  -9  -6   32.40    2.90
  -9  -9   6   27.10    2.90
  -7   9   4  117.49    4.00
  -7   9   4  125.99    4.70
   7   9  -4  110.89    4.30
   7   9  -4  127.39    4.60
  -7   9   4  114.89    4.90
   7   9  -4  116.49    4.50
  -7   9   4  123.39    4.50
  -7  -9   4  118.59    4.50
  -7  -9   4  119.89    4.20
  -7  -9   4  118.49    4.40
   7  -9  -4  127.49    4.60
   7  -9  -4  125.19    3.70
   7  -9  -4  117.39    4.30
  -7  -9   4  116.89    4.90
  -5   9   2    0.70    0.50
   5   9  -2    1.20    1.30
  -5   9   2   -1.70    0.90
   5   9  -2   -0.10    1.20
  -5   9   2    0.20    1.30
  -5   9   2    0.10    0.50
   5   9  -2    1.10    0.90
   5  -9  -2    0.00    0.70
   5  -9  -2    0.90    0.30
   5  -9  -2    0.50    0.80
   5  -9  -2    0.80    0.20
  -5  -9   2   -0.40    1.10
   5  -9  -2    1.40    1.20
  -5  -9   2   -0.80    1.40
  -5  -9   2    1.80    1.10
  -5  -9   2    0.40    0.90
   3   9   0   67.89    2.60
  -3   9   0   64.79    2.10
  -3   9   0   67.69    2.70
  -3   9   0   66.69    2.10
   3   9   0   65.49    2.50
   3   9   0   70.49    2.50
  -3   9   0   70.29    2.30
   3   9   0   64.59    2.70
  -3   9   0   67.69    2.20
   3  -9   0   63.69    2.30
   3  -9   0   68.69    2.80
  -3  -9   0   67.89    2.70
  -3  -9   0   67.09    2.60
  -3  -9   0   65.19    2.90
   3  -9   0   64.49    1.90
  -1   9  -2  100.09    3.30
  -1   9  -2   95.89    3.50
  -1   9  -2  103.09    3.60
  -1   9  -2  102.79    3.20
   1   9   2  103.79    3.10
   1   9   2   99.59    3.30
   1   9   2  101.49    3.70
   1   9   2  101.19    3.10
  -1  -9  -2   95.99    2.90
  -1  -9  -2   96.69    3.30
  -1  -9  -2  100.19    3.40
   1  -9   2  100.89    3.30
   1  -9   2   96.89    3.20
  -1  -9  -2  102.49    3.10
   1  -9   2  105.19    3.10
  -1   9   4   16.40    1.20
   1   9  -4   15.90    1.90
  -1   9   4   16.80    1.80
  -1   9   4   17.90    1.10
  -1   9   4   17.00    1.20
   1   9  -4   16.70    1.80
   1   9  -4   17.00    1.70
  -1   9   4   20.00    1.20
  -1  -9   4   19.80    2.00
  -1  -9   4   18.50    1.40
  -1  -9   4   19.60    1.60
   1  -9  -4   17.30    1.80
   1  -9  -4   14.70    0.80
   1  -9  -4   21.60    1.60
   1  -9  -4   15.30    1.40
   3   9  -6   80.19    3.50
  -3   9   6   81.29    3.90
  -3   9   6   80.59    3.20
  -3   9   6   77.19    2.30
  -3   9   6   77.89    2.00
   3   9  -6   78.39    3.60
  -3  -9   6   84.89    3.50
  -3  -9   6   77.19    4.10
   3  -9  -6   78.39    3.30
  -3  -9   6   77.39    2.70
   3  -9  -6   81.39    3.20
   3  -9  -6   76.19    3.50
  -3  -9   6   79.29    4.00
  -5   9   8   90.19    2.50
   5   9  -8   99.29    4.40
  -5   9   8   96.39    3.50
  -5   9   8   93.09    4.70
   5   9  -8   90.89    4.50
  -5   9   8   92.29    4.20
  -5  -9   8   95.19    3.70
  -5  -9   8   95.49    4.30
   5  -9  -8   95.59    4.00
   5  -9  -8   88.59    3.90
   5  -9  -8   91.29    4.20
  -5  -9   8   86.49    4.80
  -5  -9   8   88.89    4.80
   7   9 -10    5.70    2.40
  -7   9  10    2.50    2.30
   7   9 -10    1.60    2.50
   7   9 -10    5.70    2.40
  -7   9  10    9.20    2.30
  -7  -9  10    3.20    2.10
   7  -9 -10    4.20    2.10
  -7  -9  10    2.40    2.50
  -9   9  12    5.20    2.90
   9   9 -12    3.60    3.00
  -9  -9  12   -1.30    2.30
  -9  -9  12   -0.90    2.80
   9  -9 -12    3.70    2.60
 -10  10   7   23.60    2.60
 -10  10   7   27.40    3.40
  10  10  -7   27.10    3.10
  10  10  -7   27.80    2.90
 -10  10   7   23.00    2.60
  10 -10  -7   29.30    3.10
  10 -10  -7   31.00    3.10
 -10 -10   7   31.40    4.10
 -10 -10   7   28.70    3.10
 -10 -10   7   31.40    3.00
   8  10  -5   12.00    2.10
  -8  10   5   10.00    1.80
   8  10  -5   11.20    2.10
  -8  10   5    7.90    1.90
  -8  10   5   12.30    2.20
  -8  10   5    9.80    2.20
  -8  10   5   11.00    1.60
   8  10  -5    5.80    2.00
  -8 -10   5   10.80    2.60
  -8 -10   5    6.30    1.90
   8 -10  -5   13.50    1.60
   8 -10  -5   12.50    1.90
  -8 -10   5   14.10    2.00
   8 -10  -5   12.80    2.20
  -8 -10   5   13.30    2.20
   6  10  -3   45.90    2.90
  -6  10   3   49.70    3.00
   6  10  -3   46.70    2.70
  -6  10   3   48.10    1.30
  -6  10   3   51.19    1.60
  -6  10   3   44.10    2.50
   6  10  -3   48.60    2.90
   6 -10  -3   50.89    2.50
  -6 -10   3   47.10    2.50
   6 -10  -3   48.40    2.90
   6 -10  -3   47.20    2.20
  -6 -10   3   47.70    3.50
  -6 -10   3   44.50    2.80
  -6 -10   3   43.90    2.60
  -4  10   1   76.59    2.30
   4  10  -1   71.29    3.30
  -4  10   1   74.79    3.10
  -4  10   1   78.69    2.30
   4  10  -1   74.29    3.10
  -4  10   1   74.99    2.30
   4  10  -1   72.09    3.10
  -4 -10   1   77.19    3.00
   4 -10  -1   75.09    3.20
   4 -10  -1   76.49    2.10
  -4 -10   1   76.19    3.60
  -4 -10   1   79.39    2.30
   4 -10  -1   75.69    2.70
  -4 -10   1   70.39    3.00
   2  10   1  472.35   11.60
  -2  10  -1  478.45   11.40
  -2  10  -1  481.85   10.90
  -2  10  -1  468.15   11.40
   2  10   1  486.55   10.90
   2  10   1  468.75   11.00
   2  10   1  475.75   11.10
  -2  10  -1  463.45   10.80
  -2 -10  -1  480.65   10.70
   2 -10   1  470.45   11.00
  -2 -10  -1  486.45   11.30
   2 -10   1  479.15   11.30
  -2 -10  -1  498.95   11.00
   2 -10   1  485.55   10.70
   0  10   3   65.09    2.30
   0  10  -3   64.59    3.00
   0  10   3   65.49    3.20
   0  10   3   67.29    1.70
   0  10   3   70.19    2.30
   0  10  -3   66.59    2.70
   0  10   3   68.19    2.40
   0  10  -3   67.89    3.20
   0  10   3   68.39    2.90
   0  10  -3   71.69    3.00
   0 -10  -3   64.69    2.90
   0 -10   3   66.29    2.60
   0 -10  -3   66.19    2.20
   0 -10   3   71.19    2.80
   0 -10   3   69.59    2.60
   0 -10  -3   69.29    3.10
   0 -10  -3   68.09    2.50
   2  10  -5    0.50    1.10
  -2  10   5    1.90    0.50
  -2  10   5    0.60    0.80
   2  10  -5    2.00    1.40
  -2  10   5    2.30    0.70
  -2  10   5    0.30    1.30
  -2 -10   5   -0.30    1.40
  -2 -10   5    1.60    0.80
  -2 -10   5    1.20    1.20
   2 -10  -5    3.30    1.20
   2 -10  -5    1.00    1.40
   2 -10  -5    0.60    1.30
   4  10  -7    5.50    1.60
  -4  10   7    5.50    1.40
  -4  10   7    5.90    0.70
  -4  10   7    7.70    1.20
  -4  10   7    8.20    1.30
   4  10  -7    6.50    2.00
  -4  10   7    6.00    1.80
   4 -10  -7    8.40    1.80
   4 -10  -7    5.30    1.70
  -4 -10   7    4.30    1.60
  -4 -10   7    5.20    2.00
  -4 -10   7    4.50    2.10
   4 -10  -7    3.80    1.70
   6  10  -9   34.50    3.50
  -6  10   9   44.20    3.40
   6  10  -9   31.80    3.40
  -6  10   9   39.10    3.70
   6  10  -9   41.40    3.50
   6 -10  -9   37.20    3.30
   6 -10  -9   44.30    3.50
  -6 -10   9   38.40    3.80
  -6 -10   9   38.00    3.30
  -6 -10   9   27.80    3.40
   6 -10  -9   41.00    3.20
   8  10 -11   12.00    3.20
   8  10 -11    7.40    2.80
   8  10 -11    8.10    3.70
  -8  10  11   10.80    3.10
  -8 -10  11    6.40    3.20
  -8 -10  11    4.50    2.40
   8 -10 -11   10.50    2.70
 -11  11   8    9.70    2.90
  11  11  -8   15.30    3.00
 -11 -11   8   17.00    2.90
  11 -11  -8   12.30    2.90
  11 -11  -8   14.70    2.70
 -11 -11   8    9.50    3.70
 -11 -11   8    8.90    2.60
   9  11  -6   70.79    4.10
  -9  11   6   68.79    4.10
  -9  11   6   72.29    4.40
   9  11  -6   74.69    4.40
  -9  11   6   75.39    3.80
  -9  11   6   71.09    4.60
  -9  11   6   63.19    4.10
   9 -11  -6   66.79    4.00
  -9 -11   6   70.29    4.70
  -9 -11   6   75.09    4.00
   9 -11  -6   65.49    3.10
   9 -11  -6   70.19    3.90
  -9 -11   6   70.59    4.20
  -7  11   4    7.20    1.80
   7  11  -4    7.20    1.60
   7  11  -4    4.70    1.80
   7  11  -4    6.00    2.00
  -7  11   4    6.90    1.90
  -7  11   4    9.00    2.00
  -7  11   4    8.10    1.50
   7 -11  -4    7.70    1.40
   7 -11  -4    7.60    1.90
  -7 -11   4    6.40    1.90
  -7 -11   4    7.70    1.80
  -7 -11   4    3.90    1.50
   7 -11  -4    8.20    1.70
  -7 -11   4    7.10    1.80
  -5  11   2   25.10    2.40
   5  11  -2   26.00    2.10
  -5  11   2   24.00    1.30
  -5  11   2   24.50    2.10
   5  11  -2   28.10    2.10
   5  11  -2   24.60    2.40
  -5 -11   2   25.40    2.20
  -5 -11   2   23.30    1.70
   5 -11  -2   25.80    2.40
  -5 -11   2   24.40    2.40
  -5 -11   2   26.90    2.30
   5 -11  -2   25.90    1.80
   5 -11  -2   24.50    1.70
  -3  11   0   18.20    1.50
  -3  11   0   15.90    1.30
   3  11   0   15.80    1.50
  -3  11   0   17.50    1.00
  -3  11   0   15.70    1.90
   3  11   0   15.80    1.80
   3  11   0   17.80    1.80
   3  11   0   17.40    2.10
  -3 -11   0   17.30    1.60
  -3 -11   0   16.10    1.90
   3 -11   0   17.00    1.60
   3 -11   0   20.40    2.00
  -3 -11   0   17.40    1.30
  -3 -11   0   13.80    1.80
   1  11   2  102.59    3.30
   1  11   2  101.99    3.40
  -1  11  -2   96.69    3.50
  -1  11  -2   98.79    3.90
   1  11   2  102.99    4.10
  -1  11  -2  102.19    3.90
   1  11   2  101.79    3.30
  -1  11  -2   93.19    3.50
  -1 -11  -2  104.89    3.80
  -1 -11  -2  106.09    3.20
  -1 -11  -2  107.19    3.80
   1 -11   2   98.09    3.20
   1 -11   2   98.29    3.50
  -1 -11  -2  100.09    3.10
   1 -11   2   96.19    3.60
  -1  11   4    9.30    1.10
  -1  11   4    7.20    0.80
  -1  11   4    8.70    0.90
   1  11  -4    9.40    1.90
   1  11  -4    8.80    1.60
  -1  11   4    9.00    1.50
   1 -11  -4    8.20    1.30
  -1 -11   4    8.40    1.60
  -1 -11   4   12.20    1.40
   1 -11  -4   10.50    1.60
   1 -11  -4    8.90    1.40
  -1 -11   4    8.80    1.50
  -3  11   6   53.59    1.90
   3  11  -6   52.39    3.50
   3  11  -6   62.09    3.40
  -3  11   6   55.29    2.70
  -3  11   6   57.29    3.40
   3 -11  -6   57.59    3.40
  -3 -11   6   54.79    3.50
  -3 -11   6   49.00    3.00
   3 -11  -6   57.09    3.10
   3 -11  -6   50.39    2.90
  -5  11   8   37.20    3.50
   5  11  -8   40.60    3.60
   5  11  -8   40.30    3.00
  -5  11   8   37.10    2.90
  -5 -11   8   40.00    3.20
   5 -11  -8   31.80    3.00
  -5 -11   8   36.10    3.50
   5 -11  -8   37.10    3.00
   5 -11  -8   40.80    3.20
  -5 -11   8   33.70    3.60
   7  11 -10   29.10    3.40
   7  11 -10   23.60    3.50
  -7  11  10   25.50    3.50
   7  11 -10   20.40    3.20
  -7 -11  10   21.00    3.70
  -7 -11  10   21.70    3.00
   7 -11 -10   21.40    3.10
  10  12  -7   26.50    3.20
  10  12  -7   21.50    3.20
 -10  12   7   18.90    2.70
 -10  12   7   19.40    3.20
 -10 -12   7   17.90    3.90
  10 -12  -7   16.50    2.70
 -10 -12   7   23.20    2.90
  10 -12  -7   19.60    3.00
 -10 -12   7   19.10    3.00
  -8  12   5    2.90    2.00
  -8  12   5    5.00    1.80
  -8  12   5    6.00    1.60
   8  12  -5    5.10    2.20
  -8  12   5    9.70    2.00
   8  12  -5    7.40    2.10
  -8 -12   5   10.00    2.10
  -8 -12   5    8.80    2.20
   8 -12  -5    6.10    1.40
   8 -12  -5    5.50    1.70
  -8 -12   5    7.40    2.70
   8 -12  -5    4.00    2.10
  -6  12   3   37.40    3.00
   6  12  -3   42.30    3.00
  -6  12   3   44.40    1.30
  -6  12   3   40.10    2.60
   6  12  -3   42.40    3.10
   6  12  -3   39.20    3.10
  -6 -12   3   38.40    2.90
   6 -12  -3   43.10    3.20
  -6 -12   3   40.90    3.60
  -6 -12   3   48.60    3.00
   6 -12  -3   43.20    2.40
   6 -12  -3   40.50    2.40
  -4  12   1   25.20    2.20
  -4  12   1   26.30    1.40
  -4  12   1   25.50    1.60
   4  12  -1   29.60    2.30
   4  12  -1   25.80    2.50
  -4  12   1   29.90    1.60
   4  12  -1   26.50    2.30
   4 -12  -1   27.10    1.90
   4 -12  -1   23.70    2.40
   4 -12  -1   26.60    1.40
  -4 -12   1   30.80    2.40
  -4 -12   1   24.00    2.60
  -4 -12   1   24.80    2.10
  -2  12  -1  195.88    5.30
  -2  12  -1  190.78    6.00
   2  12   1  188.48    6.10
   2  12   1  190.68    5.40
   2  12   1  195.08    5.10
   2  12   1  197.68    5.60
  -2  12  -1  199.08    5.30
  -2 -12  -1  191.28    5.20
  -2 -12  -1  184.88    4.90
   2 -12   1  192.48    5.90
   2 -12   1  193.58    5.50
  -2 -12  -1  192.18    5.80
   0  12  -3   74.99    3.70
   0  12   3   66.99    2.70
   0  12   3   71.39    3.40
   0  12  -3   73.19    3.20
   0  12   3   66.79    2.50
   0  12   3   73.59    3.10
   0  12  -3   73.69    3.20
   0 -12  -3   70.19    2.70
   0 -12   3   73.79    3.00
   0 -12  -3   69.29    3.20
   0 -12  -3   62.89    3.10
   0 -12   3   68.69    2.80
   0 -12   3   61.09    3.10
   2  12  -5    1.40    1.60
   2  12  -5    3.30    1.30
  -2  12   5    1.30    1.40
  -2  12   5    2.20    0.80
  -2 -12   5    2.30    1.00
  -2 -12   5    4.20    1.40
   2 -12  -5    2.00    1.30
   2 -12  -5    2.20    1.50
   2 -12  -5    1.00    1.30
  -2 -12   5    2.60    1.30
  -4  12   7   14.70    2.30
   4  12  -7   10.50    2.30
   4  12  -7   15.00    2.70
   4 -12  -7   11.50    2.00
  -4 -12   7   10.50    2.30
   4 -12  -7   11.90    2.00
  -4 -12   7   12.10    2.10
   4 -12  -7   10.40    2.30
   6  12  -9   12.90    2.80
  -6  12   9   13.00    2.70
   6  12  -9   11.50    2.90
   6  12  -9   17.00    3.20
   6 -12  -9   12.10    2.40
   6 -12  -9    9.50    2.40
  -6 -12   9   12.60    3.10
  -6 -12   9   11.80    2.20
  -6 -12   9    3.00    2.50
   6 -12  -9    9.50    2.50
  -9  13   6   21.90    2.90
   9  13  -6   27.10    3.30
   9  13  -6   29.40    3.40
  -9  13   6   28.80    3.60
   9 -13  -6   29.30    3.40
  -9 -13   6   27.60    3.10
  -9 -13   6   23.50    2.90
  -9 -13   6   25.20    4.00
   9 -13  -6   23.30    2.80
   7  13  -4   23.50    2.90
  -7  13   4   18.10    2.10
  -7  13   4   22.30    2.50
  -7  13   4   15.80    2.50
   7  13  -4   14.90    2.50
   7  13  -4   25.00    2.90
  -7 -13   4   20.70    3.20
  -7 -13   4   20.40    2.40
   7 -13  -4   18.90    2.70
  -7 -13   4   17.60    2.40
   7 -13  -4   24.20    2.20
   7 -13  -4   20.70    2.00
   5  13  -2    2.60    1.70
  -5  13   2    2.30    0.80
   5  13  -2    3.30    1.40
  -5  13   2    2.10    1.50
  -5  13   2    4.90    1.80
   5  13  -2    3.10    1.70
   5 -13  -2    1.20    1.60
  -5 -13   2    3.70    1.50
  -5 -13   2    3.60    1.70
  -5 -13   2    3.30    2.00
   5 -13  -2    3.60    1.30
  -3  13   0   26.90    1.90
  -3  13   0   29.00    1.80
   3  13   0   28.40    2.30
  -3  13   0   30.10    2.60
   3  13   0   29.10    2.70
   3  13   0   32.20    2.50
   3 -13   0   30.40    2.70
  -3 -13   0   29.10    2.20
  -3 -13   0   32.20    2.60
   3 -13   0   27.00    2.10
  -1  13  -2    2.00    1.60
  -1  13  -2    1.90    1.30
   1  13   2    3.20    1.20
   1  13   2    1.30    1.10
   1  13   2    1.50    1.10
  -1  13  -2    2.10    1.30
   1  13   2    2.70    1.40
  -1 -13  -2    2.20    1.20
  -1 -13  -2    1.40    1.50
   1 -13   2    0.60    1.30
  -1 -13  -2    2.10    0.90
   1 -13   2    0.70    1.30
  -1  13   4    4.90    1.90
  -1  13   4    4.10    0.90
  -1  13   4    3.60    1.10
  -1  13   4    2.90    1.40
   1  13  -4    1.60    1.80
   1  13  -4    4.60    1.70
   1  13  -4    3.80    1.60
  -1 -13   4    4.50    1.60
   1 -13  -4    4.60    1.20
   1 -13  -4    5.50    1.70
   1 -13  -4    2.60    1.80
  -1 -13   4    4.30    1.40
  -1 -13   4    5.10    1.20
  -3  13   6    5.90    1.80
   3  13  -6    8.20    2.30
   3  13  -6   10.50    2.20
  -3  13   6    7.70    0.90
  -3 -13   6    8.10    1.80
  -3 -13   6    8.00    1.90
  -3 -13   6    6.40    1.90
   3 -13  -6    7.10    2.20
   3 -13  -6    9.30    2.00
   3 -13  -6    4.30    1.50
  -5  13   8   30.90    3.30
   5  13  -8   24.40    3.40
   5  13  -8   29.50    3.20
   5  13  -8   25.90    3.40
  -5 -13   8   27.80    3.00
   5 -13  -8   26.30    3.20
  -5 -13   8   18.80    2.90
   5 -13  -8   25.20    2.90
   5 -13  -8   28.00    2.90
   7  13 -10   21.60    3.50
   7  13 -10   24.20    3.40
   7  13 -10   22.60    3.50
  -7  13  10   22.00    3.40
   7 -13 -10   20.90    3.10
  -7 -13  10   22.20    3.20
  -7 -13  10   19.40    3.80
   7 -13 -10   17.10    3.00
  10  14  -7   18.50    3.30
  10  14  -7   17.10    3.20
 -10  14   7    9.10    3.10
 -10  14   7   14.80    3.10
 -10 -14   7   11.40    3.80
 -10 -14   7   20.00    3.10
  10 -14  -7   18.90    3.20
 -10 -14   7   17.20    3.10
   8  14  -5   54.39    4.20
  -8  14   5   54.99    3.90
  -8  14   5   52.89    4.20
   8  14  -5   55.09    4.10
  -8  14   5   53.89    3.50
  -8 -14   5   57.29    3.90
   8 -14  -5   54.49    3.30
   8 -14  -5   56.29    4.20
   8 -14  -5   54.19    3.00
  -8 -14   5   43.50    3.70
  -8 -14   5   49.40    4.60
   6  14  -3   26.50    2.90
  -6  14   3   23.60    2.60
   6  14  -3   24.70    2.90
  -6  14   3   22.40    2.60
   6  14  -3   21.90    2.70
  -6 -14   3   24.90    2.70
   6 -14  -3   20.90    2.10
   6 -14  -3   24.20    2.70
  -6 -14   3   23.60    3.20
  -6 -14   3   24.20    2.50
   4  14  -1    7.50    1.80
  -4  14   1    5.30    1.10
   4  14  -1    1.40    1.50
  -4  14   1    3.10    1.70
   4  14  -1    7.60    1.80
  -4 -14   1    7.40    1.90
   4 -14  -1    7.60    1.60
   4 -14  -1    4.20    1.90
  -4 -14   1    3.60    1.40
  -2  14  -1   52.89    2.80
  -2  14  -1   57.69    3.50
  -2  14  -1   54.49    2.60
   2  14   1   55.59    3.20
   2  14   1   52.79    2.90
   2  14   1   53.99    2.80
   2 -14   1   51.69    2.80
   2 -14   1   52.69    3.20
  -2 -14  -1   49.30    3.10
   0  14   3  145.69    4.70
   0  14  -3  148.99    5.10
   0  14  -3  144.39    5.50
   0  14  -3  152.78    5.20
   0  14   3  146.69    5.60
   0  14   3  141.09    4.40
   0  14   3  141.29    4.20
   0 -14  -3  147.59    5.20
   0 -14  -3  140.89    4.30
   0 -14   3  141.99    4.90
   0 -14  -3  146.89    5.50
   0 -14   3  139.39    5.00
  -2  14   5   13.60    2.00
  -2  14   5   13.70    1.30
  -2  14   5   18.50    2.70
   2  14  -5   16.90    2.40
   2  14  -5   13.10    2.20
   2  14  -5   12.60    2.60
  -2 -14   5   14.30    1.70
   2 -14  -5   12.90    1.80
  -2 -14   5   13.80    1.90
  -2 -14   5   16.50    2.40
   2 -14  -5   15.10    2.30
   2 -14  -5   15.50    2.50
  -4  14   7   25.60    3.20
   4  14  -7   31.20    3.30
  -4  14   7   30.30    3.10
   4  14  -7   28.30    3.40
   4  14  -7   30.40    3.40
   4 -14  -7   36.10    3.50
  -4 -14   7   26.60    3.00
   4 -14  -7   29.20    3.00
  -4 -14   7   30.70    3.10
  -4 -14   7   29.20    2.90
   4 -14  -7   28.70    2.70
   6  14  -9   34.60    3.80
   6  14  -9   32.90    3.90
  -6  14   9   24.90    3.30
   6  14  -9   32.50    4.10
  -6 -14   9   32.90    3.50
   6 -14  -9   23.90    3.30
   6 -14  -9   35.40    3.50
   6 -14  -9   33.60    3.30
  -9  15   6    4.30    2.30
   9  15  -6    6.20    2.60
   9  15  -6    4.60    2.60
  -9  15   6   -0.90    2.30
  -9 -15   6    3.00    2.40
  -9 -15   6    8.90    2.60
   9 -15  -6    6.00    2.70
  -9 -15   6    1.70    3.10
   7  15  -4    5.00    2.50
   7  15  -4    2.00    2.30
  -7  15   4    2.20    1.90
  -7 -15   4    3.70    2.00
   7 -15  -4    2.30    2.30
  -7 -15   4    0.90    2.10
  -7 -15   4    5.70    2.70
   7 -15  -4    3.10    1.70
  -5  15   2   66.19    4.20
  -5  15   2   74.79    2.50
   5  15  -2   72.19    3.80
  -5  15   2   72.39    3.90
   5  15  -2   68.69    4.00
   5  15  -2   73.69    4.30
  -5 -15   2   72.29    4.00
   5 -15  -2   66.59    3.30
  -5 -15   2   69.29    3.50
   5 -15  -2   65.69    4.10
  -3  15   0   19.00    1.80
   3  15   0   16.30    2.00
  -3  15   0   19.30    2.50
   3  15   0   15.90    2.60
   3  15   0   18.00    2.40
   3 -15   0   23.00    2.50
   3 -15   0   14.00    1.90
  -3 -15   0   17.20    2.30
   1  15   2   16.10    1.80
  -1  15  -2   18.00    2.00
   1  15   2   21.70    2.00
  -1  15  -2   16.80    2.60
  -1  15  -2   18.30    2.00
   1  15   2   18.90    2.70
  -1 -15  -2   17.30    2.30
   1 -15   2   20.00    2.30
   1 -15   2   18.20    2.30
   1  15  -4    4.20    2.10
   1  15  -4    2.10    1.70
   1  15  -4    0.10    1.70
  -1  15   4    1.30    1.10
  -1  15   4    2.00    2.10
   1 -15  -4   -1.00    1.70
  -1 -15   4    0.60    1.70
  -1 -15   4    2.10    1.30
   1 -15  -4    1.00    2.00
   3  15  -6    3.30    2.30
  -3  15   6    6.70    2.30
   3  15  -6    2.80    2.30
   3  15  -6    1.50    2.20
   3 -15  -6    3.40    2.30
   3 -15  -6    3.00    1.70
  -3 -15   6    2.40    1.70
   3 -15  -6    3.20    1.90
  -3 -15   6    5.10    2.10
   5  15  -8    2.00    2.60
  -5  15   8    0.30    2.20
   5  15  -8    0.30    2.70
  -5  15   8    3.90    2.70
   5  15  -8    3.20    2.60
  -5 -15   8    3.80    2.40
   5 -15  -8    3.30    2.10
  -5 -15   8    3.50    2.20
   5 -15  -8    1.80    1.90
   5 -15  -8    3.20    2.40
   8  16  -5    5.00    2.80
  -8  16   5    1.80    2.60
   8  16  -5    4.00    2.50
  -8 -16   5    5.20    3.10
  -8 -16   5    3.50    2.40
   8 -16  -5    1.50    2.50
  -8 -16   5    3.30    2.20
   6  16  -3   15.70    2.80
   6  16  -3    8.60    2.60
  -6  16   3    9.50    2.30
  -6 -16   3   10.70    2.40
   6 -16  -3    9.50    1.90
   6 -16  -3   14.60    2.90
  -4  16   1   33.80    3.10
  -4  16   1   31.30    2.20
   4  16  -1   30.60    3.40
   4  16  -1   27.60    2.80
   4 -16  -1   24.20    2.80
  -4 -16   1   29.70    3.00
   4 -16  -1   24.90    2.50
  -2  16  -1    4.30    1.50
  -2  16  -1    2.50    2.30
  -2  16  -1    2.60    2.10
   2  16   1    5.90    1.90
   2  16   1    0.70    1.50
   2 -16   1    5.50    1.90
   2 -16   1    6.50    1.80
  -2 -16  -1    2.60    1.90
   0  16   3   48.30    4.00
   0  16  -3   52.39    3.50
   0  16  -3   53.49    4.10
   0  16   3   47.30    2.80
   0  16  -3   52.89    3.30
   0 -16  -3   55.79    3.90
   0 -16   3   44.50    3.10
   0 -16   3   57.59    3.60
   0 -16  -3   49.30    3.50
  -2  16   5   14.40    2.80
   2  16  -5   10.40    2.40
   2  16  -5   10.30    2.50
   2  16  -5   19.10    3.10
  -2  16   5   13.70    1.40
   2 -16  -5   15.40    2.60
   2 -16  -5   10.60    2.60
  -2 -16   5   12.60    2.50
   4  16  -7   11.70    2.90
  -4  16   7    7.20    2.70
   4  16  -7    6.30    2.80
   4  16  -7    6.20    2.90
   4 -16  -7    9.40    2.70
  -4 -16   7   10.50    2.60
   4 -16  -7   11.40    2.20
   4 -16  -7    9.70    2.50
   7  17  -4   -1.80    2.60
   7  17  -4    6.30    2.60
  -7  17   4    5.00    2.10
   7 -17  -4    3.50    1.90
   7 -17  -4    3.20    2.40
  -7 -17   4    7.30    2.50
   5  17  -2   14.20    2.90
   5  17  -2   17.10    2.80
  -5  17   2   18.50    2.80
   5 -17  -2   17.40    2.40
  -5 -17   2   20.10    2.90
   5 -17  -2   20.30    3.10
   3  17   0    8.80    2.70
  -3  17   0   11.10    1.80
  -3  17   0   12.10    2.60
   3  17   0   11.10    2.20
  -3 -17   0    9.00    2.30
   3 -17   0   11.10    2.50
   3 -17   0   13.30    2.20
   1  17   2    4.80    1.80
  -1  17  -2    3.10    1.70
   1  17   2    2.60    2.40
  -1  17  -2    5.70    2.50
  -1  17  -2    2.90    1.70
  -1 -17  -2    8.80    2.20
   1 -17   2    4.40    1.90
   1 -17   2    7.10    2.10
   1  17  -4   49.99    4.00
   1  17  -4   54.29    4.50
  -1  17   4   54.69    4.50
   1  17  -4   48.90    3.60
  -1  17   4   52.29    2.70
  -1 -17   4   55.29    3.90
   1 -17  -4   55.29    3.90
   1 -17  -4   41.40    3.90
  -1 -17   4   47.50    3.40
   3  17  -6   36.10    3.70
  -3  17   6   42.20    4.20
   3  17  -6   32.40    3.50
   3  17  -6   40.80    4.20
   3 -17  -6   27.50    3.20
   3 -17  -6   28.40    3.70
  -3 -17   6   30.70    3.50
   6  18  -3    3.00    2.60
  -6  18   3    6.70    2.40
   6  18  -3    5.60    2.70
   6 -18  -3    6.20    2.80
  -6 -18   3   12.20    2.70
   6 -18  -3    7.70    2.10
   4  18  -1    6.90    2.90
  -4  18   1   15.20    3.00
  -4  18   1    8.00    1.50
   4  18  -1    9.70    2.40
  -4 -18   1    9.40    2.40
   4 -18  -1   10.10    2.70
   4 -18  -1   13.00    2.20
  -2  18  -1    0.20    2.20
  -2  18  -1   -0.10    1.70
   2  18   1    2.70    2.50
   2  18   1    1.70    1.80
   2 -18   1    1.10    2.00
   2 -18   1   -0.20    1.80
  -2 -18  -1   -1.60    2.00
   0  18   3   35.30    2.70
   0  18  -3   40.10    3.80
   0  18  -3   34.10    3.10
   0  18   3   37.50    4.00
   0  18  -3   41.10    3.30
   0 -18   3   39.50    3.50
   0 -18   3   33.90    3.30
   0 -18  -3   37.00    3.30
   2  18  -5   10.40    2.70
   2  18  -5   12.60    2.80
   2  18  -5   10.60    3.00
  -2  18   5   12.50    3.10
   2 -18  -5    9.00    2.40
   2 -18  -5   17.20    2.90
  -2 -18   5   14.80    2.80
   5  19  -2   15.10    3.30
  -5  19   2   19.60    3.10
   5  19  -2   15.60    3.00
  -5 -19   2   10.60    2.80
   5 -19  -2   15.80    3.20
   5 -19  -2   14.00    2.50
   3  19   0   18.20    2.60
  -3  19   0   19.60    3.20
  -3  19   0   17.80    2.20
   3  19   0   16.40    3.40
   3 -19   0   28.70    3.40
   3 -19   0   17.50    2.70
  -3 -19   0   21.90    3.10
   1  19   2    1.20    2.70
  -1  19  -2    7.40    2.90
   1  19   2    1.80    1.80
  -1  19  -2    5.00    2.10
  -1 -19  -2    3.60    2.40
   1 -19   2    5.60    2.20
   1 -19   2   -1.20    2.10
   1  19  -4    0.20    2.30
  -1  19   4   -0.90    1.40
   1  19  -4    1.70    2.20
   1  19  -4   -0.70    2.80
  -1  19   4   -1.60    2.70
   1 -19  -4    1.70    1.90
  -1 -19   4    4.90    1.90
  -1 -19   4    0.80    2.40
  -2  20  -1    2.60    2.80
  -2  20  -1    1.30    1.80
   2  20   1   -0.50    2.70
   2  20   1    1.40    2.20
   2 -20   1    0.40    2.30
   2 -20   1    1.70    2.40
  -2 -20  -1    4.10    2.60
   0  20  -3    3.70    2.70
   0  20  -3    2.10    2.40
   0  20   3    5.80    3.10
   0  20   3    8.10    1.90
   0 -20  -3    5.40    2.70
   0 -20   3    4.00    2.10
   0 -20   3    3.50    2.50
 -12   0   8   75.79    3.80
 -12   0   8   83.19    5.60
  10   0  -6    8.70    1.50
 -10   0   6   11.10    1.90
 -10   0   6   11.10    2.40
 -10   0   6   10.20    1.50
 -10   0   6    9.70    2.20
 -10   0   6    9.80    1.60
  -8   0   4  253.47    7.50
   8   0  -4  258.67    6.30
  -8   0   4  255.47    7.50
  -8   0   4  251.07    6.50
   8   0  -4  245.98    6.30
   8   0  -4  252.07    6.40
  -8   0   4  250.87    6.80
  -8   0   4  259.77    6.90
  -6   0   2  219.28    5.80
  -6   0   2  221.08    5.80
  -6   0   2  220.98    5.40
  -6   0   2  218.78    4.80
   6   0  -2  222.48    5.40
   6   0  -2  225.98    5.70
  -6   0   2  217.88    6.10
   6   0  -2  215.48    5.30
   4   0   0 1510.55   31.20
   4   0   0 1481.15   31.60
   4   0   0 1540.95   31.40
  -4   0   0 1441.76   31.30
   4   0   0 1513.55   31.20
  -4   0   0 1489.65   31.10
  -4   0   0 1481.65   31.10
   4   0   0 1516.35   31.10
  -4   0   0 1495.35   31.50
  -4   0   0 1459.05   31.40
  -2   0  -2  531.65   11.50
  -2   0  -2  530.75   11.60
   2   0   2  530.95   11.80
   2   0   2  534.55   11.30
  -2   0  -2  525.55   11.80
  -2   0  -2  524.15   11.50
   2   0   2  529.05   11.50
  -2   0  -2  526.25   11.60
   2   0   2  536.85   11.50
   2   0   2  539.05   11.50
   0   0   4  197.08    5.10
   0   0   4  193.68    5.10
   0   0  -4  191.88    5.10
   0   0  -4  189.78    4.50
   0   0  -4  195.78    4.40
   0   0   4  185.98    4.70
   0   0  -4  195.08    4.80
   0   0  -4  194.78    4.20
   0   0   4  192.38    4.40
   0   0  -4  193.78    4.80
   0   0   4  194.18    4.80
   0   0  -4  192.28    4.80
   2   0  -6   75.79    2.70
   2   0  -6   75.99    2.50
  -2   0   6   74.99    2.60
  -2   0   6   76.99    2.50
  -2   0   6   76.09    3.30
  -2   0   6   73.49    3.10
   2   0  -6   78.09    3.20
   2   0  -6   70.89    2.70
   4   0  -8  135.49    4.50
   4   0  -8  130.49    3.90
   4   0  -8  134.89    4.20
  -4   0   8  131.39    4.00
  -4   0   8  123.79    4.90
  -4   0   8  129.09    4.20
  -4   0   8  130.69    5.10
   6   0 -10   11.60    2.10
  -6   0  10   12.60    1.90
  -6   0  10   16.00    2.60
   6   0 -10   14.40    1.90
  -6   0  10   14.10    2.00
  -6   0  10   12.50    2.60
   8   0 -12   -1.20    2.10
  -8   0  12    1.60    1.60
  -8   0  12   -1.00    1.70
  -8   0  12   -0.10    2.30
 -13   1   9    8.70    3.30
 -13   1   9    9.80    2.10
 -13  -1   9    8.60    2.20
 -13  -1   9    4.70    3.30
 -11   1   7   16.80    2.90
 -11   1   7   19.30    2.10
 -11   1   7   18.20    2.90
 -11   1   7   14.00    1.90
 -11   1   7   15.40    2.20
 -11  -1   7   17.80    3.00
 -11  -1   7   17.80    2.20
 -11  -1   7   16.90    2.80
 -11  -1   7   15.20    2.20
 -11  -1   7   14.90    2.00
   9   1  -5  111.69    3.60
  -9   1   5  105.89    4.80
  -9   1   5  109.29    4.90
  -9   1   5  112.59    3.60
  -9   1   5  104.99    4.00
   9   1  -5  105.99    3.30
   9   1  -5  112.59    3.80
  -9   1   5  109.69    4.10
   9  -1  -5  111.59    3.50
  -9  -1   5  108.99    4.80
  -9  -1   5  105.49    3.70
  -9  -1   5  106.79    4.80
   9  -1  -5  105.79    3.40
  -9  -1   5  114.39    4.10
  -9  -1   5  109.89    4.10
   7   1  -3   74.49    3.00
  -7   1   3   74.69    2.90
   7   1  -3   73.19    2.60
  -7   1   3   75.09    3.40
  -7   1   3   67.99    2.50
   7   1  -3   72.09    2.60
  -7   1   3   73.19    2.90
  -7   1   3   77.49    3.30
  -7   1   3   70.29    2.00
  -7  -1   3   72.49    2.10
  -7  -1   3   76.89    3.30
   7  -1  -3   77.89    2.60
   7  -1  -3   76.79    2.90
  -7  -1   3   69.99    3.40
   7  -1  -3   74.89    2.40
  -7  -1   3   69.09    2.90
  -7  -1   3   70.49    2.90
   7  -1  -3   71.29    2.40
  -5   1   1   24.20    1.30
   5   1  -1   27.20    0.90
   5   1  -1   24.40    1.40
   5   1  -1   28.00    1.40
  -5   1   1   25.80    1.70
  -5   1   1   26.90    1.70
  -5   1   1   27.40    1.70
   5   1  -1   26.40    1.40
  -5   1   1   25.70    1.30
  -5  -1   1   27.40    1.70
   5  -1  -1   23.80    1.20
  -5  -1   1   28.20    1.50
  -5  -1   1   25.60    0.90
   5  -1  -1   25.00    1.30
   5  -1  -1   25.20    1.50
  -5  -1   1   25.70    1.50
   5  -1  -1   24.40    1.20
  -5  -1   1   23.70    1.80
  -3   1  -1  533.55   11.50
   3   1   1  552.14   11.60
   3   1   1  540.45   11.60
  -3   1  -1  521.75   11.70
   3   1   1  526.75   11.90
  -3   1  -1  511.05   11.60
   3   1   1  530.25   11.60
  -3   1  -1  515.15   11.50
   3   1   1  535.75   11.60
  -3   1  -1  517.55   11.70
   3  -1   1  541.65   11.10
  -3  -1  -1  525.95   11.60
   3  -1   1  538.05   11.60
  -3  -1  -1  536.45   11.80
   3  -1   1  524.35   11.50
  -3  -1  -1  528.75   11.60
   3  -1   1  541.35   11.50
   3  -1   1  534.55   11.80
  -3  -1  -1  551.14   11.20
  -3  -1  -1  538.45   11.60
   1   1   3   67.49    1.90
   1   1   3   66.49    2.10
  -1   1  -3   65.29    2.20
   1   1   3   65.99    2.00
   1   1   3   63.49    2.40
   1   1   3   65.79    2.00
  -1   1  -3   66.89    2.30
  -1   1  -3   68.59    1.90
  -1   1  -3   71.09    2.40
   1   1   3   69.89    2.30
  -1   1  -3   66.49    2.00
  -1  -1  -3   67.19    2.30
   1  -1   3   65.99    2.00
  -1  -1  -3   65.89    2.10
   1  -1   3   67.89    2.50
  -1  -1  -3   68.29    1.90
  -1  -1  -3   67.69    2.20
   1  -1   3   65.69    1.90
  -1  -1  -3   65.59    1.90
  -1  -1  -3   65.19    2.10
   1  -1   3   68.99    2.20
   1  -1   3   65.59    2.10
   1  -1   3   68.59    2.30
  -1   1   5   41.90    2.20
   1   1  -5   42.30    1.80
  -1   1   5   38.30    1.40
  -1   1   5   37.00    2.20
  -1   1   5   43.50    1.20
   1   1  -5   42.80    1.20
   1   1  -5   42.80    1.90
   1   1  -5   41.10    1.80
   1   1  -5   43.30    2.20
  -1   1   5   40.00    1.70
   1   1  -5   43.70    1.10
  -1   1   5   44.60    1.70
   1  -1  -5   43.30    2.10
   1  -1  -5   40.40    1.80
   1  -1  -5   43.70    1.90
  -1  -1   5   42.80    1.80
   1  -1  -5   40.80    1.80
   1  -1  -5   42.40    1.40
  -1  -1   5   40.90    2.10
  -1  -1   5   42.10    2.40
  -1  -1   5   44.00    1.80
  -3   1   7  178.58    5.60
  -3   1   7  169.98    4.60
  -3   1   7  177.18    5.50
   3   1  -7  162.78    4.80
   3   1  -7  173.08    4.80
  -3   1   7  165.98    4.60
   3   1  -7  164.98    4.80
   3  -1  -7  173.58    5.00
  -3  -1   7  161.08    4.80
   3  -1  -7  174.58    4.70
  -3  -1   7  169.18    4.70
  -3  -1   7  163.38    5.60
  -3  -1   7  162.08    5.30
   3  -1  -7  177.08    4.60
  -5   1   9   19.10    1.70
   5   1  -9   23.10    2.30
   5   1  -9   21.00    2.10
  -5   1   9   17.10    1.80
   5   1  -9   24.30    1.90
  -5   1   9   22.70    2.70
  -5   1   9   19.70    2.60
   5  -1  -9   23.80    2.10
  -5  -1   9   21.20    2.00
   5  -1  -9   21.70    2.00
   5  -1  -9   23.00    2.30
  -5  -1   9   25.10    2.20
  -5  -1   9   20.60    2.50
  -5  -1   9   24.40    2.80
  -7   1  11    5.10    1.80
  -7   1  11    3.00    2.30
  -7   1  11    3.30    1.60
   7   1 -11    2.20    1.70
   7   1 -11    5.60    2.10
  -7   1  11    3.10    2.30
  -7  -1  11    3.90    2.50
   7  -1 -11    4.10    2.00
   7  -1 -11    5.10    1.60
  -7  -1  11    5.00    1.70
  -7  -1  11    2.60    1.80
  -7  -1  11    3.20    2.20
  -9   1  13    3.30    2.00
   9   1 -13    6.50    2.70
  -9   1  13    8.90    3.00
  -9  -1  13    4.40    2.50
   9  -1 -13   -0.80    2.50
  -9  -1  13    5.00    2.20
 -12   2   8   35.10    2.70
 -12   2   8   27.50    3.70
 -12  -2   8   27.20    3.90
 -12  -2   8   32.20    3.60
 -12  -2   8   36.30    2.90
 -10   2   6    1.80    1.40
 -10   2   6    4.30    1.60
 -10   2   6    3.30    1.90
 -10   2   6    4.70    1.70
 -10   2   6    3.70    1.10
  10   2  -6    0.70    1.20
  10  -2  -6    4.70    1.20
 -10  -2   6    2.20    1.50
 -10  -2   6    7.60    2.10
 -10  -2   6    4.40    1.60
 -10  -2   6    5.10    2.00
 -10  -2   6    3.90    1.50
  -8   2   4    5.40    1.30
   8   2  -4    7.00    1.30
  -8   2   4    7.50    1.70
  -8   2   4    5.00    1.60
   8   2  -4    6.30    1.20
  -8   2   4    6.90    1.40
  -8   2   4    5.90    1.70
  -8  -2   4    8.00    1.50
   8  -2  -4    6.10    0.90
  -8  -2   4    6.90    1.70
   8  -2  -4    6.20    1.00
  -8  -2   4    7.20    1.60
  -8  -2   4    7.30    1.40
   8  -2  -4    7.60    1.30
  -8  -2   4    8.20    1.30
  -6   2   2  306.47    7.90
  -6   2   2  297.07    7.50
   6   2  -2  297.87    7.20
  -6   2   2  307.57    6.40
  -6   2   2  299.87    6.90
  -6   2   2  291.47    7.50
   6   2  -2  307.97    7.40
   6   2  -2  295.97    7.20
   6   2  -2  304.27    6.70
  -6   2   2  298.37    6.90
   6  -2  -2  307.47    7.30
  -6  -2   2  297.77    7.50
  -6  -2   2  310.27    6.70
  -6  -2   2  292.57    7.70
  -6  -2   2  306.57    7.90
   6  -2  -2  306.67    6.80
   6  -2  -2  308.37    7.50
  -6  -2   2  290.67    7.50
  -6  -2   2  292.77    7.20
   6  -2  -2  301.47    6.90
  -4   2   0   98.99    3.00
  -4   2   0   95.29    2.60
   4   2   0   99.19    2.90
   4   2   0  100.69    2.50
   4   2   0   91.39    3.10
   4   2   0  100.69    3.00
   4   2   0   99.29    2.80
  -4   2   0   98.09    2.20
  -4   2   0   93.89    2.70
  -4   2   0   94.79    2.70
   4   2   0   98.29    2.90
  -4   2   0   96.89    3.10
   4  -2   0  100.29    2.70
  -4  -2   0   98.39    2.40
   4  -2   0  100.09    2.60
  -4  -2   0   97.49    2.90
  -4  -2   0   98.59    3.10
   4  -2   0  101.09    3.00
  -4  -2   0   98.69    3.10
  -4  -2   0   97.19    3.00
   2   2   2 1270.17   26.30
  -2   2  -2 1293.17   26.80
   2   2   2 1219.58   26.30
  -2   2  -2 1239.18   26.40
  -2   2  -2 1274.27   26.40
   2   2   2 1209.18   26.60
  -2   2  -2 1269.47   26.50
  -2   2  -2 1227.48   26.30
  -2   2  -2 1246.98   26.20
  -2   2  -2 1247.88   26.30
   2   2   2 1261.87   26.30
  -2  -2  -2 1255.67   26.10
  -2  -2  -2 1257.77   26.30
  -2  -2  -2 1258.17   26.00
   2  -2   2 1286.17   26.30
   2  -2   2 1259.97   26.30
  -2  -2  -2 1245.68   26.40
  -2  -2  -2 1279.97   26.30
   2  -2   2 1254.57   26.30
   2  -2   2 1275.17   26.50
   2  -2   2 1292.97   26.20
  -2  -2  -2 1250.67   26.40
  -2  -2  -2 1243.28   26.30
   0   2  -4 1095.79   23.40
   0   2   4 1150.08   23.50
   0   2  -4 1085.49   23.30
   0   2   4 1092.69   23.10
   0   2  -4 1090.09   23.00
   0   2   4 1082.09   22.70
   0   2  -4 1109.79   23.10
   0   2   4 1094.59   23.10
   0   2  -4 1092.09   23.40
   0   2   4 1066.39   23.70
   0   2   4 1071.89   23.10
   0   2  -4 1119.69   23.80
   0   2  -4 1107.29   22.90
   0   2   4 1101.39   23.00
   0  -2  -4 1107.89   23.20
   0  -2  -4 1089.49   23.20
   0  -2   4 1102.99   23.50
   0  -2  -4 1121.19   23.10
   0  -2  -4 1108.29   23.00
   0  -2   4 1101.99   23.30
   0  -2  -4 1065.89   23.30
   0  -2  -4 1126.99   23.50
   0  -2   4 1109.69   23.80
  -2   2   6  182.38    4.60
   2   2  -6  179.98    5.10
  -2   2   6  180.28    3.90
   2   2  -6  177.98    4.80
  -2   2   6  177.78    5.40
  -2   2   6  179.98    5.30
   2   2  -6  181.88    5.00
   2   2  -6  177.48    5.30
  -2   2   6  178.58    4.40
  -2   2   6  181.18    4.60
   2   2  -6  182.78    3.80
   2   2  -6  172.98    4.00
   2   2  -6  167.58    3.80
   2   2  -6  183.78    4.80
   2  -2  -6  182.08    4.50
  -2  -2   6  179.88    5.20
   2  -2  -6  178.08    5.00
   2  -2  -6  182.28    4.40
  -2  -2   6  180.58    5.60
   2  -2  -6  181.58    4.70
  -2  -2   6  169.98    4.80
  -2  -2   6  186.78    5.00
   2  -2  -6  181.18    5.30
   4   2  -8   75.59    3.10
  -4   2   8   71.89    2.60
  -4   2   8   70.49    2.70
  -4   2   8   71.79    3.70
  -4   2   8   70.89    3.50
   4   2  -8   68.19    2.90
  -4   2   8   73.39    2.70
   4   2  -8   73.59    3.20
   4  -2  -8   77.89    3.40
  -4  -2   8   68.59    3.00
   4  -2  -8   70.89    2.80
  -4  -2   8   69.19    3.30
  -4  -2   8   67.79    3.50
  -4  -2   8   69.59    3.90
   4  -2  -8   70.19    2.50
   6   2 -10   56.79    3.40
  -6   2  10   64.69    3.90
  -6   2  10   58.09    2.70
  -6   2  10   61.39    3.00
   6   2 -10   58.79    3.40
  -6   2  10   60.99    3.20
  -6   2  10   61.59    4.20
   6  -2 -10   57.39    2.90
   6  -2 -10   58.29    3.70
  -6  -2  10   63.69    4.00
  -6  -2  10   62.79    3.60
  -6  -2  10   57.79    3.20
  -6  -2  10   55.19    4.20
   8   2 -12   -0.40    2.10
   8   2 -12   -1.10    1.70
  -8   2  12    0.00    1.50
  -8   2  12    3.50    2.50
  -8  -2  12   -1.90    1.80
   8  -2 -12   -0.80    1.60
  -8  -2  12    1.80    2.20
  -8  -2  12    1.30    1.80
 -13   3   9   79.79    3.70
 -13   3   9   73.79    6.00
 -13  -3   9   81.19    6.20
 -13  -3   9   89.89    4.50
 -11   3   7   26.20    2.60
 -11   3   7   22.10    3.20
 -11   3   7   30.40    2.20
 -11   3   7   27.50    3.30
 -11   3   7   24.20    2.40
 -11  -3   7   23.30    3.10
 -11  -3   7   27.00    3.10
 -11  -3   7   26.50    2.60
 -11  -3   7   23.50    2.50
 -11  -3   7   17.10    2.20
   9   3  -5  117.99    4.10
  -9   3   5  116.19    5.00
  -9   3   5  122.39    3.70
   9   3  -5  122.89    4.20
  -9   3   5  121.99    4.30
  -9   3   5  119.89    4.30
  -9   3   5  120.69    5.20
  -9  -3   5  121.99    4.20
  -9  -3   5  122.29    5.20
  -9  -3   5  127.89    4.40
  -9  -3   5  122.59    4.40
   9  -3  -5  118.49    3.50
  -9  -3   5  115.49    4.90
   9  -3  -5  111.69    4.50
   9  -3  -5  119.39    4.00
  -7   3   3  466.85   11.10
  -7   3   3  469.95   10.00
  -7   3   3  467.25   11.10
   7   3  -3  478.65   10.90
   7   3  -3  465.85   10.40
  -7   3   3  462.15   11.60
   7   3  -3  461.55   10.90
  -7   3   3  461.95   10.30
  -7   3   3  461.55   10.30
   7  -3  -3  436.06   10.80
  -7  -3   3  465.45   11.10
  -7  -3   3  470.95   11.60
  -7  -3   3  472.85   11.50
  -7  -3   3  466.35   11.10
   7  -3  -3  470.35   10.10
   7  -3  -3  476.15   10.30
  -7  -3   3  466.65   10.90
   5   3  -1  212.88    5.20
  -5   3   1  200.48    4.80
   5   3  -1  208.38    5.30
  -5   3   1  202.78    5.50
   5   3  -1  200.88    5.20
  -5   3   1  202.28    4.80
  -5   3   1  203.58    4.50
   5   3  -1  203.48    4.80
  -5   3   1  201.08    5.30
   5  -3  -1  207.08    4.80
  -5  -3   1  202.88    5.40
  -5  -3   1  209.98    4.80
   5  -3  -1  203.98    4.80
  -5  -3   1  211.08    5.30
  -5  -3   1  206.48    5.40
   5  -3  -1  187.58    5.20
   5  -3  -1  207.58    5.40
  -5  -3   1  208.08    5.50
  -5  -3   1  205.68    5.60
   5  -3  -1  203.18    4.80
  -3   3  -1  857.71   18.50
  -3   3  -1  854.11   18.30
   3   3   1  837.42   18.70
   3   3   1  850.21   18.40
  -3   3  -1  868.41   18.20
  -3   3  -1  857.91   18.00
   3   3   1  841.92   18.40
   3   3   1  847.42   18.30
  -3   3  -1  843.32   18.20
  -3   3  -1  879.41   18.60
   3   3   1  882.91   18.40
   3   3   1  862.31   18.50
   3  -3   1  871.41   18.20
  -3  -3  -1  852.11   18.50
   3  -3   1  862.21   18.20
  -3  -3  -1  869.11   18.60
  -3  -3  -1  880.51   18.40
  -3  -3  -1  859.51   18.40
   3  -3   1  893.61   18.00
  -3  -3  -1  857.51   18.10
   3  -3   1  865.01   18.50
   1   3   3 1322.07   27.40
  -1   3  -3 1328.07   28.00
   1   3   3 1275.87   27.90
   1   3   3 1320.67   27.40
  -1   3  -3 1303.87   27.60
  -1   3  -3 1293.87   27.60
   1   3   3 1333.47   27.30
  -1   3  -3 1287.77   27.50
  -1   3  -3 1331.67   27.50
   1   3   3 1311.67   27.40
   1   3   3 1290.87   27.40
  -1   3  -3 1242.68   27.40
   1  -3   3 1317.47   28.00
  -1  -3  -3 1315.87   27.30
   1  -3   3 1314.47   27.50
  -1  -3  -3 1334.97   27.50
  -1  -3  -3 1305.97   27.50
  -1  -3  -3 1326.07   27.40
  -1  -3  -3 1332.87   27.50
  -1  -3  -3 1302.27   27.40
   1  -3   3 1300.07   27.50
  -1  -3  -3 1337.67   27.60
  -1   3   5  180.58    4.10
  -1   3   5  184.98    4.40
  -1   3   5  186.78    4.60
   1   3  -5  182.78    4.40
  -1   3   5  179.78    4.50
  -1   3   5  187.38    5.30
   1   3  -5  192.68    4.90
   1   3  -5  186.78    4.60
  -1   3   5  189.18    5.10
   1   3  -5  186.48    5.00
   1   3  -5  185.28    5.00
  -1   3   5  183.88    4.60
   1   3  -5  182.68    5.30
  -1   3   5  185.68    4.10
  -1  -3   5  180.58    5.00
  -1  -3   5  191.28    5.50
   1  -3  -5  178.58    4.80
   1  -3  -5  189.88    5.10
   1  -3  -5  186.38    4.70
  -1  -3   5  179.98    4.90
   1  -3  -5  189.08    4.50
  -1  -3   5  190.38    5.00
   1  -3  -5  179.98    4.90
  -3   3   7  249.38    7.30
   3   3  -7  250.57    6.80
  -3   3   7  250.87    7.20
  -3   3   7  252.77    6.10
  -3   3   7  254.87    6.20
   3   3  -7  256.57    5.70
   3   3  -7  258.97    6.60
   3   3  -7  253.27    7.00
   3   3  -7  256.27    6.50
  -3   3   7  255.57    6.20
  -3   3   7  256.37    6.10
  -3   3   7  253.37    5.40
   3  -3  -7  252.77    6.00
  -3  -3   7  257.97    7.40
  -3  -3   7  256.37    6.90
   3  -3  -7  260.57    6.90
  -3  -3   7  248.28    7.00
   3  -3  -7  249.08    6.20
  -3  -3   7  258.27    6.70
  -5   3   9  138.09    4.10
  -5   3   9  148.99    4.60
   5   3  -9  145.19    4.70
  -5   3   9  146.19    4.30
  -5   3   9  137.99    5.70
  -5   3   9  149.69    5.70
   5   3  -9  149.09    4.90
   5   3  -9  149.88    5.10
  -5  -3   9  151.68    5.30
  -5  -3   9  147.09    5.40
  -5  -3   9  138.79    4.80
   5  -3  -9  141.79    4.30
  -5  -3   9  143.09    5.90
   5  -3  -9  147.79    5.30
   7   3 -11   36.10    3.10
   7   3 -11   32.00    3.00
  -7   3  11   32.20    2.40
  -7   3  11   34.20    3.60
  -7   3  11   40.70    4.00
  -7  -3  11   37.00    3.50
  -7  -3  11   34.40    3.30
  -7  -3  11   29.40    4.20
   7  -3 -11   31.40    3.20
  -7  -3  11   39.40    3.10
  -9   3  13    2.30    1.70
   9   3 -13    4.20    2.60
  -9   3  13    6.60    3.10
   9   3 -13    5.00    2.50
  -9  -3  13    8.60    2.90
   9  -3 -13    9.30    2.90
  -9  -3  13    8.40    2.60
  -9  -3  13    3.00    2.50
 -12   4   8   14.80    3.20
 -12   4   8   17.90    1.80
 -12  -4   8   18.20    2.60
 -12  -4   8   18.10    2.60
 -12  -4   8   16.20    3.10
 -10   4   6    2.60    1.90
 -10   4   6    3.80    2.00
 -10   4   6    3.50    1.10
  10   4  -6    1.10    1.40
  10   4  -6    1.10    1.40
 -10   4   6    5.60    1.60
 -10   4   6    3.30    1.60
 -10  -4   6    6.50    1.70
 -10  -4   6    3.80    1.60
  10  -4  -6    2.00    1.20
 -10  -4   6    1.40    1.80
 -10  -4   6    4.90    1.70
 -10  -4   6    5.90    2.40
  10  -4  -6    2.40    1.80
   8   4  -4  135.49    4.40
   8   4  -4  135.79    4.00
   8   4  -4  125.39    4.40
  -8   4   4  143.79    5.00
  -8   4   4  139.29    4.60
  -8   4   4  146.19    4.60
  -8   4   4  136.19    5.30
   8  -4  -4  139.29    3.60
  -8  -4   4  138.79    4.50
   8  -4  -4  133.59    4.30
  -8  -4   4  134.19    5.00
   8  -4  -4  138.79    4.70
  -8  -4   4  137.09    4.60
  -8  -4   4  139.49    4.60
  -8  -4   4  132.09    5.20
   6   4  -2  178.48    4.90
   6   4  -2  176.88    4.50
   6   4  -2  181.78    5.00
   6   4  -2  175.28    4.80
  -6   4   2  180.18    5.20
  -6   4   2  178.68    5.10
  -6   4   2  177.98    4.10
  -6   4   2  179.68    4.30
  -6   4   2  175.48    4.30
  -6  -4   2  176.48    5.00
  -6  -4   2  176.68    5.10
   6  -4  -2  178.38    4.20
   6  -4  -2  179.88    5.00
  -6  -4   2  179.48    5.10
   6  -4  -2  173.98    4.90
  -6  -4   2  172.98    5.30
  -6  -4   2  170.98    4.40
   4   4   0  323.97    7.50
   4   4   0  317.37    7.80
  -4   4   0  322.17    7.10
  -4   4   0  322.07    7.00
  -4   4   0  313.67    7.20
  -4   4   0  310.57    7.10
   4   4   0  328.47    7.30
   4   4   0  331.27    7.70
   4   4   0  324.67    7.50
  -4   4   0  311.67    7.60
  -4   4   0  313.27    7.70
   4  -4   0  308.87    6.80
  -4  -4   0  324.17    7.50
   4  -4   0  321.17    7.10
  -4  -4   0  321.27    7.70
  -4  -4   0  321.47    7.70
  -4  -4   0  321.07    7.70
   4  -4   0  311.77    7.10
  -4  -4   0  320.07    7.10
   4  -4   0  304.97    7.50
  -2   4  -2  179.08    4.40
  -2   4  -2  176.78    4.40
   2   4   2  174.88    4.80
   2   4   2  172.78    4.50
   2   4   2  176.98    4.50
  -2   4  -2  179.78    4.60
   2   4   2  176.08    4.40
  -2   4  -2  176.08    4.40
   2   4   2  179.48    4.40
  -2   4  -2  177.98    5.00
  -2   4  -2  187.38    4.60
  -2   4  -2  177.28    4.50
   2   4   2  176.88    4.20
  -2  -4  -2  181.48    4.40
   2  -4   2  177.38    4.40
  -2  -4  -2  173.58    4.50
  -2  -4  -2  174.88    4.10
  -2  -4  -2  177.78    4.20
   2  -4   2  184.38    4.50
   2  -4   2  180.98    4.40
  -2  -4  -2  178.48    4.40
   2  -4   2  182.08    4.40
  -2  -4  -2  175.58    4.60
   0   4   4  387.16    8.60
   0   4   4  384.96    8.60
   0   4   4  389.86    9.30
   0   4  -4  383.16    9.00
   0   4  -4  385.06    9.40
   0   4   4  383.56    8.80
   0   4  -4  379.46    8.90
   0   4  -4  386.46    9.10
   0   4   4  387.26    8.50
   0   4  -4  394.66    8.50
   0   4   4  384.86    8.60
   0  -4   4  386.56    8.90
   0  -4   4  385.26    8.50
   0  -4  -4  383.56    8.70
   0  -4  -4  379.46    8.80
   0  -4   4  391.86    8.80
   0  -4  -4  378.16    8.90
   0  -4  -4  386.16    8.80
   0  -4   4  391.46    9.50
   0  -4  -4  392.96    8.60
   2   4  -6   15.80    1.60
   2   4  -6   14.00    1.60
   2   4  -6   17.80    1.40
  -2   4   6   16.50    1.30
  -2   4   6   16.80    1.10
  -2   4   6   19.40    1.70
  -2   4   6   16.10    0.80
   2   4  -6   16.10    1.10
  -2   4   6   14.30    1.00
  -2   4   6   19.20    1.20
   2   4  -6   14.30    1.70
  -2   4   6   17.60    1.90
  -2   4   6   15.90    0.90
   2  -4  -6   18.20    1.30
  -2  -4   6   15.20    1.50
   2  -4  -6   14.60    1.50
  -2  -4   6   16.90    1.60
  -2  -4   6   15.20    1.90
   2  -4  -6   19.10    1.10
  -2  -4   6   16.40    1.60
   2  -4  -6   17.70    1.60
   2  -4  -6   14.70    1.50
   4   4  -8  166.88    4.20
  -4   4   8  174.58    4.80
  -4   4   8  168.18    5.90
   4   4  -8  182.78    5.60
  -4   4   8  179.28    4.60
  -4   4   8  177.08    4.70
   4   4  -8  170.78    5.10
   4   4  -8  179.28    5.60
   4   4  -8  175.38    5.30
  -4   4   8  173.08    5.90
  -4   4   8  174.38    4.20
  -4  -4   8  175.98    5.60
  -4  -4   8  180.28    5.70
   4  -4  -8  181.58    4.80
   4  -4  -8  170.88    5.60
  -4  -4   8  177.58    6.30
  -4  -4   8  168.78    5.30
   6   4 -10   28.70    2.50
  -6   4  10   28.30    2.30
  -6   4  10   28.20    3.10
  -6   4  10   30.60    2.10
  -6   4  10   29.60    2.10
  -6   4  10   24.30    3.10
   6   4 -10   26.10    2.70
   6   4 -10   33.30    2.70
  -6  -4  10   27.70    2.80
  -6  -4  10   27.90    2.60
   6  -4 -10   27.10    2.80
  -6  -4  10   31.10    3.00
  -6  -4  10   21.30    3.20
   8   4 -12   11.40    2.60
  -8   4  12   12.30    1.90
   8   4 -12   11.60    2.50
  -8   4  12   11.90    3.10
  -8  -4  12   15.70    2.90
  -8  -4  12   12.90    2.50
  -8  -4  12   16.50    2.80
   8  -4 -12   12.50    2.80
 -13   5   9    7.00    3.20
 -13  -5   9    9.60    3.70
 -13  -5   9    5.40    2.30
 -11   5   7   51.79    5.00
 -11   5   7   44.30    2.30
 -11   5   7   52.69    3.40
 -11   5   7   52.29    3.30
 -11   5   7   43.20    4.00
 -11  -5   7   53.79    3.50
 -11  -5   7   53.59    4.90
 -11  -5   7   49.50    3.20
  11  -5  -7   45.20    2.80
 -11  -5   7   48.00    4.10
  11  -5  -7   47.40    3.30
 -11  -5   7   48.80    3.60
  -9   5   5   50.79    3.60
  -9   5   5   48.40    2.00
  -9   5   5   46.50    3.50
   9   5  -5   43.30    2.80
  -9   5   5   51.09    3.00
   9   5  -5   48.70    2.40
  -9   5   5   49.30    2.80
   9   5  -5   46.80    2.80
  -9  -5   5   46.30    3.00
  -9  -5   5   45.10    2.90
   9  -5  -5   48.50    2.70
  -9  -5   5   46.00    3.20
   9  -5  -5   49.70    3.10
  -9  -5   5   45.80    2.90
  -9  -5   5   41.80    3.60
  -7   5   3  320.27    8.70
  -7   5   3  314.17    7.20
  -7   5   3  316.97    7.70
   7   5  -3  333.27    7.70
   7   5  -3  321.37    8.10
  -7   5   3  308.17    7.20
  -7   5   3  317.27    8.20
   7   5  -3  320.57    8.10
  -7   5   3  321.57    8.30
   7  -5  -3  298.97    6.70
  -7  -5   3  329.17    8.40
   7  -5  -3  305.67    8.00
  -7  -5   3  329.67    8.40
   7  -5  -3  315.77    7.10
  -7  -5   3  316.87    8.80
  -7  -5   3  328.77    8.10
  -7  -5   3  327.07    8.30
   7  -5  -3  315.17    8.10
   5   5  -1  193.48    4.90
  -5   5   1  195.28    4.60
  -5   5   1  192.18    4.60
   5   5  -1  195.78    5.20
   5   5  -1  193.88    5.20
  -5   5   1  197.98    4.60
  -5   5   1  192.18    5.40
  -5   5   1  195.08    5.40
   5   5  -1  198.28    5.30
   5  -5  -1  191.08    4.40
  -5  -5   1  195.08    5.50
   5  -5  -1  194.08    5.20
  -5  -5   1  196.08    5.40
   5  -5  -1  191.38    4.50
  -5  -5   1  194.48    5.00
  -5  -5   1  193.18    4.80
  -5  -5   1  195.68    5.50
  -3   5  -1  444.96    9.80
   3   5   1  442.06   10.20
  -3   5  -1  429.26   10.10
  -3   5  -1  432.56    9.70
   3   5   1  438.16   10.00
  -3   5  -1  442.46    9.70
   3   5   1  450.55   10.10
   3   5   1  438.36   10.00
  -3   5  -1  447.86    9.80
   3   5   1  444.16   10.00
   3  -5   1  454.25   10.10
  -3  -5  -1  459.05   10.00
  -3  -5  -1  439.46    9.90
   3  -5   1  450.05    9.70
  -3  -5  -1  441.66   10.30
   3  -5   1  444.06    9.70
  -3  -5  -1  441.36   10.20
   3  -5   1  430.56    9.50
  -3  -5  -1  445.06    9.80
   1   5   3  190.78    4.80
  -1   5  -3  195.78    4.50
  -1   5  -3  195.18    4.70
   1   5   3  197.58    4.80
   1   5   3  196.58    4.80
  -1   5  -3  199.88    5.10
   1   5   3  197.98    4.60
  -1   5  -3  195.38    5.50
   1   5   3  201.38    5.30
  -1   5  -3  196.78    4.90
  -1   5  -3  198.38    5.10
   1   5   3  195.18    4.90
   1   5   3  194.38    4.40
   1   5   3  191.68    4.80
  -1  -5  -3  192.78    4.70
  -1  -5  -3  188.48    5.00
   1  -5   3  203.88    5.00
   1  -5   3  202.18    4.90
  -1  -5  -3  188.98    4.50
   1  -5   3  200.18    4.80
  -1  -5  -3  194.08    4.90
   1   5  -5  101.19    2.80
  -1   5   5   96.39    2.70
  -1   5   5  100.09    2.90
   1   5  -5  100.49    3.50
  -1   5   5   98.69    3.20
  -1   5   5   99.59    2.80
  -1   5   5  100.89    2.30
   1   5  -5  100.09    3.50
  -1   5   5   97.19    2.70
  -1   5   5   94.19    3.60
   1   5  -5   96.19    3.70
   1   5  -5   96.09    3.30
  -1  -5   5   99.79    3.50
   1  -5  -5   99.09    3.20
   1  -5  -5   99.69    3.30
  -1  -5   5  100.59    2.70
  -1  -5   5  101.19    3.70
   1  -5  -5   96.59    3.20
  -1  -5   5   95.99    3.10
  -1  -5   5   97.99    3.30
   1  -5  -5  102.29    2.90
   1  -5  -5   98.69    2.70
  -3   5   7    0.10    1.20
  -3   5   7    0.20    0.70
   3   5  -7   -0.10    1.30
  -3   5   7    0.50    0.70
   3   5  -7    0.10    1.30
   3   5  -7   -1.90    1.30
  -3   5   7    0.70    0.60
  -3   5   7    0.50    0.80
  -3   5   7    1.50    1.40
  -3   5   7    0.80    0.50
  -3   5   7    0.40    0.50
   3   5  -7   -1.00    0.90
   3   5  -7   -0.10    0.70
   3  -5  -7    0.20    0.40
  -3  -5   7    0.60    1.10
   3  -5  -7    0.30    1.20
   3  -5  -7    0.40    0.80
  -3  -5   7   -0.80    1.30
   3  -5  -7    3.60    1.30
  -3  -5   7    1.40    1.50
  -3  -5   7   -1.00    1.10
  -5   5   9    3.40    1.10
   5   5  -9    2.20    1.70
   5   5  -9    4.50    1.90
   5   5  -9    3.10    1.60
  -5   5   9    6.60    1.00
  -5   5   9    3.50    1.90
  -5   5   9    3.90    1.90
  -5   5   9    4.40    1.20
   5   5  -9    5.80    1.40
  -5  -5   9    2.70    2.00
  -5  -5   9    6.20    1.70
  -5  -5   9    6.90    1.90
   5  -5  -9    3.30    1.70
   5  -5  -9    6.00    1.10
  -5  -5   9    3.60    1.60
   7   5 -11    0.90    1.70
   7   5 -11    0.30    2.00
  -7   5  11    1.70    2.20
  -7   5  11    2.00    2.40
  -7   5  11    1.80    1.30
   7  -5 -11    0.70    1.80
  -7  -5  11    3.90    2.00
  -7  -5  11   -0.60    2.00
  -7  -5  11    2.20    1.80
   9   5 -13    3.50    2.50
   9   5 -13    2.60    2.40
  -9   5  13    9.70    3.30
  -9   5  13    3.90    2.70
  -9  -5  13    5.70    2.70
  -9  -5  13    7.40    2.70
  -9  -5  13   10.90    2.80
   9  -5 -13    6.20    2.90
 -12   6   8    4.50    2.80
 -12  -6   8   10.80    3.00
 -12  -6   8    8.60    2.40
 -10   6   6   31.60    3.20
 -10   6   6   22.10    3.00
  10   6  -6   37.60    2.80
  10   6  -6   30.60    2.20
 -10   6   6   31.40    1.70
  10   6  -6   25.20    2.50
 -10   6   6   34.20    2.70
 -10   6   6   33.70    2.60
 -10  -6   6   26.50    2.60
 -10  -6   6   27.10    3.40
 -10  -6   6   28.30    2.70
 -10  -6   6   31.00    2.80
  10  -6  -6   28.10    2.80
  10  -6  -6   28.80    2.50
 -10  -6   6   34.80    3.30
  -8   6   4  121.99    5.00
  -8   6   4  126.29    4.50
   8   6  -4  121.09    3.90
   8   6  -4  123.99    4.40
  -8   6   4  123.69    5.10
  -8   6   4  119.89    4.50
   8   6  -4  116.49    4.30
  -8  -6   4  116.19    4.30
  -8  -6   4  109.29    4.40
  -8  -6   4  120.59    4.50
  -8  -6   4  123.29    5.10
   8  -6  -4  119.09    4.20
  -8  -6   4  119.69    4.70
   8  -6  -4  119.19    4.30
  -6   6   2   48.70    1.70
   6   6  -2   47.30    2.40
  -6   6   2   49.30    2.60
  -6   6   2   48.40    1.60
  -6   6   2   48.30    2.60
   6   6  -2   47.80    2.10
  -6   6   2   52.29    1.90
   6   6  -2   47.60    2.20
  -6  -6   2   47.00    2.30
  -6  -6   2   46.60    2.70
   6  -6  -2   46.20    1.50
  -6  -6   2   48.20    2.40
  -6  -6   2   43.50    2.80
   6  -6  -2   47.70    1.50
  -6  -6   2   47.90    2.40
   6  -6  -2   49.40    2.40
  -6  -6   2   48.50    2.00
   6  -6  -2   48.20    1.60
   4   6   0   76.39    2.80
   4   6   0   74.89    2.70
   4   6   0   79.29    2.80
  -4   6   0   79.09    3.00
  -4   6   0   76.69    2.30
   4   6   0   77.09    2.80
  -4   6   0   73.89    2.30
   4   6   0   77.69    2.70
  -4   6   0   77.39    2.40
  -4   6   0   77.69    2.30
   4  -6   0   75.29    2.80
   4  -6   0   79.39    2.20
  -4  -6   0   82.39    3.00
  -4  -6   0   78.99    3.10
   4  -6   0   81.29    2.20
  -4  -6   0   77.09    2.80
   4  -6   0   74.79    2.10
  -4  -6   0   73.89    2.50
  -4  -6   0   77.59    2.30
   2   6   2  529.95   11.70
  -2   6  -2  529.55   11.70
  -2   6  -2  528.35   11.80
   2   6   2  517.15   12.00
   2   6   2  524.95   11.90
  -2   6  -2  513.95   11.80
   2   6   2  566.74   11.80
  -2   6  -2  531.05   12.30
  -2   6  -2  533.25   11.40
   2   6   2  525.35   11.70
  -2  -6  -2  524.05   12.10
   2  -6   2  524.25   11.60
  -2  -6  -2  525.95   11.60
   2  -6   2  553.24   11.90
  -2  -6  -2  518.55   11.70
  -2  -6  -2  525.55   11.70
   0   6   4   21.80    1.20
   0   6  -4   21.70    1.00
   0   6  -4   20.20    1.60
   0   6   4   24.90    1.90
   0   6   4   21.90    1.40
   0   6   4   22.00    1.30
   0   6   4   19.50    1.10
   0   6  -4   20.00    1.70
   0   6   4   21.20    1.20
   0   6   4   19.30    1.20
   0   6  -4   22.80    1.80
   0   6   4   19.40    0.90
   0   6  -4   25.40    2.00
   0  -6   4   20.40    1.30
   0  -6   4   19.10    1.30
   0  -6   4   20.40    1.70
   0  -6  -4   20.80    1.50
   0  -6  -4   21.30    1.10
   0  -6   4   21.10    1.20
   0  -6  -4   20.10    1.20
   0  -6  -4   19.50    1.30
   2   6  -6   83.09    3.40
   2   6  -6   87.99    2.60
  -2   6   6   86.69    2.50
  -2   6   6   89.29    2.40
  -2   6   6   87.19    2.60
  -2   6   6   81.99    3.10
   2   6  -6   88.09    3.60
  -2   6   6   81.49    2.50
  -2   6   6   86.39    2.50
  -2   6   6   79.49    3.60
   2   6  -6   81.09    3.10
  -2  -6   6   84.29    3.90
  -2  -6   6   81.39    3.00
   2  -6  -6   86.29    3.20
  -2  -6   6   80.29    3.60
   2  -6  -6   82.99    2.60
  -2  -6   6   87.99    3.30
   2  -6  -6   85.19    3.10
   2  -6  -6   84.09    3.10
  -4   6   8  128.19    5.30
  -4   6   8  127.29    4.80
  -4   6   8  125.99    3.30
   4   6  -8  134.19    4.70
  -4   6   8  128.29    3.70
  -4   6   8  123.79    3.80
   4   6  -8  136.09    5.00
   4   6  -8  124.09    4.80
   4   6  -8  139.09    4.10
   4  -6  -8  127.19    4.50
  -4  -6   8  137.79    5.30
  -4  -6   8  133.69    4.50
  -4  -6   8  131.59    4.50
   4  -6  -8  130.09    4.80
  -4  -6   8  138.59    5.20
  -6   6  10    1.50    1.10
  -6   6  10   -0.30    2.00
   6   6 -10   -0.30    1.70
   6   6 -10    0.90    1.80
   6   6 -10   -1.40    1.80
  -6   6  10    1.50    1.80
   6   6 -10    2.90    1.40
  -6  -6  10    1.00    1.90
  -6  -6  10   -0.70    2.10
  -6  -6  10    2.40    1.80
   6  -6 -10    2.60    1.90
  -6  -6  10    0.00    1.70
   8   6 -12   10.10    2.40
  -8   6  12    8.40    3.10
   8   6 -12    4.80    2.50
  -8   6  12    8.70    1.60
  -8  -6  12    6.40    2.90
   8  -6 -12    5.10    2.60
  -8  -6  12    9.80    2.50
  -8  -6  12    4.20    2.30
 -13   7   9    3.80    3.00
 -13  -7   9   -3.20    2.10
 -13  -7   9   -2.10    3.50
  11   7  -7    1.80    3.00
 -11   7   7   -2.00    2.00
 -11   7   7    1.70    1.60
 -11   7   7    0.20    1.70
  11  -7  -7   -1.10    1.90
  11  -7  -7    0.20    1.80
 -11  -7   7   -2.40    2.70
 -11  -7   7   -0.70    1.70
 -11  -7   7   -2.40    1.80
  -9   7   5   62.19    2.00
   9   7  -5   68.09    3.50
  -9   7   5   71.29    3.50
   9   7  -5   64.19    3.10
  -9   7   5   59.59    4.00
   9   7  -5   62.59    3.50
  -9   7   5   66.49    4.10
  -9   7   5   69.29    3.40
  -9  -7   5   68.99    3.80
  -9  -7   5   67.89    3.70
  -9  -7   5   65.39    3.60
  -9  -7   5   75.59    3.70
   9  -7  -5   67.49    3.30
  -9  -7   5   66.39    4.40
   9  -7  -5   68.39    3.50
   7   7  -3  160.58    4.90
   7   7  -3  156.48    4.70
   7   7  -3  155.68    5.00
  -7   7   3  157.48    3.80
  -7   7   3  152.38    3.80
  -7   7   3  149.99    5.20
  -7   7   3  160.78    4.30
  -7   7   3  162.08    5.10
  -7  -7   3  158.78    5.30
   7  -7  -3  158.28    5.00
  -7  -7   3  154.38    5.00
  -7  -7   3  165.58    5.30
  -7  -7   3  152.88    5.00
   7  -7  -3  157.48    4.90
  -7  -7   3  156.08    4.50
  -7  -7   3  163.58    5.70
   7  -7  -3  157.78    3.50
   5   7  -1   20.20    1.50
  -5   7   1   21.30    1.40
   5   7  -1   20.00    1.70
  -5   7   1   20.20    1.10
  -5   7   1   20.10    1.10
  -5   7   1   20.20    1.80
  -5   7   1   17.60    1.80
   5   7  -1   21.20    1.70
  -5   7   1   20.80    1.10
   5  -7  -1   19.30    1.10
   5  -7  -1   18.80    0.80
  -5  -7   1   18.50    1.90
  -5  -7   1   19.50    1.70
   5  -7  -1   20.00    1.00
   5  -7  -1   20.30    1.80
  -5  -7   1   19.20    1.90
  -5  -7   1   20.80    1.50
  -5  -7   1   19.90    1.40
   3   7   1  641.84   14.40
  -3   7  -1  652.43   14.20
  -3   7  -1  634.44   14.00
  -3   7  -1  633.74   13.80
  -3   7  -1  631.04   13.90
   3   7   1  634.94   14.20
   3   7   1  651.23   14.40
  -3   7  -1  651.03   13.90
   3   7   1  642.14   14.40
   3   7   1  645.84   14.20
  -3  -7  -1  637.34   14.10
   3  -7   1  630.74   13.80
   3  -7   1  646.24   13.90
   3  -7   1  650.03   13.80
  -3  -7  -1  645.64   14.60
   3  -7   1  624.94   14.40
  -3  -7  -1  647.74   14.30
  -1   7  -3  396.16    9.30
   1   7   3  397.36    9.50
  -1   7  -3  392.46    9.80
  -1   7  -3  386.66    9.40
  -1   7  -3  393.16    9.20
   1   7   3  427.16    9.30
  -1   7  -3  387.36    8.60
   1   7   3  394.66    9.00
   1   7   3  406.66    9.30
   1   7   3  388.66    9.00
   1   7   3  401.76    8.80
  -1  -7  -3  396.76    9.20
   1  -7   3  383.76    8.60
   1  -7   3  401.16    9.20
  -1  -7  -3  393.56    8.90
  -1  -7  -3  397.86    9.20
   1  -7   3  394.46    9.10
  -1   7   5  146.49    3.80
  -1   7   5  148.69    3.60
  -1   7   5  146.69    4.00
  -1   7   5  143.59    3.90
   1   7  -5  149.79    4.50
  -1   7   5  147.09    3.80
  -1   7   5  146.79    4.80
   1   7  -5  151.18    3.60
  -1   7   5  145.59    4.20
  -1   7   5  145.39    3.80
   1   7  -5  142.79    4.60
   1   7  -5  147.99    4.60
  -1  -7   5  149.79    4.50
  -1  -7   5  150.78    4.00
   1  -7  -5  149.39    4.50
   1  -7  -5  147.99    3.60
  -1  -7   5  151.58    5.10
  -1  -7   5  157.08    3.90
   1  -7  -5  144.89    4.40
   3   7  -7  203.18    5.50
   3   7  -7  217.18    6.60
  -3   7   7  217.88    5.30
  -3   7   7  208.78    5.20
  -3   7   7  213.98    6.80
  -3   7   7  213.78    5.10
   3   7  -7  214.68    6.30
   3   7  -7  212.08    6.30
  -3   7   7  226.08    6.30
  -3   7   7  213.18    5.10
  -3  -7   7  200.48    6.70
   3  -7  -7  218.68    6.30
  -3  -7   7  213.98    6.70
  -3  -7   7  210.48    6.10
  -3  -7   7  213.68    5.90
   3  -7  -7  212.78    6.00
  -5   7   9    8.40    1.10
  -5   7   9    7.20    1.90
   5   7  -9   10.70    2.10
  -5   7   9    6.70    2.30
   5   7  -9    7.20    2.20
   5   7  -9    5.10    2.00
   5   7  -9    8.30    1.50
  -5  -7   9    7.60    1.80
  -5  -7   9    4.30    2.20
  -5  -7   9   11.10    1.90
   5  -7  -9    5.70    1.90
  -5  -7   9    5.20    2.00
   7   7 -11    2.70    2.20
  -7   7  11   -0.70    1.00
   7   7 -11    0.60    1.70
   7   7 -11   -2.50    2.20
  -7   7  11   -0.90    2.40
  -7   7  11   -0.40    2.30
  -7  -7  11   -0.70    2.20
   7  -7 -11    1.20    2.10
  -7  -7  11    0.40    2.00
  -7  -7  11    0.80    1.90
 -12   8   8   39.40    4.10
  12  -8  -8   28.10    2.90
 -12  -8   8   33.70    3.50
 -12  -8   8   33.10    4.40
 -10   8   6    7.90    1.80
  10   8  -6    7.60    2.10
  10   8  -6    5.60    2.00
 -10   8   6    4.00    2.20
 -10   8   6    4.00    1.70
  10   8  -6    8.10    1.80
 -10   8   6    7.80    2.40
  10  -8  -6    8.70    2.00
  10  -8  -6    9.30    2.20
 -10  -8   6    8.40    2.10
 -10  -8   6    8.70    2.80
 -10  -8   6    5.10    2.00
  -8   8   4   47.70    2.30
  -8   8   4   50.49    3.50
   8   8  -4   41.40    2.70
  -8   8   4   47.60    3.10
   8   8  -4   44.10    2.70
   8   8  -4   44.60    2.90
  -8   8   4   49.60    3.00
  -8   8   4   46.50    3.50
   8  -8  -4   43.10    2.90
  -8  -8   4   45.00    3.10
   8  -8  -4   44.70    2.90
   8  -8  -4   48.10    2.00
  -8  -8   4   44.80    3.00
  -8  -8   4   44.90    3.70
  -8  -8   4   47.20    2.80
  -8  -8   4   44.00    2.60
  -6   8   2  174.48    4.10
  -6   8   2  175.08    4.70
   6   8  -2  171.68    5.20
  -6   8   2  172.68    4.10
  -6   8   2  173.38    5.40
   6   8  -2  170.08    5.20
  -6   8   2  169.48    5.60
   6   8  -2  169.48    5.10
  -6  -8   2  164.18    5.50
  -6  -8   2  168.48    5.60
   6  -8  -2  175.88    4.40
  -6  -8   2  161.78    4.80
  -6  -8   2  178.08    5.30
   6  -8  -2  170.78    5.20
   6  -8  -2  171.98    3.90
  -6  -8   2  174.88    4.90
  -4   8   0  121.19    3.30
   4   8   0  117.99    3.70
  -4   8   0  120.29    4.10
   4   8   0  126.69    3.90
  -4   8   0  119.99    3.60
  -4   8   0  125.99    3.30
   4   8   0  126.99    4.00
   4   8   0  122.39    3.90
  -4   8   0  121.69    3.30
   4  -8   0  122.29    3.20
  -4  -8   0  129.29    2.90
  -4  -8   0  120.89    4.10
  -4  -8   0  124.39    3.70
   4  -8   0  116.09    3.80
   4  -8   0  118.69    3.30
  -4  -8   0  125.99    3.90
   2   8   2  320.77    7.60
  -2   8  -2  306.57    7.40
   2   8   2  292.67    7.30
  -2   8  -2  293.47    6.60
   2   8   2  301.47    7.70
  -2   8  -2  303.37    7.90
  -2   8  -2  305.27    7.50
  -2   8  -2  299.87    7.30
   2   8   2  303.67    7.60
   2   8   2  303.07    7.30
   2  -8   2  306.67    7.20
  -2  -8  -2  307.07    7.30
   2  -8   2  307.37    7.50
   2  -8   2  300.67    7.20
  -2  -8  -2  302.47    7.40
   0   8   4  288.17    6.80
   0   8  -4  289.07    7.50
   0   8  -4  273.17    7.60
   0   8   4  289.17    7.20
   0   8   4  292.17    6.60
   0   8  -4  288.77    7.30
   0   8   4  299.27    6.90
   0   8   4  287.77    6.80
   0   8   4  303.97    7.70
   0   8  -4  311.97    8.50
   0  -8   4  297.07    7.00
   0  -8   4  294.57    8.00
   0  -8  -4  297.07    7.30
   0  -8  -4  290.37    7.40
   0  -8   4  288.27    6.50
   0  -8   4  294.07    7.30
   2   8  -6   45.50    2.90
   2   8  -6   47.00    2.80
   2   8  -6   44.20    2.60
  -2   8   6   47.90    2.40
  -2   8   6   46.40    1.70
   2   8  -6   44.90    1.70
  -2   8   6   46.30    1.70
  -2   8   6   50.49    3.10
  -2   8   6   51.29    1.80
  -2   8   6   50.39    1.90
  -2  -8   6   50.19    2.70
   2  -8  -6   44.60    2.60
  -2  -8   6   43.20    3.10
  -2  -8   6   47.40    2.10
  -2  -8   6   43.00    3.10
   2  -8  -6   51.59    2.70
   2  -8  -6   46.10    2.40
  -2  -8   6   47.60    1.70
   4   8  -8   15.20    2.30
  -4   8   8   16.30    2.50
  -4   8   8   19.80    2.20
   4   8  -8   20.30    2.50
  -4   8   8   19.10    1.50
  -4   8   8   21.20    1.50
   4   8  -8   17.00    2.10
   4   8  -8   18.60    1.50
   4  -8  -8   16.50    2.20
   4  -8  -8   20.40    2.00
  -4  -8   8   17.70    1.80
  -4  -8   8   18.60    2.20
  -4  -8   8   19.60    2.50
  -4  -8   8   14.80    2.50
   6   8 -10   12.40    2.50
  -6   8  10   11.90    1.20
   6   8 -10   10.60    2.60
   6   8 -10   15.80    2.50
   6   8 -10    9.80    2.60
  -6   8  10   11.40    2.70
  -6   8  10   11.70    2.40
   6  -8 -10   13.20    2.40
  -6  -8  10    8.90    2.30
  -6  -8  10    5.40    2.70
  -6  -8  10   11.30    2.00
  -6  -8  10   10.20    2.50
  -8   8  12    7.50    3.00
   8   8 -12    2.60    2.70
  -8  -8  12    5.40    2.50
  -8  -8  12    3.20    2.70
   8  -8 -12    4.00    2.40
 -11   9   7   49.90    3.50
 -11   9   7   47.40    3.40
 -11   9   7   48.90    4.40
  11   9  -7   50.69    3.90
 -11  -9   7   46.10    3.30
 -11  -9   7   46.70    3.80
 -11  -9   7   40.50    4.20
  11  -9  -7   48.90    3.60
   9   9  -5   20.90    2.50
   9   9  -5   20.70    2.30
  -9   9   5   12.10    2.40
  -9   9   5   19.20    2.30
   9   9  -5   22.90    2.20
  -9   9   5   19.50    2.80
  -9   9   5   16.30    2.30
  -9   9   5   21.70    3.00
   9  -9  -5   19.40    2.30
  -9  -9   5   16.60    2.40
  -9  -9   5   14.10    2.10
  -9  -9   5   12.00    2.90
   9  -9  -5   18.70    2.40
  -9  -9   5   15.20    2.00
  -7   9   3  286.17    8.10
  -7   9   3  292.17    8.00
  -7   9   3  284.97    6.20
   7   9  -3  278.27    7.80
  -7   9   3  287.17    7.20
   7   9  -3  286.57    7.70
   7   9  -3  269.97    7.70
  -7  -9   3  282.87    7.80
  -7  -9   3  289.57    8.60
   7  -9  -3  282.07    7.90
  -7  -9   3  273.77    7.50
   7  -9  -3  277.47    7.50
   7  -9  -3  280.97    6.90
  -7  -9   3  286.67    7.40
  -5   9   1   35.20    1.60
  -5   9   1   31.40    1.40
  -5   9   1   35.40    1.40
  -5   9   1   33.50    1.90
  -5   9   1   35.20    2.60
   5   9  -1   35.60    2.30
   5   9  -1   32.50    2.30
   5   9  -1   31.60    2.00
   5  -9  -1   32.20    2.30
   5  -9  -1   31.40    1.60
  -5  -9   1   34.50    1.60
  -5  -9   1   31.60    2.70
  -5  -9   1   32.60    2.00
   5  -9  -1   34.60    1.30
  -5  -9   1   37.00    2.30
   3   9   1  247.18    6.50
  -3   9  -1  248.98    6.20
   3   9   1  266.27    6.70
   3   9   1  246.98    6.80
   3   9   1  259.37    6.60
  -3   9  -1  274.67    6.80
  -3   9  -1  253.47    5.90
  -3   9  -1  263.27    6.40
  -3   9  -1  255.47    6.20
  -3   9  -1  247.58    7.00
   3  -9   1  263.07    6.80
  -3  -9  -1  262.17    6.80
  -3  -9  -1  264.87    6.60
   3  -9   1  257.17    6.30
   3  -9   1  263.87    6.10
  -3  -9  -1  258.57    6.50
   1   9   3   54.29    2.10
  -1   9  -3   55.49    2.50
   1   9   3   49.90    2.20
   1   9   3   55.09    2.60
  -1   9  -3   49.90    2.60
  -1   9  -3   51.89    2.70
  -1   9  -3   56.69    2.50
  -1  -9  -3   52.19    2.00
   1  -9   3   50.09    2.20
  -1  -9  -3   53.79    2.40
  -1  -9  -3   47.20    2.40
   1  -9   3   54.69    2.30
  -1   9   5  178.88    5.00
   1   9  -5  185.88    5.40
   1   9  -5  173.48    5.60
  -1   9   5  178.98    5.60
  -1   9   5  182.78    4.60
  -1   9   5  166.38    4.60
   1   9  -5  176.88    5.50
  -1   9   5  180.38    4.50
  -1  -9   5  175.28    5.80
  -1  -9   5  175.68    4.20
  -1  -9   5  181.28    5.30
   1  -9  -5  178.48    5.20
  -1  -9   5  174.78    4.60
   1  -9  -5  170.38    5.40
   1  -9  -5  179.18    5.30
  -3   9   7    8.10    1.00
  -3   9   7    7.30    1.00
  -3   9   7    5.90    1.40
  -3   9   7    6.20    1.90
   3   9  -7    3.80    1.80
   3   9  -7    7.50    1.70
   3   9  -7    5.40    1.80
  -3  -9   7    6.90    1.40
  -3  -9   7    4.40    1.90
   3  -9  -7    7.30    1.70
   3  -9  -7    7.00    1.60
   3  -9  -7    6.90    1.70
  -3  -9   7    5.10    1.10
  -3  -9   7    6.80    1.70
   5   9  -9  268.37    8.00
  -5   9   9  261.77    8.60
  -5   9   9  246.18    7.80
   5   9  -9  266.27    8.30
  -5   9   9  251.77    6.10
   5   9  -9  258.07    8.30
  -5  -9   9  250.17    8.70
  -5  -9   9  275.77    8.00
   5  -9  -9  245.18    7.40
  -5  -9   9  250.37    8.50
   5  -9  -9  253.67    7.90
   7   9 -11   28.60    3.50
   7   9 -11   39.70    3.90
  -7   9  11   36.20    4.10
   7   9 -11   34.80    3.60
  -7  -9  11   33.20    3.90
  -7  -9  11   36.40    3.60
   7  -9 -11   30.20    3.40
 -12  10   8    2.10    2.50
  12 -10  -8    1.50    2.30
 -12 -10   8   -0.50    2.20
 -12 -10   8   -4.70    3.00
 -12 -10   8   -4.40    1.70
  10  10  -6   59.69    4.00
  10  10  -6   53.19    4.00
  10  10  -6   58.59    3.50
 -10  10   6   53.19    3.50
 -10  10   6   54.49    3.90
 -10  10   6   58.39    4.50
 -10 -10   6   62.79    4.10
  10 -10  -6   62.29    3.90
  10 -10  -6   52.99    3.70
 -10 -10   6   59.99    3.80
 -10 -10   6   50.99    4.70
   8  10  -4    1.70    1.50
  -8  10   4    1.10    1.60
  -8  10   4    1.10    1.70
   8  10  -4    1.40    1.30
  -8  10   4    2.60    1.20
   8  10  -4   -0.30    1.70
  -8  10   4    3.20    1.70
  -8 -10   4    2.40    2.20
   8 -10  -4    1.80    1.40
   8 -10  -4    3.40    1.00
   8 -10  -4    2.20    1.70
  -8 -10   4   -0.60    1.30
  -8 -10   4    4.20    1.50
  -8 -10   4    1.80    1.30
  -6  10   2  341.87    8.50
  -6  10   2  351.96    9.30
   6  10  -2  355.16    9.10
   6  10  -2  356.86    9.10
   6  10  -2  338.57    9.00
  -6  10   2  336.07    7.60
   6 -10  -2  328.87    8.10
  -6 -10   2  342.37    9.60
   6 -10  -2  344.27    9.20
  -6 -10   2  353.06    8.80
  -6 -10   2  354.46    9.00
   4  10   0   10.80    1.40
   4  10   0   14.00    1.60
   4  10   0   14.10    1.50
   4  10   0   14.00    1.80
  -4  10   0   14.40    1.20
  -4  10   0   16.20    1.70
  -4  10   0   12.30    1.20
   4 -10   0   14.50    1.10
   4 -10   0   16.60    1.70
   4 -10   0   14.20    1.40
  -4 -10   0   14.50    1.70
  -4 -10   0   13.80    1.60
  -4 -10   0   12.60    1.80
   2  10   2  535.25   12.20
  -2  10  -2  520.95   12.00
  -2  10  -2  529.85   12.10
   2  10   2  525.35   12.00
  -2  10  -2  512.75   12.30
   2  10   2  517.05   12.50
   2  10   2  526.75   11.90
  -2 -10  -2  523.65   11.80
  -2 -10  -2  518.65   12.20
   2 -10   2  499.25   11.90
   2 -10   2  539.25   12.30
   2 -10   2  521.65   11.80
  -2 -10  -2  517.65   11.80
   0  10  -4    4.90    1.50
   0  10  -4    6.80    1.70
   0  10  -4    3.80    1.40
   0  10   4    5.40    1.00
   0  10   4    7.30    1.00
   0  10   4    6.00    0.50
   0  10   4    6.50    1.50
   0 -10   4    7.80    1.20
   0 -10  -4    6.30    1.30
   0 -10  -4    4.50    1.20
   0 -10   4    4.40    1.20
   0 -10  -4    7.10    0.90
  -2  10   6   45.40    1.90
  -2  10   6   44.00    2.30
   2  10  -6   49.70    2.70
   2  10  -6   47.50    3.10
   2  10  -6   49.00    3.20
  -2  10   6   44.20    3.20
  -2  10   6   48.50    1.70
  -2 -10   6   42.80    2.80
  -2 -10   6   46.60    2.00
  -2 -10   6   45.40    3.30
   2 -10  -6   48.50    2.90
   2 -10  -6   50.49    2.70
   2 -10  -6   45.30    3.00
  -4  10   8   19.40    1.30
  -4  10   8   12.60    1.80
   4  10  -8   17.20    2.50
   4  10  -8   19.10    2.70
   4  10  -8   18.60    2.30
  -4  10   8   18.80    2.70
   4 -10  -8   15.40    2.30
   4 -10  -8   16.00    2.10
  -4 -10   8   17.30    2.80
  -4 -10   8   22.90    2.90
  -4 -10   8   20.00    2.40
   6  10 -10   61.89    4.60
   6  10 -10   60.79    4.50
  -6  10  10   56.49    4.70
   6  10 -10   52.79    3.70
  -6 -10  10   51.59    4.80
   6 -10 -10   55.59    4.10
   6 -10 -10   62.99    3.60
  -6 -10  10   66.09    4.30
   8  10 -12    7.30    2.90
   8  10 -12    3.30    2.80
  -8  10  12   10.90    3.30
   8 -10 -12   -1.60    2.30
  -8 -10  12    1.60    2.90
  -8 -10  12    4.90    2.60
 -11  11   7   14.10    2.60
 -11  11   7   14.10    3.10
  11  11  -7   16.30    3.00
 -11 -11   7   13.50    2.70
 -11 -11   7   14.40    2.80
  11 -11  -7   17.90    2.90
 -11 -11   7   15.00    3.90
  -9  11   5   12.80    2.70
  -9  11   5   17.00    2.60
   9  11  -5   20.50    2.40
   9  11  -5   19.40    2.70
  -9  11   5   17.10    2.70
  -9  11   5   17.90    2.30
   9  11  -5   22.20    2.50
   9 -11  -5   18.70    2.70
  -9 -11   5   12.70    3.20
  -9 -11   5   19.00    2.50
  -9 -11   5   14.30    2.50
   7  11  -3    0.70    1.60
   7  11  -3    3.40    1.80
  -7  11   3    3.50    1.90
   7  11  -3    4.70    1.70
  -7  11   3    4.00    0.50
  -7  11   3    4.30    1.40
  -7  11   3    5.90    1.90
  -7 -11   3    3.70    1.60
  -7 -11   3    5.00    2.20
   7 -11  -3    3.10    1.00
   7 -11  -3    1.90    1.70
  -7 -11   3    2.80    1.60
  -5  11   1  102.99    3.00
  -5  11   1   98.79    3.80
   5  11  -1  105.49    4.10
   5  11  -1  100.69    3.90
  -5  11   1  108.19    4.10
  -5  11   1  105.39    2.90
   5  11  -1  108.99    4.20
  -5 -11   1  102.49    3.90
   5 -11  -1  100.49    4.00
   5 -11  -1  103.49    2.90
   5 -11  -1  101.49    3.40
  -5 -11   1  106.59    4.70
  -5 -11   1  100.89    3.80
  -3  11  -1  168.18    5.30
   3  11   1  173.08    4.90
   3  11   1  165.38    5.00
  -3  11  -1  169.18    4.70
   3  11   1  168.68    5.10
   3  11   1  173.38    5.50
  -3  11  -1  171.18    4.70
   3 -11   1  168.68    4.40
  -3 -11  -1  172.08    4.90
  -3 -11  -1  174.98    4.70
  -3 -11  -1  171.08    5.20
   3 -11   1  158.08    4.70
   3 -11   1  173.38    5.30
  -1  11  -3  222.18    6.10
  -1  11  -3  208.88    6.00
   1  11   3  213.58    6.00
  -1  11  -3  204.58    6.30
   1  11   3  210.18    6.50
   1  11   3  205.68    5.60
   1  11   3  211.08    5.50
   1 -11   3  207.28    5.70
  -1 -11  -3  206.68    5.30
  -1 -11  -3  219.78    6.10
  -1 -11  -3  214.48    5.70
   1 -11   3  206.08    5.80
   1 -11   3  216.38    5.90
  -1  11   5  228.78    5.60
   1  11  -5  228.08    6.80
  -1  11   5  228.28    6.80
  -1  11   5  226.18    5.80
   1  11  -5  232.08    7.00
   1  11  -5  228.78    6.70
  -1  11   5  224.78    5.50
  -1 -11   5  228.18    6.00
   1 -11  -5  224.38    6.90
  -1 -11   5  238.08    6.50
   1 -11  -5  238.88    6.70
   1 -11  -5  231.88    6.40
  -3  11   7   34.70    3.10
  -3  11   7   33.10    1.60
   3  11  -7   33.90    3.20
   3  11  -7   33.90    3.10
   3  11  -7   30.50    2.90
  -3  11   7   31.60    3.00
   3 -11  -7   34.50    2.80
  -3 -11   7   39.70    2.90
  -3 -11   7   30.80    3.10
   3 -11  -7   39.80    3.10
   3 -11  -7   40.40    2.90
   5  11  -9   42.20    3.90
   5  11  -9   44.90    3.70
  -5  11   9   46.40    4.10
   5  11  -9   49.00    4.10
   5 -11  -9   40.30    3.20
  -5 -11   9   39.60    3.90
   5 -11  -9   45.20    3.60
  -5 -11   9   30.90    3.60
  -5 -11   9   38.90    3.40
   7  11 -11    4.70    2.80
   7  11 -11    7.40    2.90
  -7  11  11    7.50    2.90
   7  11 -11    2.40    2.50
   7 -11 -11    3.40    2.50
  -7 -11  11    1.50    2.90
  -7 -11  11    0.90    2.30
  10  12  -6   12.50    2.80
  10  12  -6   20.80    2.80
 -10  12   6   16.70    2.90
 -10  12   6   13.00    3.00
 -10 -12   6   22.00    2.80
 -10 -12   6   21.20    2.70
 -10 -12   6   12.90    3.50
  10 -12  -6   17.00    2.90
  -8  12   4    4.70    1.50
   8  12  -4    8.60    2.20
  -8  12   4    7.90    2.10
   8  12  -4    6.80    1.90
   8  12  -4    7.50    2.30
  -8  12   4    6.60    2.20
  -8  12   4    5.50    2.00
   8 -12  -4    8.60    1.90
   8 -12  -4    7.00    1.40
  -8 -12   4    4.50    1.90
  -8 -12   4    6.60    2.70
  -8 -12   4    6.10    1.90
  -6  12   2    6.90    1.50
  -6  12   2    7.70    0.90
   6  12  -2    6.30    1.90
   6  12  -2    7.70    1.80
   6  12  -2    6.60    1.90
  -6  12   2    9.60    2.00
   6 -12  -2    7.30    1.20
  -6 -12   2    7.20    1.80
  -6 -12   2    5.80    2.20
  -6 -12   2    6.70    1.50
   6 -12  -2    5.30    1.80
  -4  12   0  127.89    3.70
   4  12   0  129.19    4.40
   4  12   0  132.09    4.90
  -4  12   0  134.09    3.80
  -4  12   0  125.79    4.50
   4  12   0  130.19    4.40
  -4 -12   0  125.79    3.80
   4 -12   0  125.19    3.60
  -4 -12   0  125.99    5.00
  -4 -12   0  128.09    4.30
   4 -12   0  131.89    4.80
  -4 -12   0  136.89    4.40
   4 -12   0  132.29    4.10
   2  12   2   46.30    2.50
  -2  12  -2   44.50    2.50
   2  12   2   43.50    2.40
   2  12   2   44.10    2.70
  -2  12  -2   42.20    2.40
  -2  12  -2   46.60    2.90
   2  12   2   48.10    2.50
   2 -12   2   42.90    2.60
   2 -12   2   51.99    2.20
  -2 -12  -2   50.99    2.80
  -2 -12  -2   49.30    2.20
   2 -12   2   49.70    2.50
  -2 -12  -2   49.70    2.30
   0  12   4   27.60    1.70
   0  12  -4   25.10    2.30
   0  12  -4   25.40    2.40
   0  12   4   26.40    2.40
   0  12  -4   21.90    2.10
   0  12   4   23.90    2.60
   0  12   4   26.70    1.90
   0 -12  -4   25.00    2.00
   0 -12   4   24.00    2.20
   0 -12  -4   22.00    2.30
   0 -12   4   28.20    2.10
   0 -12   4   29.10    2.10
   2  12  -6   10.60    2.30
  -2  12   6    8.50    1.10
   2  12  -6    8.60    2.10
   2  12  -6    8.30    2.00
  -2  12   6    6.90    1.90
  -2 -12   6    9.40    2.00
   2 -12  -6    9.50    1.70
   2 -12  -6   11.40    1.70
  -2 -12   6    8.50    1.80
   2 -12  -6   10.20    2.10
  -4  12   8   17.30    2.80
   4  12  -8   19.00    2.80
   4  12  -8   19.00    3.00
   4  12  -8   17.00    2.80
  -4 -12   8   16.50    2.50
  -4 -12   8   13.60    2.60
   4 -12  -8   14.50    2.40
   4 -12  -8   12.80    2.30
   6  12 -10   16.30    3.40
   6  12 -10   22.30    3.40
   6  12 -10   16.50    3.30
  -6  12  10   18.10    3.30
  -6 -12  10   16.90    3.40
   6 -12 -10   19.70    2.90
  -6 -12  10   21.80    3.10
   6 -12 -10   21.40    3.20
  11  13  -7   10.90    3.10
 -11  13   7   13.30    3.10
 -11 -13   7    5.90    3.60
  11 -13  -7   17.10    3.10
 -11 -13   7   14.40    2.90
 -11 -13   7   16.40    2.80
  -9  13   5   46.50    4.00
   9  13  -5   53.09    4.10
   9  13  -5   40.20    3.40
  -9 -13   5   51.39    4.00
  -9 -13   5   42.40    4.50
  -9 -13   5   45.40    3.50
   9 -13  -5   40.50    3.80
   7  13  -3   39.30    3.20
   7  13  -3   35.70    3.20
  -7  13   3   39.80    3.40
  -7  13   3   37.80    2.80
  -7  13   3   44.30    3.80
   7  13  -3   43.70    3.40
  -7 -13   3   38.40    3.10
  -7 -13   3   44.80    3.20
  -7 -13   3   42.50    3.90
   7 -13  -3   34.60    3.40
   7 -13  -3   41.20    2.40
  -5  13   1   71.59    3.40
  -5  13   1   63.09    3.80
  -5  13   1   64.19    2.40
   5  13  -1   70.09    3.50
   5  13  -1   57.39    3.50
   5  13  -1   69.49    3.60
  -5 -13   1   70.19    3.50
  -5 -13   1   61.39    3.90
   5 -13  -1   66.09    3.60
  -5 -13   1   57.99    3.10
   5 -13  -1   66.99    2.80
   3  13   1   40.40    3.10
  -3  13  -1   40.30    2.90
   3  13   1   38.60    2.40
   3  13   1   35.90    2.60
  -3  13  -1   40.50    2.40
   3  13   1   40.50    2.20
  -3  13  -1   38.70    2.20
  -3 -13  -1   37.90    2.30
   3 -13   1   35.30    2.30
  -3 -13  -1   40.10    2.10
  -3 -13  -1   40.70    2.80
   3 -13   1   38.20    2.80
   1  13   3   48.10    2.80
  -1  13  -3   49.20    2.80
   1  13   3   45.40    2.60
  -1  13  -3   51.99    3.30
   1  13   3   43.80    3.30
  -1  13  -3   46.30    2.70
   1  13   3   43.90    2.30
   1 -13   3   44.90    2.70
  -1 -13  -3   49.90    3.00
   1 -13   3   40.40    2.70
  -1 -13  -3   46.40    2.30
   1 -13   3   46.40    2.70
  -1  13   5    2.40    1.80
   1  13  -5    1.80    1.70
   1  13  -5   -0.10    1.90
  -1  13   5    3.00    1.60
   1  13  -5    3.10    1.40
  -1  13   5    0.90    1.00
   1 -13  -5    2.60    1.50
   1 -13  -5    2.40    1.30
  -1 -13   5    1.30    1.60
  -1 -13   5    2.60    1.10
   1 -13  -5    2.90    1.70
  -1 -13   5    1.30    1.30
  -3  13   7   26.20    2.90
   3  13  -7   26.30    3.10
   3  13  -7   27.50    3.00
   3  13  -7   21.40    3.00
  -3  13   7   26.30    1.50
  -3 -13   7   25.50    2.70
   3 -13  -7   28.70    2.80
   3 -13  -7   25.40    2.60
   3 -13  -7   23.80    2.60
  -3 -13   7   22.40    2.80
   5  13  -9   18.80    3.30
   5  13  -9   19.80    3.40
  -5  13   9   25.70    3.30
   5  13  -9   25.50    3.40
  -5 -13   9   16.30    2.80
   5 -13  -9   20.80    2.80
   5 -13  -9   15.90    2.70
  10  14  -6   -0.70    2.50
 -10  14   6    0.60    2.70
  10  14  -6    2.00    2.40
 -10  14   6    0.00    2.30
 -10 -14   6    1.00    2.40
  10 -14  -6   -1.80    2.20
 -10 -14   6    0.30    3.00
 -10 -14   6   -0.50    2.10
   8  14  -4   31.30    3.30
  -8  14   4   32.20    3.30
  -8  14   4   36.20    3.50
   8  14  -4   36.10    3.50
   8  14  -4   30.80    3.40
  -8  14   4   37.30    3.70
  -8 -14   4   37.00    3.40
  -8 -14   4   40.60    4.10
   8 -14  -4   31.80    3.50
  -8 -14   4   31.90    3.20
   6  14  -2    0.20    1.90
   6  14  -2    1.80    1.80
   6  14  -2    4.60    1.90
  -6  14   2    3.20    0.90
  -6  14   2    4.50    1.70
  -6  14   2    4.10    2.10
   6 -14  -2    2.50    1.30
   6 -14  -2    2.80    1.90
  -6 -14   2    4.70    1.70
  -6 -14   2    2.70    1.80
  -6 -14   2    2.60    2.20
  -4  14   0   14.10    1.60
  -4  14   0   14.40    2.20
   4  14   0   12.10    2.00
   4  14   0   14.00    2.00
   4  14   0   10.00    2.20
   4 -14   0    9.20    1.60
   4 -14   0   12.50    2.30
  -4 -14   0   13.00    1.70
  -4 -14   0   12.00    2.10
  -2  14  -2    9.20    1.70
   2  14   2    7.60    2.20
  -2  14  -2    9.50    2.00
   2  14   2    9.40    1.60
  -2  14  -2   12.50    1.80
   2  14   2    8.80    1.60
  -2 -14  -2    7.50    2.00
   2 -14   2    8.40    1.70
   2 -14   2    6.60    1.80
   0  14  -4   17.60    2.60
   0  14   4   20.10    1.60
   0  14   4   16.70    2.60
   0  14  -4   18.10    2.20
   0  14  -4   16.10    2.30
   0  14   4   21.40    1.80
   0  14   4   19.00    2.10
   0 -14  -4   16.30    2.30
   0 -14   4   20.40    2.30
   0 -14  -4   17.60    1.80
   0 -14   4   18.40    2.00
  -2  14   6   19.30    1.50
  -2  14   6   32.70    3.30
   2  14  -6   13.20    2.70
  -2  14   6   20.50    2.50
   2  14  -6   27.60    2.90
   2  14  -6   24.10    2.90
   2 -14  -6   22.20    2.40
   2 -14  -6   21.70    2.60
  -2 -14   6   25.30    2.80
  -2 -14   6   21.60    2.40
  -4  14   8   18.90    3.00
   4  14  -8   11.70    3.10
   4  14  -8   10.50    2.90
   4  14  -8    9.80    2.80
   4 -14  -8   11.00    2.30
  -4 -14   8    8.90    2.50
  -4 -14   8   13.80    2.50
   4 -14  -8   14.90    2.60
  -6  14  10   34.40    4.10
   6  14 -10   42.10    4.40
   6  14 -10   29.80    3.80
   6  14 -10   37.90    4.40
   6 -14 -10   29.90    3.50
   6 -14 -10   29.60    3.50
  -6 -14  10   31.10    3.60
   9  15  -5   18.00    2.90
   9  15  -5   26.20    3.50
  -9  15   5   19.40    3.10
   9 -15  -5   31.30    3.80
  -9 -15   5   20.20    3.00
  -9 -15   5   23.70    3.90
  -9 -15   5   22.80    3.00
  -7  15   3    4.10    2.00
   7  15  -3    8.80    2.40
   7  15  -3    9.90    2.50
  -7  15   3   10.00    2.30
   7  15  -3   10.40    2.60
  -7 -15   3    6.60    2.70
   7 -15  -3    5.30    1.50
   7 -15  -3    6.40    2.50
  -7 -15   3    9.60    2.10
  -7 -15   3    6.80    2.20
  -5  15   1   17.70    1.50
  -5  15   1   16.70    2.70
  -5  15   1   15.30    2.30
   5  15  -1   14.10    2.50
   5  15  -1   19.10    2.40
   5  15  -1   18.70    2.50
   5 -15  -1   14.40    2.30
  -5 -15   1   16.80    2.40
   5 -15  -1   16.20    2.00
  -3  15  -1    4.60    1.90
  -3  15  -1    4.00    1.90
   3  15   1    3.20    1.60
   3  15   1    0.70    2.00
   3  15   1    6.60    1.60
  -3  15  -1    3.60    1.40
   3 -15   1    4.40    1.50
  -3 -15  -1    2.50    1.90
   3 -15   1    0.50    1.60
   1  15   3   56.39    2.70
   1  15   3   52.89    3.90
  -1  15  -3   51.59    3.10
   1  15   3   55.79    2.80
  -1  15  -3   51.39    3.80
  -1  15  -3   56.49    3.20
   1 -15   3   51.69    3.20
   1 -15   3   52.19    3.30
  -1 -15  -3   59.19    3.60
  -1  15   5   16.70    1.70
   1  15  -5   14.80    2.50
  -1  15   5   17.50    2.90
   1  15  -5   17.80    2.80
   1  15  -5   12.80    2.40
  -1 -15   5   15.70    1.90
  -1 -15   5   18.60    2.30
   1 -15  -5   13.50    1.80
   1 -15  -5   13.50    2.40
  -3  15   7   12.40    2.30
   3  15  -7   12.60    2.80
   3  15  -7   16.40    2.90
   3  15  -7   12.30    3.00
  -3  15   7   17.10    3.10
   3 -15  -7   16.30    2.30
   3 -15  -7   18.10    2.80
  -3 -15   7   18.80    2.80
  -3 -15   7   14.40    2.50
   5  15  -9   11.00    3.30
   5  15  -9   15.00    3.20
   5  15  -9   10.00    3.30
  -5  15   9   12.50    2.80
  -5  15   9   13.20    3.00
   5 -15  -9   12.30    2.60
   5 -15  -9   12.90    2.80
  -5 -15   9   15.60    3.10
  -5 -15   9   13.90    2.80
  -8  16   4  141.69    6.60
   8  16  -4  145.49    6.50
   8  16  -4  143.59    6.40
   8 -16  -4  127.89    6.40
  -8 -16   4  139.09    6.20
  -8 -16   4  152.98    6.10
   6  16  -2    3.70    2.10
   6  16  -2    2.10    2.20
  -6  16   2    4.90    2.00
   6  16  -2    3.40    2.20
  -6 -16   2    4.50    2.10
   6 -16  -2    3.00    1.50
   6 -16  -2    8.00    2.60
  -4  16   0    3.90    2.00
  -4  16   0    2.40    1.30
   4  16   0    4.30    2.00
   4  16   0    4.10    1.70
   4  16   0    5.90    2.30
  -4 -16   0    3.60    1.90
   4 -16   0    5.60    2.20
   4 -16   0    5.00    1.70
   2  16   2   21.40    2.40
   2  16   2   16.70    2.90
  -2  16  -2   19.80    2.10
  -2  16  -2   17.30    2.70
  -2  16  -2   20.40    2.10
   2  16   2   18.20    2.10
   2 -16   2   17.10    2.30
   2 -16   2   17.70    2.50
  -2 -16  -2   15.10    2.50
   0  16   4  226.98    6.50
   0  16  -4  225.68    7.80
   0  16  -4  231.58    7.20
   0  16   4  240.78    8.20
   0  16  -4  223.48    7.20
   0 -16   4  225.08    7.00
   0 -16   4  238.78    7.40
   0 -16  -4  236.28    7.60
   2  16  -6   20.20    3.00
   2  16  -6   17.70    2.80
   2  16  -6   16.20    3.20
  -2  16   6   18.20    3.20
  -2  16   6   16.00    1.80
   2 -16  -6   12.90    2.40
  -2 -16   6   17.70    2.80
   2 -16  -6   17.60    2.80
  -4  16   8  144.89    6.70
   4  16  -8  129.09    6.40
   4  16  -8  147.59    6.90
   4  16  -8  148.99    6.80
   4 -16  -8  143.59    5.90
   4 -16  -8  143.49    6.10
  -4 -16   8  143.29    6.40
   7  17  -3   26.30    3.40
  -7  17   3   27.70    3.10
   7  17  -3   32.30    3.70
  -7 -17   3   31.40    3.30
   7 -17  -3   21.80    3.50
   7 -17  -3   32.00    2.80
   5  17  -1   39.80    3.50
   5  17  -1   35.40    3.70
  -5  17   1   43.60    2.90
  -5  17   1   34.70    3.40
   5 -17  -1   32.20    2.90
  -5 -17   1   40.40    3.50
   5 -17  -1   31.50    3.60
  -3  17  -1   15.90    2.80
   3  17   1   19.70    3.20
  -3  17  -1   18.30    2.10
   3  17   1   22.80    2.60
   3 -17   1   19.10    2.50
   3 -17   1   21.30    2.90
  -3 -17  -1   18.00    2.70
  -1  17  -3   28.20    2.80
  -1  17  -3   39.60    3.10
   1  17   3   36.70    2.70
  -1  17  -3   32.10    3.50
   1  17   3   33.50    3.70
   1 -17   3   36.30    3.20
   1 -17   3   34.90    3.10
  -1 -17  -3   33.50    3.30
   1  17  -5    2.60    2.30
  -1  17   5    5.50    1.40
   1  17  -5    5.90    2.70
  -1  17   5    5.40    2.60
   1  17  -5    5.70    2.40
  -1 -17   5    6.10    2.30
   1 -17  -5    6.40    2.40
  -1 -17   5    6.50    1.90
   3  17  -7    9.40    2.90
   3  17  -7   10.40    3.00
   3  17  -7   10.70    3.20
  -3  17   7    5.90    2.80
   3 -17  -7   14.90    2.80
  -3 -17   7    5.30    2.40
   6  18  -2    4.20    2.60
  -6  18   2    1.30    2.20
   6  18  -2    0.70    2.40
   6 -18  -2    0.50    1.80
   6 -18  -2    1.10    1.60
  -6 -18   2   -1.50    2.20
  -4  18   0   13.40    2.70
   4  18   0   18.30    3.30
   4  18   0   12.60    2.60
  -4  18   0   14.00    1.90
   4 -18   0   11.00    2.10
   4 -18   0   12.10    2.70
  -4 -18   0   17.30    2.90
  -2  18  -2   11.30    2.90
  -2  18  -2   13.80    2.30
   2  18   2   12.40    2.10
   2  18   2    8.50    2.80
  -2 -18  -2   11.60    2.70
   2 -18   2   14.80    2.50
   2 -18   2    8.90    2.40
   0  18   4   15.50    3.10
   0  18  -4   11.00    3.00
   0  18  -4   12.10    2.50
   0  18   4   10.40    1.80
   0  18  -4   10.80    2.40
   0 -18   4   13.10    2.70
   0 -18  -4   11.10    2.70
   0 -18   4   11.30    2.20
  -2  18   6   48.20    4.60
   2  18  -6   43.20    3.90
   2  18  -6   46.00    4.00
   2  18  -6   46.60    4.50
   2 -18  -6   42.80    4.00
  -2 -18   6   47.10    4.10
  -5  19   1    0.90    2.40
   5  19  -1    2.90    2.70
   5  19  -1    3.90    2.50
  -5 -19   1    3.90    2.40
   5 -19  -1    1.60    1.80
   5 -19  -1    2.10    2.40
  -3  19  -1    6.00    2.70
   3  19   1    4.30    2.80
  -3  19  -1    5.40    1.80
   3  19   1    5.40    2.10
   3 -19   1    3.70    2.30
   3 -19   1    9.30    2.50
  -3 -19  -1    4.70    2.40
  -1  19  -3    2.10    2.20
   1  19   3    2.00    2.70
   1  19   3    1.90    1.70
  -1  19  -3    5.20    2.70
  -1 -19  -3    2.40    2.50
   1 -19   3    5.30    2.30
   1 -19   3    3.10    2.30
   1  19  -5   12.00    3.20
   1  19  -5   14.00    2.70
  -1  19   5   13.00    3.20
   1  19  -5   18.60    3.00
  -1 -19   5   15.10    3.00
   1 -19  -5   10.00    2.80
   2  20   2   51.09    3.80
  -2  20  -2   43.80    3.40
  -2 -20  -2   46.60    4.20
   2 -20   2   43.90    3.80
 -14   0   9   -0.80    1.90
 -14   0   9   -6.20    3.00
 -12   0   7    1.30    1.70
 -12   0   7   -3.10    1.60
 -12   0   7    0.50    2.60
 -12   0   7    1.90    1.70
  10   0  -5    0.00    1.00
 -10   0   5   -1.60    1.10
 -10   0   5    0.10    1.30
 -10   0   5   -0.20    1.40
 -10   0   5   -1.40    1.70
 -10   0   5   -1.70    1.20
  10   0  -5   -1.00    1.10
  -8   0   3   -0.10    1.20
  -8   0   3   -0.30    1.30
  -8   0   3   -0.80    1.00
   8   0  -3   -0.10    0.80
  -8   0   3    0.20    1.40
   8   0  -3    0.30    0.90
   8   0  -3   -0.20    0.90
  -8   0   3    0.90    1.10
  -8   0   3    0.40    0.40
   6   0  -1   -0.40    0.70
  -6   0   1    0.00    1.00
   6   0  -1    0.30    0.80
   6   0  -1    0.50    0.70
   6   0  -1    1.10    0.80
  -6   0   1   -0.40    1.00
  -6   0   1   -0.40    0.80
  -6   0   1    1.10    1.00
   4   0   1    0.50    0.30
  -4   0  -1    0.70    0.80
   4   0   1   -0.10    1.00
  -4   0  -1   -0.60    0.60
  -4   0  -1   -0.20    0.70
  -4   0  -1    0.10    0.80
   4   0   1   -0.40    0.60
   4   0   1    0.50    0.70
   4   0   1   -0.30    0.50
   2   0   3    1.70    0.80
   2   0   3    1.00    0.60
  -2   0  -3    0.00    0.70
  -2   0  -3    1.90    0.80
  -2   0  -3    0.90    0.90
  -2   0  -3    1.10    0.70
   2   0   3    2.10    0.80
  -2   0  -3    0.50    0.60
   0   0  -5    1.10    0.50
   0   0   5    1.40    1.10
   0   0  -5    0.40    0.50
   0   0   5    0.60    0.40
   0   0   5    3.40    1.10
   0   0   5    0.50    0.70
   0   0  -5   -0.90    0.60
   0   0  -5    0.20    0.90
   0   0  -5    1.50    0.90
   0   0  -5    1.00    0.80
   0   0   5   -0.80    0.50
   0   0  -5    0.10    0.30
  -2   0   7   -0.10    0.90
   2   0  -7   -1.60    0.80
  -2   0   7   -0.10    1.20
  -2   0   7    0.20    0.90
  -2   0   7   -0.90    1.20
  -2   0   7   -0.30    0.60
   2   0  -7   -2.30    1.00
   2   0  -7   -0.70    0.90
   4   0  -9    1.80    1.40
  -4   0   9   -2.40    1.50
   4   0  -9   -1.20    1.20
  -4   0   9    1.10    1.10
  -4   0   9    0.00    1.10
  -4   0   9    0.00    1.60
   4   0  -9   -1.50    1.00
  -6   0  11   -0.60    1.30
   6   0 -11   -0.80    1.40
  -6   0  11   -1.10    1.50
   6   0 -11    0.10    1.80
  -6   0  11    0.00    2.00
  -6   0  11    1.10    1.60
  -8   0  13    0.00    1.70
   8   0 -13    0.50    2.40
  -8   0  13    3.00    2.70
 -13   1   8   28.40    2.60
 -13   1   8   30.20    3.70
 -13  -1   8   27.20    4.10
 -13  -1   8   31.60    3.00
 -11   1   6   18.20    2.10
 -11   1   6   21.00    1.90
 -11   1   6   16.70    2.80
 -11   1   6   16.60    2.90
  11   1  -6   17.60    1.90
 -11   1   6   15.00    2.20
  11  -1  -6   17.60    1.70
 -11  -1   6   17.30    2.30
 -11  -1   6   17.70    2.20
 -11  -1   6   16.80    2.70
  11  -1  -6   22.90    2.20
 -11  -1   6   19.70    2.20
 -11  -1   6   17.30    2.90
  -9   1   4   15.50    2.10
   9   1  -4   17.00    1.50
  -9   1   4   13.70    1.80
   9   1  -4   18.30    1.70
  -9   1   4   14.20    1.90
  -9   1   4   11.80    2.20
   9   1  -4   17.10    1.60
   9  -1  -4   19.70    1.70
  -9  -1   4   15.30    1.90
  -9  -1   4   16.20    2.20
  -9  -1   4   16.80    1.80
   9  -1  -4   18.00    1.60
  -9  -1   4   12.80    2.20
   9  -1  -4   16.60    1.50
  -9  -1   4   12.90    1.90
  -7   1   2  214.88    5.90
   7   1  -2  218.48    5.60
  -7   1   2  221.78    6.10
  -7   1   2  219.08    6.40
  -7   1   2  212.18    5.50
   7   1  -2  211.48    5.50
  -7  -1   2  227.88    5.70
  -7  -1   2  218.98    6.30
   7  -1  -2  217.38    5.40
  -7  -1   2  216.68    5.90
  -7  -1   2  217.78    6.10
   7  -1  -2  213.18    5.40
   5   1   0  103.79    3.00
   5   1   0  102.89    3.10
  -5   1   0  104.49    3.50
   5   1   0  102.89    2.40
  -5   1   0  108.09    3.40
   5   1   0  100.09    3.50
   5   1   0  106.09    3.20
   5   1   0  105.69    3.10
  -5   1   0  108.49    3.10
  -5   1   0  112.79    3.60
   5  -1   0  107.09    3.10
   5  -1   0  111.39    3.00
   5  -1   0  108.19    3.00
  -5  -1   0  105.69    3.40
  -5  -1   0  100.89    3.10
   5  -1   0  106.89    3.30
  -5  -1   0  102.39    3.40
  -5  -1   0  105.09    3.50
  -3   1  -2  598.14   13.80
   3   1   2  646.64   13.80
   3   1   2  637.34   13.80
  -3   1  -2  630.54   13.70
   3   1   2  620.14   14.10
   3   1   2  642.64   13.80
  -3   1  -2  634.54   13.90
  -3   1  -2  617.34   13.80
  -3  -1  -2  651.73   14.00
   3  -1   2  631.54   13.40
   3  -1   2  628.94   13.70
  -3  -1  -2  643.74   13.30
   3  -1   2  627.74   13.70
   3  -1   2  640.04   13.80
  -3  -1  -2  642.14   13.80
  -3  -1  -2  638.74   13.80
  -3  -1  -2  617.14   13.60
  -3  -1  -2  638.34   13.90
   3  -1   2  630.74   14.10
  -3  -1  -2  638.14   13.90
  -1   1  -4   13.30    1.00
   1   1   4   14.20    1.40
  -1   1  -4   14.90    1.20
   1   1   4   16.40    1.20
  -1   1  -4   13.90    1.20
   1   1   4   14.20    1.10
  -1   1  -4   17.20    1.20
  -1   1  -4   15.60    1.50
   1   1   4   14.10    1.40
   1   1   4   12.90    0.80
  -1   1  -4   14.70    1.20
   1  -1   4   15.60    1.20
   1  -1   4   12.70    1.50
  -1  -1  -4   12.30    0.90
  -1  -1  -4   16.40    1.30
  -1  -1  -4   14.50    0.80
   1  -1   4   20.70    1.60
  -1  -1  -4   15.50    1.10
   1  -1   4   14.10    1.20
  -1  -1  -4   14.60    1.30
  -1  -1  -4   11.60    1.00
  -1  -1  -4   14.20    1.20
  -1  -1  -4   12.90    1.20
  -1   1   6    9.00    1.50
   1   1  -6    9.30    0.40
  -1   1   6    8.50    1.10
   1   1  -6    8.70    1.20
  -1   1   6    8.40    1.10
   1   1  -6    9.20    0.60
   1   1  -6    9.30    1.30
  -1   1   6    9.80    0.90
  -1   1   6    9.10    1.50
  -1   1   6    9.00    0.60
   1   1  -6    9.50    1.20
   1   1  -6    9.00    1.40
  -1  -1   6    7.60    1.00
  -1  -1   6    6.70    1.10
   1  -1  -6    9.40    1.10
  -1  -1   6    8.80    1.50
  -1  -1   6    9.70    1.00
   1  -1  -6    8.60    0.80
   1  -1  -6    9.60    1.20
  -1  -1   6    7.50    1.40
   1  -1  -6    7.70    1.30
   1  -1  -6    9.30    1.10
  -3   1   8    3.80    1.10
   3   1  -8    0.90    1.20
  -3   1   8    3.30    0.90
   3   1  -8    1.40    1.10
  -3   1   8    1.00    1.00
  -3   1   8    2.70    1.60
   3   1  -8    3.40    1.30
  -3   1   8   -0.30    1.40
  -3  -1   8    1.60    1.00
  -3  -1   8    1.40    1.60
   3  -1  -8    2.50    1.30
   3  -1  -8    3.90    1.00
   3  -1  -8    0.60    1.10
  -3  -1   8    1.50    0.90
  -3  -1   8    0.70    1.40
   5   1 -10   59.79    3.40
   5   1 -10   61.99    3.30
  -5   1  10   66.09    2.90
  -5   1  10   64.09    3.10
  -5   1  10   68.29    4.20
  -5   1  10   69.79    3.10
  -5   1  10   60.09    4.10
   5   1 -10   64.59    3.10
   5  -1 -10   63.79    3.20
  -5  -1  10   58.19    4.30
   5  -1 -10   61.09    3.60
  -5  -1  10   60.79    3.30
  -5  -1  10   61.09    3.60
  -5  -1  10   66.49    3.20
  -7   1  12   -1.60    2.30
  -7   1  12    1.20    1.50
  -7   1  12   -3.80    1.50
   7   1 -12   -0.10    1.70
   7   1 -12    0.20    1.90
  -7  -1  12   -1.00    1.60
  -7  -1  12   -0.30    2.10
  -7  -1  12   -2.10    1.70
   7  -1 -12   -4.10    1.90
 -14   2   9   14.40    3.60
 -14   2   9   12.70    2.10
 -14  -2   9   16.90    2.80
 -14  -2   9    5.40    3.60
 -12   2   7   25.90    3.70
 -12   2   7   27.20    2.90
 -12   2   7   26.30    2.30
 -12   2   7   22.30    2.60
 -12  -2   7   26.80    2.70
 -12  -2   7   21.50    2.50
 -12  -2   7   25.80    2.80
 -12  -2   7   23.00    3.70
 -10   2   5    7.70    1.80
 -10   2   5   10.00    1.50
  10   2  -5    8.80    1.50
 -10   2   5   11.50    2.00
 -10   2   5    8.80    1.90
  10   2  -5   10.50    1.30
  10   2  -5    7.00    1.50
 -10   2   5    9.60    1.70
  10  -2  -5    8.90    1.20
  10  -2  -5   10.60    1.50
 -10  -2   5    9.30    2.10
 -10  -2   5    9.90    1.90
 -10  -2   5   14.10    2.10
 -10  -2   5    7.10    2.20
 -10  -2   5   10.30    1.70
   8   2  -3  268.67    6.60
  -8   2   3  243.38    6.30
  -8   2   3  257.77    7.50
  -8   2   3  250.87    7.00
  -8   2   3  252.17    5.40
   8   2  -3  258.77    6.60
  -8   2   3  270.57    7.10
  -8  -2   3  249.78    7.00
   8  -2  -3  259.57    6.10
   8  -2  -3  223.48    6.50
   8  -2  -3  249.58    6.20
  -8  -2   3  258.47    7.60
  -8  -2   3  249.68    7.40
  -8  -2   3  257.77    7.00
  -6   2   1  552.64   12.50
  -6   2   1  552.24   13.30
  -6   2   1  554.84   12.50
   6   2  -1  583.74   12.10
  -6   2   1  568.14   13.10
   6   2  -1  585.24   13.00
   6   2  -1  575.94   12.80
  -6   2   1  559.24   13.00
   6   2  -1  590.64   12.80
  -6  -2   1  575.94   13.10
  -6  -2   1  568.64   12.80
   6  -2  -1  562.74   12.50
  -6  -2   1  560.94   13.10
   6  -2  -1  578.24   13.00
  -6  -2   1  571.54   13.30
   6  -2  -1  572.74   12.50
  -6  -2   1  580.74   12.10
   6  -2  -1  579.34   12.50
  -4   2  -1   21.00    1.40
   4   2   1   25.80    1.50
  -4   2  -1   27.60    1.70
  -4   2  -1   21.90    1.40
  -4   2  -1   20.60    1.70
   4   2   1   24.00    1.50
   4   2   1   24.50    1.90
   4   2   1   25.90    1.50
   4   2   1   22.20    1.40
   4  -2   1   25.80    0.90
  -4  -2  -1   25.60    1.60
  -4  -2  -1   25.80    1.00
  -4  -2  -1   25.30    1.40
  -4  -2  -1   28.70    1.70
   4  -2   1   25.60    1.30
  -4  -2  -1   24.10    1.50
   4  -2   1   24.50    1.50
   4  -2   1   22.60    1.70
   4  -2   1   25.10    1.30
   2   2   3  412.16    9.20
   2   2   3  414.06    9.30
  -2   2  -3  408.06    9.30
   2   2   3  407.76    9.70
  -2   2  -3  397.16    9.40
  -2   2  -3  406.36    9.20
  -2   2  -3  404.26    9.20
  -2   2  -3  400.36    9.20
  -2   2  -3  418.06    9.80
   2   2   3  415.66    9.10
  -2  -2  -3  416.36    9.00
  -2  -2  -3  412.46    9.10
  -2  -2  -3  415.46    9.30
   2  -2   3  414.46    9.30
  -2  -2  -3  409.46    9.40
   2  -2   3  408.26    9.30
  -2  -2  -3  414.36    9.30
   2  -2   3  410.06    9.50
  -2  -2  -3  404.56    8.80
  -2  -2  -3  413.46    9.20
   0   2  -5  266.67    6.40
   0   2  -5  268.87    6.70
   0   2  -5  266.27    6.50
   0   2   5  269.57    6.10
   0   2   5  263.87    6.30
   0   2  -5  262.17    7.00
   0   2  -5  263.17    6.10
   0   2  -5  257.67    6.70
   0   2   5  263.47    6.40
   0   2  -5  260.97    5.90
   0   2   5  263.87    6.90
   0   2   5  273.67    5.80
   0   2   5  274.17    6.80
   0  -2  -5  265.47    6.10
   0  -2  -5  267.87    6.70
   0  -2   5  267.37    6.80
   0  -2   5  264.27    6.50
   0  -2  -5  270.87    6.30
   0  -2  -5  266.17    6.40
   0  -2   5  264.67    7.10
   0  -2  -5  263.17    6.50
   0  -2  -5  259.87    6.60
   0  -2   5  261.97    6.50
   2   2  -7   16.40    1.70
  -2   2   7   17.50    1.10
   2   2  -7   12.80    0.40
   2   2  -7   14.80    1.40
   2   2  -7   13.60    1.40
  -2   2   7   14.80    1.90
  -2   2   7   17.00    1.90
  -2   2   7   16.10    1.40
  -2   2   7   17.70    1.50
  -2  -2   7   14.60    1.50
   2  -2  -7   17.50    1.70
   2  -2  -7   14.60    1.30
  -2  -2   7   14.10    1.40
  -2  -2   7   13.80    1.70
  -2  -2   7   15.80    2.00
   2  -2  -7   15.30    1.40
  -4   2   9  168.38    4.90
  -4   2   9  164.68    4.80
   4   2  -9  182.88    5.20
  -4   2   9  175.88    6.30
   4   2  -9  173.78    5.40
  -4   2   9  170.18    4.90
  -4   2   9  171.98    6.20
   4   2  -9  164.48    5.40
  -4  -2   9  169.38    6.00
  -4  -2   9  165.48    5.20
   4  -2  -9  168.48    5.00
   4  -2  -9  164.48    5.60
  -4  -2   9  169.38    6.20
   4  -2  -9  162.08    5.10
  -4  -2   9  174.88    5.40
  -6   2  11   26.10    2.10
   6   2 -11   23.50    2.60
  -6   2  11   23.90    3.20
  -6   2  11   21.00    3.10
   6   2 -11   22.30    2.60
  -6   2  11   24.10    2.30
  -6  -2  11   19.80    3.20
  -6  -2  11   26.70    2.60
   6  -2 -11   25.10    2.90
  -6  -2  11   26.80    2.60
   6  -2 -11   24.70    2.20
  -6  -2  11   32.50    3.30
   8   2 -13    7.40    2.20
   8   2 -13    6.90    2.50
  -8   2  13    5.00    2.70
  -8   2  13    4.80    1.90
  -8  -2  13    5.20    2.10
   8  -2 -13    3.40    2.60
  -8  -2  13   10.20    3.10
 -13   3   8  207.98    8.60
 -13   3   8  190.38    6.00
 -13  -3   8  190.68    8.70
 -13  -3   8  203.08    6.90
  11   3  -6   30.60    2.60
 -11   3   6   26.90    2.60
 -11   3   6   27.90    3.00
 -11   3   6   27.80    2.10
 -11   3   6   23.40    3.10
 -11   3   6   28.50    2.70
  11  -3  -6   27.30    2.30
 -11  -3   6   24.70    2.60
 -11  -3   6   26.10    2.50
 -11  -3   6   25.60    2.50
 -11  -3   6   28.00    3.40
 -11  -3   6   28.30    3.10
   9   3  -4  181.38    5.40
  -9   3   4  183.38    6.50
  -9   3   4  190.18    5.80
   9   3  -4  182.08    4.70
  -9   3   4  180.78    6.40
   9   3  -4  187.48    5.40
  -9   3   4  185.48    5.80
   9  -3  -4  182.28    5.40
   9  -3  -4  183.88    4.80
  -9  -3   4  196.88    5.90
  -9  -3   4  188.48    5.80
  -9  -3   4  173.88    6.20
  -9  -3   4  183.28    5.50
  -9  -3   4  178.18    6.20
  -7   3   2   14.80    1.90
  -7   3   2   21.60    1.50
   7   3  -2   18.70    1.70
  -7   3   2   17.70    1.80
  -7   3   2   16.00    1.70
   7   3  -2   18.70    1.10
  -7   3   2   18.60    1.30
   7   3  -2   17.70    1.60
  -7  -3   2   16.80    1.90
  -7  -3   2   21.10    1.70
  -7  -3   2   15.80    1.70
   7  -3  -2   20.50    1.30
  -7  -3   2   18.40    1.20
   7  -3  -2   20.00    1.70
   7  -3  -2   20.90    1.20
  -7  -3   2   15.90    1.70
  -7  -3   2   19.10    1.90
  -5   3   0   98.09    3.30
   5   3   0  100.69    3.10
  -5   3   0  101.89    2.90
   5   3   0   99.59    3.20
  -5   3   0   98.29    2.90
  -5   3   0  100.89    2.90
   5   3   0  105.99    3.20
   5   3   0  104.99    3.60
   5   3   0   98.99    3.20
  -5   3   0   98.09    3.40
  -5   3   0   99.39    2.30
   5   3   0   99.89    2.70
  -5  -3   0  102.59    3.10
   5  -3   0  101.19    2.80
  -5  -3   0   98.69    3.50
  -5  -3   0  101.39    2.60
   5  -3   0  102.79    2.80
   5  -3   0   99.19    3.10
  -5  -3   0  105.29    3.40
   5  -3   0  102.59    3.30
  -5  -3   0  101.89    3.30
   3   3   2  116.79    3.70
   3   3   2  107.49    3.20
  -3   3  -2  114.59    3.40
  -3   3  -2  108.09    3.00
  -3   3  -2  116.89    3.80
  -3   3  -2  114.89    3.50
   3   3   2  115.29    3.20
   3   3   2  112.49    3.30
  -3   3  -2  106.89    3.30
  -3   3  -2  125.29    3.30
   3   3   2  107.89    3.30
  -3  -3  -2  113.59    3.20
   3  -3   2  118.29    3.20
  -3  -3  -2  120.49    3.30
   3  -3   2  110.19    3.40
  -3  -3  -2  112.29    3.40
  -3  -3  -2  117.19    3.00
  -3  -3  -2  112.99    3.50
   3  -3   2  117.39    3.00
  -3  -3  -2  112.19    3.10
   3  -3   2  119.99    3.20
  -1   3  -4  905.41   18.80
   1   3   4  891.71   18.90
  -1   3  -4  869.91   19.00
  -1   3  -4  904.01   19.60
  -1   3  -4  872.41   19.10
   1   3   4  889.61   18.90
  -1   3  -4  877.21   19.20
   1   3   4  810.12   18.90
  -1   3  -4  847.32   18.70
   1   3   4  875.21   19.50
   1   3   4  902.51   18.60
  -1  -3  -4  883.61   18.90
  -1  -3  -4  914.51   18.90
  -1  -3  -4  895.01   19.00
   1  -3   4  870.61   19.10
  -1  -3  -4  875.81   18.60
   1  -3   4  879.81   19.00
  -1  -3  -4  886.51   18.80
  -1  -3  -4  883.91   19.10
   1  -3   4  874.11   19.60
  -1  -3  -4  901.81   19.00
   1  -3   4  893.31   19.00
  -1   3   6   99.49    2.30
   1   3  -6   97.69    2.60
  -1   3   6  100.39    3.60
  -1   3   6   99.59    3.00
  -1   3   6   98.29    2.60
  -1   3   6   97.99    2.90
   1   3  -6   93.89    3.30
   1   3  -6   98.49    3.00
   1   3  -6   97.79    3.50
   1   3  -6   99.39    2.60
  -1   3   6  100.09    3.80
   1   3  -6   96.89    3.40
   1  -3  -6   99.89    3.10
  -1  -3   6  100.49    3.50
   1  -3  -6   95.59    2.90
   1  -3  -6   93.49    3.40
   1  -3  -6   94.99    3.20
  -1  -3   6   91.79    3.10
  -1  -3   6   92.69    3.20
   1  -3  -6  100.29    3.10
  -1  -3   6   99.79    3.80
   3   3  -8   48.20    1.30
   3   3  -8   51.09    2.70
   3   3  -8   45.10    2.40
  -3   3   8   48.10    2.20
  -3   3   8   47.20    2.90
  -3   3   8   45.60    1.90
   3   3  -8   44.40    2.80
  -3   3   8   39.20    3.00
  -3   3   8   45.00    2.30
   3   3  -8   45.50    1.20
  -3  -3   8   47.10    2.90
   3  -3  -8   48.50    2.40
  -3  -3   8   47.90    2.60
   3  -3  -8   45.80    2.80
  -3  -3   8   46.70    3.00
   3  -3  -8   45.20    2.00
  -3  -3   8   44.60    2.80
  -5   3  10   31.20    3.20
   5   3 -10   33.00    2.70
   5   3 -10   32.10    2.80
   5   3 -10   35.80    2.70
  -5   3  10   32.80    2.20
  -5   3  10   32.40    2.40
  -5   3  10   30.90    3.30
  -5  -3  10   32.70    2.70
  -5  -3  10   38.10    3.30
   5  -3 -10   28.00    2.30
   5  -3 -10   32.60    2.80
  -5  -3  10   27.70    3.30
  -5  -3  10   33.70    3.10
   7   3 -12    5.90    2.20
   7   3 -12    5.50    2.10
  -7   3  12   11.30    3.00
  -7   3  12    4.50    1.60
  -7  -3  12    7.50    2.10
   7  -3 -12    5.40    2.40
  -7  -3  12    6.70    2.30
  -7  -3  12    9.70    2.60
 -12   4   7   30.70    3.50
 -12   4   7   28.00    2.80
  12   4  -7   26.50    2.70
 -12   4   7   33.40    2.40
 -12   4   7   28.70    2.80
 -12  -4   7   29.80    2.80
 -12  -4   7   26.80    2.90
 -12  -4   7   20.90    3.70
 -12  -4   7   30.30    3.00
 -10   4   5    3.60    1.10
 -10   4   5    5.40    1.70
 -10   4   5    5.40    2.10
  10   4  -5    3.20    1.40
 -10   4   5    4.70    1.60
  10   4  -5    5.40    1.60
 -10   4   5    3.00    2.00
  10   4  -5    5.10    1.20
  10  -4  -5    5.60    1.40
 -10  -4   5    2.20    1.80
 -10  -4   5    5.60    1.80
 -10  -4   5    5.30    1.60
 -10  -4   5    1.60    1.90
 -10  -4   5    6.40    1.90
   8   4  -3  256.57    6.30
  -8   4   3  259.67    7.20
  -8   4   3  256.57    5.70
  -8   4   3  251.57    6.20
  -8   4   3  261.97    7.20
   8   4  -3  264.27    6.90
  -8   4   3  254.77    7.60
   8   4  -3  255.27    6.90
  -8  -4   3  263.57    6.20
  -8  -4   3  261.37    7.50
  -8  -4   3  255.17    7.70
  -8  -4   3  253.17    7.20
  -8  -4   3  250.77    6.80
   8  -4  -3  266.67    7.00
   8  -4  -3  259.77    6.10
  -8  -4   3  261.47    7.30
   6   4  -1  312.37    7.80
  -6   4   1  320.57    8.00
  -6   4   1  307.77    8.00
  -6   4   1  311.07    7.20
  -6   4   1  309.07    6.80
  -6   4   1  315.77    7.30
   6   4  -1  322.17    7.30
   6   4  -1  308.47    7.70
  -6  -4   1  323.97    7.20
   6  -4  -1  324.97    7.30
   6  -4  -1  319.07    7.10
   6  -4  -1  321.47    7.20
  -6  -4   1  319.47    8.20
  -6  -4   1  304.17    8.00
  -6  -4   1  317.57    7.90
  -6  -4   1  317.97    8.00
   6  -4  -1  308.57    7.80
  -6  -4   1  319.07    7.80
  -4   4  -1  121.69    3.20
   4   4   1  116.29    3.50
  -4   4  -1  119.99    3.30
  -4   4  -1  115.19    3.60
  -4   4  -1  113.69    3.00
  -4   4  -1  113.89    3.50
  -4   4  -1  121.49    3.30
   4   4   1  114.79    3.20
   4   4   1  110.69    3.70
   4   4   1  112.89    3.30
   4   4   1  117.89    3.50
   4   4   1  111.39    3.40
   4  -4   1  119.09    3.00
  -4  -4  -1  116.49    3.10
  -4  -4  -1  113.29    3.60
  -4  -4  -1  113.49    3.60
   4  -4   1  121.69    3.60
   4  -4   1  121.89    3.20
  -4  -4  -1  113.59    3.40
   4  -4   1  122.39    3.20
   4  -4   1  116.99    2.70
  -4  -4  -1  114.79    3.40
   2   4   3  236.48    5.70
   2   4   3  229.28    5.70
  -2   4  -3  224.58    5.80
  -2   4  -3  232.98    5.80
   2   4   3  230.68    6.20
   2   4   3  229.18    5.60
  -2   4  -3  228.58    5.70
   2   4   3  232.78    5.70
  -2   4  -3  242.98    5.80
  -2   4  -3  237.18    5.90
  -2   4  -3  239.68    6.30
   2  -4   3  230.58    5.70
  -2  -4  -3  227.98    5.90
  -2  -4  -3  233.18    5.50
  -2  -4  -3  233.48    5.60
  -2  -4  -3  228.78    5.20
   2  -4   3  236.08    5.70
  -2  -4  -3  234.38    5.70
  -2  -4  -3  231.98    5.70
   2  -4   3  232.48    5.70
   0   4  -5  259.77    6.20
   0   4  -5  261.87    6.50
   0   4  -5  256.77    6.70
   0   4  -5  270.87    7.20
   0   4  -5  251.87    6.10
   0   4  -5  260.97    6.20
   0   4  -5  260.67    6.70
   0   4   5  252.37    7.00
   0   4   5  265.17    6.30
   0   4   5  262.67    6.60
   0   4   5  264.97    6.00
   0   4   5  264.67    6.30
   0  -4   5  263.87    6.60
   0  -4  -5  257.97    6.50
   0  -4  -5  258.77    6.20
   0  -4  -5  254.07    6.60
   0  -4   5  268.67    7.20
   0  -4  -5  264.67    6.50
   0  -4  -5  259.47    6.40
   0  -4   5  269.97    6.60
   2   4  -7   31.40    1.40
   2   4  -7   29.70    2.30
  -2   4   7   30.40    2.30
  -2   4   7   34.80    0.90
   2   4  -7   28.80    1.90
  -2   4   7   38.90    2.60
  -2   4   7   32.70    1.70
  -2   4   7   33.10    1.20
  -2   4   7   32.40    1.40
   2   4  -7   28.50    2.30
   2   4  -7   33.40    2.50
  -2   4   7   35.00    1.90
   2   4  -7   31.90    1.30
  -2   4   7   32.30    0.90
  -2  -4   7   34.90    2.30
   2  -4  -7   33.40    1.80
   2  -4  -7   34.80    2.30
   2  -4  -7   32.50    2.30
  -2  -4   7   30.10    2.20
  -2  -4   7   31.70    2.80
   2  -4  -7   34.50    1.70
  -2  -4   7   32.80    2.20
   2  -4  -7   31.50    2.20
  -4   4   9  258.47    7.90
  -4   4   9  251.77    6.40
  -4   4   9  252.07    6.50
   4   4  -9  269.67    7.50
   4   4  -9  260.57    7.10
   4   4  -9  260.77    7.10
  -4   4   9  247.88    6.30
  -4   4   9  251.17    8.10
   4  -4  -9  246.88    7.30
  -4  -4   9  255.57    8.30
  -4  -4   9  263.87    7.60
   4  -4  -9  255.47    6.60
  -4  -4   9  247.48    7.50
  -4  -4   9  256.27    7.20
  -6   4  11   21.40    3.00
  -6   4  11   24.40    3.10
  -6   4  11   21.80    2.00
   6   4 -11   21.60    2.80
   6   4 -11   23.80    2.50
  -6  -4  11   22.10    2.60
  -6  -4  11   25.90    3.00
  -6  -4  11   20.80    3.40
   6  -4 -11   27.10    3.10
  -6  -4  11   25.20    2.90
   8   4 -13    9.30    2.50
  -8   4  13    8.80    3.20
   8   4 -13    9.20    2.60
  -8   4  13    8.00    1.80
  -8  -4  13    3.60    2.30
   8  -4 -13    7.00    2.70
  -8  -4  13   12.00    2.90
  -8  -4  13    7.30    2.60
 -13   5   8   87.29    6.20
 -13  -5   8   95.39    5.00
 -13  -5   8   92.29    6.80
 -11   5   6   16.80    2.80
 -11   5   6   15.10    2.20
 -11   5   6   19.80    2.40
  11   5  -6   16.10    2.20
 -11   5   6   15.00    2.80
 -11   5   6   16.20    1.60
 -11  -5   6   15.60    2.60
 -11  -5   6   13.20    2.40
  11  -5  -6   13.60    2.00
 -11  -5   6   17.20    2.40
 -11  -5   6   11.80    2.50
 -11  -5   6   18.10    2.80
  -9   5   4   27.60    2.60
   9   5  -4   26.20    1.70
  -9   5   4   21.40    2.60
  -9   5   4   24.70    2.30
  -9   5   4   24.60    2.30
   9   5  -4   25.70    2.20
   9   5  -4   25.90    2.30
   9  -5  -4   23.20    2.10
   9  -5  -4   26.30    1.40
  -9  -5   4   24.20    2.40
  -9  -5   4   23.50    2.30
  -9  -5   4   23.30    2.70
  -9  -5   4   23.20    2.40
  -9  -5   4   22.10    2.20
  -7   5   2   10.50    1.70
  -7   5   2   11.80    1.50
  -7   5   2   10.90    0.90
  -7   5   2   11.40    1.00
  -7   5   2    8.60    1.00
   7   5  -2    9.20    1.50
   7   5  -2    9.90    1.50
   7   5  -2   11.30    1.20
  -7  -5   2    9.70    1.50
  -7  -5   2    8.60    1.60
  -7  -5   2   12.20    1.20
  -7  -5   2   11.20    1.50
   7  -5  -2    9.40    1.50
  -7  -5   2   11.20    1.80
   7  -5  -2   11.00    1.00
  -5   5   0  104.49    3.00
  -5   5   0  101.29    3.60
   5   5   0  103.09    3.40
  -5   5   0  104.59    3.70
  -5   5   0  104.39    3.00
  -5   5   0  107.39    2.90
   5   5   0  106.79    3.50
   5   5   0  102.59    3.40
   5   5   0  107.49    3.60
  -5   5   0   97.89    2.70
   5   5   0  102.19    3.10
   5  -5   0  113.79    3.40
   5  -5   0  104.39    2.80
  -5  -5   0  103.59    3.60
  -5  -5   0  100.49    3.40
  -5  -5   0   98.39    3.10
  -5  -5   0  103.99    2.90
   5  -5   0   98.49    2.50
  -5  -5   0  102.69    3.70
  -5  -5   0  105.19    3.60
   5  -5   0  105.59    2.90
   3   5   2  215.38    5.20
  -3   5  -2  198.98    5.20
  -3   5  -2  196.28    5.00
   3   5   2  197.68    5.20
   3   5   2  201.98    5.20
   3   5   2  205.78    5.60
  -3   5  -2  196.78    5.30
  -3   5  -2  195.48    5.50
  -3   5  -2  195.38    5.70
  -3   5  -2  197.78    5.00
   3   5   2  203.78    5.20
   3  -5   2  211.88    5.00
   3  -5   2  192.88    5.00
  -3  -5  -2  207.08    5.00
  -3  -5  -2  202.98    5.40
  -3  -5  -2  205.78    5.00
   3  -5   2  202.78    5.10
   3  -5   2  197.28    5.20
  -3  -5  -2  203.48    5.40
  -3  -5  -2  208.98    4.70
  -3  -5  -2  201.98    5.20
  -1   5  -4  430.66   10.10
  -1   5  -4  427.96   10.50
   1   5   4  432.76    9.70
   1   5   4  432.56    9.70
  -1   5  -4  431.36   10.00
   1   5   4  434.06    9.80
   1   5   4  439.86   10.50
  -1   5  -4  440.86    9.50
   1   5   4  431.36    9.70
   1   5   4  426.36    9.70
  -1   5  -4  423.26   10.10
  -1  -5  -4  434.36   10.00
  -1  -5  -4  435.96    9.90
   1  -5   4  421.56   10.50
  -1  -5  -4  426.46    9.70
   1  -5   4  438.66   10.00
   1  -5   4  435.46    9.80
  -1  -5  -4  429.36    9.60
  -1  -5  -4  433.96   10.10
   1  -5   4  421.96    9.80
  -1   5   6   69.09    2.40
   1   5  -6   66.89    3.00
  -1   5   6   71.79    2.10
   1   5  -6   66.29    2.90
  -1   5   6   73.59    2.40
  -1   5   6   66.49    2.30
   1   5  -6   71.09    2.40
  -1   5   6   69.99    3.30
   1   5  -6   73.29    3.10
  -1   5   6   70.39    2.90
   1  -5  -6   64.99    2.70
   1  -5  -6   65.79    2.80
   1  -5  -6   74.59    3.00
   1  -5  -6   70.99    2.30
  -1  -5   6   74.29    2.20
   1  -5  -6   67.39    2.50
  -1  -5   6   73.79    3.60
  -1  -5   6   72.79    2.80
  -1  -5   6   72.19    2.90
  -3   5   8   17.30    2.10
   3   5  -8   16.00    2.00
  -3   5   8   20.40    1.50
   3   5  -8   17.40    1.00
   3   5  -8   11.60    2.00
  -3   5   8   16.90    1.10
   3   5  -8   15.80    2.20
  -3   5   8   16.20    1.40
   3   5  -8   15.30    1.60
   3   5  -8   14.90    1.10
  -3   5   8   14.60    2.10
  -3  -5   8   19.20    2.00
   3  -5  -8   16.10    1.90
  -3  -5   8   16.30    2.40
   3  -5  -8   19.60    1.60
   3  -5  -8   15.60    1.90
  -3  -5   8   15.60    1.90
  -3  -5   8   17.90    2.10
  -5   5  10   13.90    2.70
   5   5 -10   15.20    2.40
  -5   5  10   17.40    1.70
  -5   5  10   17.40    2.50
   5   5 -10   12.40    2.10
   5   5 -10   17.30    2.00
   5  -5 -10   13.90    2.30
  -5  -5  10   11.60    2.70
  -5  -5  10   18.20    2.40
  -5  -5  10   19.00    2.30
  -5  -5  10   20.70    2.40
  -7   5  12   19.50    3.50
   7   5 -12   14.50    2.60
   7   5 -12   14.50    2.80
  -7   5  12   17.70    2.00
  -7  -5  12   18.20    2.80
  -7  -5  12   15.30    2.80
   7  -5 -12   14.40    2.80
  -7  -5  12   14.80    2.90
  12   6  -7   21.20    2.70
 -12   6   7   18.60    2.60
 -12   6   7   13.10    3.10
 -12   6   7   17.60    2.10
 -12   6   7   20.00    2.60
 -12  -6   7   24.00    2.90
 -12  -6   7   18.30    2.70
 -12  -6   7   16.50    3.70
  12  -6  -7   23.00    2.50
 -12  -6   7   21.10    3.20
  10   6  -5   11.70    2.00
 -10   6   5   12.80    2.10
 -10   6   5    9.20    2.30
 -10   6   5   10.30    1.90
  10   6  -5    8.60    1.40
  10   6  -5   10.60    2.00
 -10   6   5    9.50    2.30
 -10   6   5    8.30    1.10
 -10  -6   5   12.00    1.60
 -10  -6   5    9.60    2.10
 -10  -6   5    9.80    2.00
 -10  -6   5    9.80    2.20
  10  -6  -5    9.20    1.90
 -10  -6   5   13.10    2.10
 -10  -6   5    9.90    2.10
  -8   6   3   19.60    2.20
   8   6  -3   22.80    1.80
  -8   6   3   24.70    1.50
  -8   6   3   24.70    1.30
  -8   6   3   22.40    2.30
  -8   6   3   20.40    2.40
   8   6  -3   27.70    2.30
   8   6  -3   25.90    2.30
  -8  -6   3   22.50    2.40
  -8  -6   3   23.70    2.20
  -8  -6   3   22.10    2.50
   8  -6  -3   21.80    1.20
  -8  -6   3   27.90    2.50
   8  -6  -3   23.80    2.20
  -8  -6   3   24.40    2.30
  -8  -6   3   21.10    1.60
  -6   6   1   92.39    2.70
  -6   6   1   95.49    3.70
  -6   6   1   93.69    3.40
  -6   6   1   87.79    2.70
  -6   6   1   95.29    2.70
   6   6  -1   93.99    3.40
   6   6  -1   97.79    3.10
   6   6  -1   98.39    3.40
   6  -6  -1   95.19    2.70
  -6  -6   1   97.19    2.90
  -6  -6   1   97.39    3.80
  -6  -6   1   92.39    3.20
  -6  -6   1   94.19    3.80
   6  -6  -1   93.39    3.30
  -6  -6   1   91.79    3.60
   6  -6  -1   95.39    2.60
   6  -6  -1   86.79    2.40
  -4   6  -1   16.80    1.60
  -4   6  -1   19.30    1.30
  -4   6  -1   16.20    1.30
  -4   6  -1   15.40    1.20
   4   6   1   19.90    1.80
   4   6   1   20.60    1.50
   4   6   1   19.10    1.40
  -4   6  -1   19.40    1.30
  -4   6  -1   16.60    1.70
   4   6   1   21.20    1.60
   4   6   1   17.70    1.50
  -4  -6  -1   18.20    1.50
   4  -6   1   19.10    1.00
  -4  -6  -1   18.00    1.70
  -4  -6  -1   18.20    1.00
  -4  -6  -1   18.70    1.70
  -4  -6  -1   17.40    1.70
  -4  -6  -1   18.30    1.30
   4  -6   1   19.60    1.20
   4  -6   1   19.70    1.20
   4  -6   1   19.00    1.60
  -2   6  -3   69.59    2.60
   2   6   3   71.09    2.50
   2   6   3   68.89    2.90
  -2   6  -3   73.59    3.10
  -2   6  -3   75.59    2.70
   2   6   3   73.49    2.10
   2   6   3   71.79    2.50
   2   6   3   72.49    2.60
   2   6   3   73.79    2.50
  -2   6  -3   73.99    2.80
  -2   6  -3   76.79    2.70
  -2  -6  -3   71.49    2.60
  -2  -6  -3   70.79    2.10
  -2  -6  -3   71.79    1.90
   2  -6   3   72.39    2.50
  -2  -6  -3   72.99    2.90
  -2  -6  -3   66.19    2.50
   2  -6   3   76.69    2.40
   2  -6   3   71.39    2.50
  -2  -6  -3   67.09    2.50
   0   6  -5   88.59    3.50
   0   6   5   95.39    2.90
   0   6  -5  100.79    3.60
   0   6  -5   97.39    2.70
   0   6   5   97.99    2.90
   0   6   5  105.69    3.20
   0   6   5   98.39    2.90
   0   6   5   94.59    2.90
   0   6  -5   94.69    3.20
   0   6   5   96.79    3.70
   0   6   5   94.59    3.00
   0  -6   5   88.89    3.90
   0  -6   5   97.59    2.90
   0  -6   5   97.59    3.10
   0  -6  -5  101.69    3.20
   0  -6   5   92.49    3.30
   0  -6  -5   94.99    3.40
   0  -6  -5   91.39    2.80
   0  -6  -5   94.79    3.00
   2   6  -7   37.40    2.80
  -2   6   7   36.60    3.00
   2   6  -7   37.90    2.60
  -2   6   7   38.40    1.50
  -2   6   7   40.70    1.90
  -2   6   7   38.60    1.20
  -2   6   7   41.80    2.50
   2   6  -7   40.50    2.70
   2   6  -7   41.60    1.90
  -2   6   7   39.30    1.80
  -2  -6   7   40.80    2.30
   2  -6  -7   36.70    2.20
   2  -6  -7   38.80    2.60
   2  -6  -7   41.10    1.70
  -2  -6   7   38.10    2.80
   2  -6  -7   39.70    2.40
   2  -6  -7   39.90    1.90
  -2  -6   7   37.10    3.10
  -2  -6   7   42.00    2.50
  -4   6   9   33.20    2.90
  -4   6   9   39.20    1.90
  -4   6   9   38.10    3.50
   4   6  -9   37.60    2.30
   4   6  -9   33.10    2.70
   4   6  -9   35.40    3.10
  -4   6   9   37.20    2.10
   4   6  -9   33.40    2.50
   4  -6  -9   39.60    3.00
  -4  -6   9   39.20    2.90
  -4  -6   9   38.20    2.90
  -4  -6   9   39.80    3.20
  -4  -6   9   32.60    3.30
   4  -6  -9   38.50    2.00
   6   6 -11    9.80    1.90
  -6   6  11    9.60    1.60
  -6   6  11   11.20    2.40
  -6   6  11   11.60    2.60
   6   6 -11   15.80    2.40
   6   6 -11   13.70    2.70
  -6  -6  11   13.60    2.70
  -6  -6  11   16.00    2.60
  -6  -6  11   15.20    2.50
   6  -6 -11   11.90    2.60
   8   6 -13   19.80    3.30
  -8   6  13   19.60    3.90
   8   6 -13   23.30    3.00
  -8  -6  13   19.50    3.00
  -8  -6  13   21.30    3.10
  -8  -6  13   19.80    3.20
   8  -6 -13   18.50    3.40
 -13   7   8   17.20    3.60
 -13  -7   8   17.30    2.90
 -13  -7   8   11.90    3.90
 -11   7   6   24.30    3.20
 -11   7   6   20.60    2.50
  11   7  -6   27.40    2.80
 -11   7   6   26.80    2.60
 -11   7   6   25.50    1.60
  11   7  -6   23.90    2.80
 -11  -7   6   29.50    2.40
 -11  -7   6   21.70    2.90
  11  -7  -6   29.60    2.80
 -11  -7   6   24.00    2.90
 -11  -7   6   25.70    3.70
 -11  -7   6   28.10    3.00
 -11  -7   6   25.60    3.00
   9   7  -4   22.10    2.40
  -9   7   4   23.30    2.40
   9   7  -4   24.90    2.00
  -9   7   4   23.40    2.40
   9   7  -4   20.40    2.30
  -9   7   4   20.30    2.70
  -9   7   4   21.80    2.80
  -9  -7   4   21.10    2.90
   9  -7  -4   22.20    2.30
  -9  -7   4   23.50    2.00
  -9  -7   4   21.30    2.50
  -9  -7   4   22.00    2.50
  -9  -7   4   19.80    2.40
  -9  -7   4   23.80    2.40
  -7   7   2  116.59    4.20
   7   7  -2  103.59    3.80
  -7   7   2  105.69    3.00
   7   7  -2  112.19    4.00
  -7   7   2  108.99    3.20
  -7   7   2  105.99    4.30
   7   7  -2  108.29    3.70
   7  -7  -2  110.89    4.10
  -7  -7   2  102.49    4.00
  -7  -7   2  109.69    3.50
  -7  -7   2  110.69    3.80
   7  -7  -2  106.29    2.90
  -7  -7   2  110.59    4.60
  -7  -7   2  109.39    4.10
  -7  -7   2  114.09    4.20
   7  -7  -2  107.69    2.80
  -5   7   0   47.20    2.00
   5   7   0   48.70    2.40
  -5   7   0   50.19    2.70
  -5   7   0   49.20    1.90
   5   7   0   51.59    2.30
   5   7   0   52.89    2.60
  -5   7   0   50.69    1.90
  -5   7   0   48.50    2.80
   5   7   0   50.09    2.50
  -5   7   0   50.49    1.90
  -5  -7   0   54.69    2.20
   5  -7   0   50.19    1.70
   5  -7   0   48.20    1.70
  -5  -7   0   52.49    1.90
  -5  -7   0   46.50    2.50
   5  -7   0   46.80    2.30
  -5  -7   0   52.29    2.70
  -5  -7   0   48.00    2.70
   5  -7   0   51.29    1.80
  -3   7  -2    8.10    1.10
   3   7   2    8.10    1.10
  -3   7  -2    6.00    1.00
   3   7   2    6.80    1.10
  -3   7  -2    6.20    1.10
  -3   7  -2    8.00    1.30
   3   7   2    5.70    1.20
  -3   7  -2    8.00    1.40
   3   7   2   10.20    1.50
   3   7   2    6.00    1.10
  -3  -7  -2    6.60    1.00
   3  -7   2    7.70    1.20
  -3  -7  -2    7.30    1.10
   3  -7   2    6.80    0.90
  -3  -7  -2    6.90    1.20
  -3  -7  -2    7.50    1.00
   3  -7   2    8.30    0.90
   3  -7   2    6.10    1.00
   1   7   4   11.50    1.20
   1   7   4    9.30    0.70
   1   7   4   10.30    1.10
   1   7   4   10.00    0.90
  -1   7  -4   11.30    0.80
  -1   7  -4    7.60    1.30
   1   7   4   10.60    1.20
  -1   7  -4    8.80    1.40
  -1   7  -4    7.60    1.40
   1   7   4   12.70    1.20
   1   7   4   10.50    1.50
   1  -7   4   13.00    1.40
   1  -7   4   12.50    1.20
  -1  -7  -4   10.30    1.10
  -1  -7  -4    9.40    0.80
   1  -7   4    9.40    1.00
  -1  -7  -4    9.90    1.30
  -1  -7  -4    9.70    1.30
  -1   7   6   37.40    2.80
  -1   7   6   38.20    1.70
   1   7  -6   39.00    2.60
  -1   7   6   37.80    1.80
  -1   7   6   35.70    0.90
  -1   7   6   38.70    1.80
  -1   7   6   35.90    2.10
  -1   7   6   37.10    0.90
  -1   7   6   35.20    1.70
   1   7  -6   38.10    2.60
   1   7  -6   34.50    1.60
   1   7  -6   32.70    2.60
  -1   7   6   38.90    1.70
   1  -7  -6   39.50    2.00
  -1  -7   6   39.50    3.00
   1  -7  -6   38.80    2.10
  -1  -7   6   37.20    1.60
   1  -7  -6   36.50    2.40
  -1  -7   6   37.50    2.00
   1  -7  -6   38.90    1.60
  -1  -7   6   38.00    2.30
   3   7  -8   51.19    3.20
  -3   7   8   53.69    3.70
  -3   7   8   54.19    3.10
  -3   7   8   52.49    2.00
   3   7  -8   46.90    3.30
  -3   7   8   50.69    1.80
   3   7  -8   50.69    2.90
   3   7  -8   51.59    2.30
  -3   7   8   49.90    2.20
  -3  -7   8   47.60    3.70
  -3  -7   8   48.70    3.40
   3  -7  -8   44.80    2.90
   3  -7  -8   50.99    3.20
  -3  -7   8   48.60    2.60
  -3  -7   8   52.49    3.00
  -5   7  10   17.10    1.60
   5   7 -10   16.80    2.00
  -5   7  10   19.90    3.00
  -5   7  10   19.50    2.60
   5   7 -10   15.30    2.60
   5   7 -10   20.50    2.30
   5   7 -10   17.90    2.80
  -5  -7  10   13.60    2.80
  -5  -7  10   19.90    2.40
  -5  -7  10   19.30    2.50
   5  -7 -10   19.30    2.60
  -5  -7  10   18.90    2.70
  -7   7  12    5.00    2.90
   7   7 -12    3.80    2.50
  -7   7  12   -0.50    1.20
   7   7 -12    3.30    1.90
  -7  -7  12    0.30    2.50
   7  -7 -12    4.70    2.40
  -7  -7  12    6.00    2.30
  -7  -7  12    5.40    2.30
 -12   8   7   54.49    4.90
 -12   8   7   55.29    4.00
 -12  -8   7   46.00    4.90
  12  -8  -7   50.29    3.80
 -12  -8   7   53.19    3.30
 -12  -8   7   52.99    4.00
  10   8  -5   30.50    2.80
  10   8  -5   29.80    2.90
 -10   8   5   26.30    2.80
 -10   8   5   24.10    1.30
 -10   8   5   21.90    3.00
 -10   8   5   28.10    3.20
 -10   8   5   29.00    2.70
  10   8  -5   25.70    2.20
 -10  -8   5   27.20    3.50
 -10  -8   5   29.20    2.40
 -10  -8   5   26.90    2.80
 -10  -8   5   31.50    2.90
  10  -8  -5   28.80    2.80
 -10  -8   5   20.30    2.60
   8   8  -3   51.59    3.00
  -8   8   3   51.29    3.30
   8   8  -3   49.30    2.70
  -8   8   3   49.70    1.80
  -8   8   3   53.79    2.20
  -8   8   3   51.09    3.20
   8   8  -3   51.89    3.10
  -8  -8   3   54.09    3.50
  -8  -8   3   47.20    2.70
  -8  -8   3   53.19    2.50
  -8  -8   3   55.79    3.80
  -8  -8   3   51.09    2.90
   8  -8  -3   51.59    3.00
  -6   8   1   21.00    1.50
   6   8  -1   21.10    1.80
  -6   8   1   19.00    1.50
  -6   8   1   17.60    2.10
  -6   8   1   21.10    2.00
   6   8  -1   21.20    2.00
   6   8  -1   19.10    1.80
  -6   8   1   21.10    1.40
   6  -8  -1   20.40    1.90
  -6  -8   1   25.10    2.30
  -6  -8   1   20.20    1.60
  -6  -8   1   16.40    2.10
  -6  -8   1   19.90    1.80
   6  -8  -1   23.20    1.20
  -6  -8   1   21.70    1.70
   6  -8  -1   19.10    1.20
  -4   8  -1   93.99    3.00
  -4   8  -1   91.19    3.00
   4   8   1   90.29    3.30
  -4   8  -1   97.59    3.20
  -4   8  -1   90.39    2.80
  -4   8  -1   92.49    3.60
   4   8   1   91.99    3.40
   4   8   1   93.59    3.20
   4   8   1   96.79    3.50
   4  -8   1   97.19    3.50
   4  -8   1   97.19    2.80
  -4  -8  -1   96.29    3.50
  -4  -8  -1   96.39    3.80
   4  -8   1   95.39    2.80
   4  -8   1   99.19    2.90
  -4  -8  -1   91.29    3.10
  -2   8  -3   65.39    2.00
  -2   8  -3   65.39    2.70
   2   8   3   62.19    2.50
   2   8   3   63.69    2.50
  -2   8  -3   63.89    2.60
  -2   8  -3   66.79    2.80
   2   8   3   71.89    3.00
   2   8   3   67.99    2.70
   2  -8   3   66.79    2.60
  -2  -8  -3   60.79    2.60
   2  -8   3   66.89    2.50
  -2  -8  -3   65.19    2.50
  -2  -8  -3   62.89    2.60
   0   8  -5  137.39    4.50
   0   8  -5  135.99    4.60
   0   8   5  138.29    3.90
   0   8   5  141.39    3.80
   0   8  -5  136.99    4.60
   0   8   5  138.19    3.30
   0   8   5  140.49    3.80
   0   8   5  137.19    4.80
   0   8  -5  139.39    3.30
   0   8   5  140.69    3.90
   0   8   5  133.89    4.00
   0   8   5  145.09    4.10
   0  -8  -5  141.19    4.40
   0  -8   5  132.49    5.00
   0  -8   5  138.39    3.90
   0  -8   5  141.79    4.40
   0  -8   5  137.79    3.70
   0  -8  -5  134.79    3.70
   0  -8  -5  138.69    4.40
   2   8  -7   16.80    2.20
  -2   8   7   21.20    1.60
  -2   8   7   20.40    1.40
   2   8  -7   21.40    1.40
  -2   8   7   21.80    2.00
   2   8  -7   18.70    2.20
  -2   8   7   16.80    1.40
  -2   8   7   20.70    1.40
   2   8  -7   19.20    2.30
  -2   8   7   22.00    2.30
  -2  -8   7   19.60    2.50
   2  -8  -7   20.80    2.20
  -2  -8   7   21.70    2.10
   2  -8  -7   20.10    1.90
  -2  -8   7   21.30    1.90
  -4   8   9   37.30    3.10
   4   8  -9   33.50    3.30
  -4   8   9   37.40    3.50
   4   8  -9   34.90    3.00
  -4   8   9   37.70    2.00
   4   8  -9   34.70    3.20
   4   8  -9   36.20    2.50
  -4  -8   9   40.50    3.50
  -4  -8   9   30.00    3.40
  -4  -8   9   38.70    2.70
  -4  -8   9   36.10    3.00
   4  -8  -9   41.10    3.30
   4  -8  -9   33.00    2.80
   6   8 -11   12.90    2.70
   6   8 -11   10.00    2.80
  -6   8  11   10.40    2.40
  -6   8  11   18.80    3.30
   6   8 -11    9.50    2.60
  -6   8  11   12.20    1.40
  -6  -8  11   18.10    2.70
  -6  -8  11   10.20    2.70
   6  -8 -11   14.10    2.70
  11   9  -6   35.00    3.40
 -11   9   6   38.30    4.00
  11   9  -6   37.60    3.40
 -11   9   6   41.40    3.50
 -11   9   6   34.70    3.20
 -11  -9   6   42.20    3.10
  11  -9  -6   34.50    3.20
 -11  -9   6   40.30    3.50
 -11  -9   6   29.10    3.60
   9   9  -4   22.80    2.10
  -9   9   4   24.40    2.60
   9   9  -4   24.70    2.60
   9   9  -4   24.60    2.40
  -9   9   4   26.10    2.90
  -9   9   4   23.80    2.50
  -9   9   4   26.20    3.00
  -9  -9   4   26.30    3.30
  -9  -9   4   29.00    2.30
  -9  -9   4   22.80    2.30
  -9  -9   4   24.70    2.40
   9  -9  -4   25.70    2.50
  -7   9   2  131.29    3.50
   7   9  -2  134.79    4.60
  -7   9   2  124.29    3.90
   7   9  -2  132.59    4.80
   7   9  -2  135.49    4.60
  -7   9   2  130.19    4.90
  -7   9   2  133.79    5.10
  -7  -9   2  136.39    5.20
  -7  -9   2  132.29    4.20
  -7  -9   2  132.49    5.30
   7  -9  -2  127.79    3.60
  -7  -9   2  129.89    4.70
  -7  -9   2  135.29    4.30
   7  -9  -2  130.99    4.60
  -5   9   0   18.10    2.10
  -5   9   0   18.90    1.60
   5   9   0   19.00    1.80
   5   9   0   18.10    1.80
  -5   9   0   19.80    1.40
   5   9   0   17.70    1.80
  -5   9   0   18.40    1.40
   5   9   0   21.90    2.00
  -5  -9   0   16.50    0.90
   5  -9   0   15.70    1.20
  -5  -9   0   16.20    1.90
   5  -9   0   17.20    1.90
   5  -9   0   16.70    1.30
  -5  -9   0   15.40    1.60
  -5  -9   0   16.70    1.60
   3   9   2   97.49    3.20
  -3   9  -2   91.39    3.30
  -3   9  -2  100.89    3.20
   3   9   2   98.59    3.60
   3   9   2   94.59    3.30
  -3   9  -2   95.19    3.40
   3   9   2   97.99    3.70
  -3   9  -2   91.99    2.70
  -3  -9  -2   95.69    3.40
   3  -9   2   96.59    3.10
  -3  -9  -2   94.69    3.30
   3  -9   2   95.09    3.00
  -3  -9  -2   99.09    3.40
   3  -9   2   99.19    3.50
  -1   9  -4   35.20    2.40
  -1   9  -4   41.80    2.60
   1   9   4   42.00    2.80
  -1   9  -4   37.00    2.40
   1   9   4   38.30    1.90
   1   9   4   38.40    2.10
  -1  -9  -4   42.20    2.40
   1  -9   4   35.60    2.10
  -1  -9  -4   41.60    2.30
   1  -9   4   39.40    2.10
  -1   9   6  143.69    5.20
   1   9  -6  132.69    4.80
   1   9  -6  140.79    4.80
  -1   9   6  134.59    4.10
  -1   9   6  140.99    4.10
   1   9  -6  147.19    4.90
  -1   9   6  139.69    3.80
  -1   9   6  136.39    3.90
  -1   9   6  138.99    3.40
  -1  -9   6  135.09    3.90
  -1  -9   6  142.69    5.40
   1  -9  -6  137.29    4.60
  -1  -9   6  134.89    4.50
   1  -9  -6  141.19    4.70
  -1  -9   6  138.39    3.80
  -3   9   8   16.60    2.00
  -3   9   8   21.10    2.70
   3   9  -8   19.00    2.40
  -3   9   8   19.70    1.50
   3   9  -8   17.20    2.30
   3   9  -8   16.40    2.40
  -3  -9   8   16.80    1.70
   3  -9  -8   18.00    2.40
   3  -9  -8   17.80    2.00
  -3  -9   8   19.90    2.80
  -3  -9   8   16.40    2.20
  -5   9  10   11.90    2.90
  -5   9  10   14.50    1.40
   5   9 -10   13.20    2.30
   5   9 -10   18.10    2.80
  -5   9  10   11.60    2.40
   5   9 -10   10.90    2.70
  -5  -9  10   14.60    2.70
   5  -9 -10   14.20    2.40
  -5  -9  10   14.00    2.50
  -5  -9  10   12.30    2.90
   5  -9 -10   13.30    2.50
   7   9 -12    6.70    2.90
  -7   9  12    7.40    3.00
  -7  -9  12    5.10    2.50
  -7  -9  12    4.80    2.70
   7  -9 -12    4.70    2.60
 -12  10   7    1.70    2.70
 -12 -10   7   -3.10    3.10
 -12 -10   7    2.60    2.10
 -12 -10   7    2.90    2.40
  12 -10  -7    1.80    2.30
 -10  10   5   12.00    2.30
 -10  10   5   15.20    2.50
  10  10  -5   18.50    2.70
 -10  10   5   11.20    2.90
 -10  10   5   15.80    3.00
  10  10  -5   14.40    2.30
  10  10  -5   15.00    2.20
 -10 -10   5   13.70    2.50
  10 -10  -5    9.60    2.20
 -10 -10   5   10.80    3.20
 -10 -10   5   13.40    2.10
  -8  10   3    7.60    2.00
  -8  10   3    5.70    1.30
   8  10  -3    8.80    1.90
   8  10  -3    8.90    1.90
  -8  10   3    8.70    2.00
   8  10  -3    3.90    1.90
  -8  10   3    8.40    0.80
   8 -10  -3   12.50    2.10
  -8 -10   3    8.20    2.40
  -8 -10   3   10.50    2.00
  -8 -10   3    8.20    1.80
  -6  10   1   65.89    2.20
  -6  10   1   66.89    3.80
  -6  10   1   63.39    2.80
   6  10  -1   70.39    3.30
  -6  10   1   65.79    2.30
   6  10  -1   69.39    3.40
  -6  10   1   64.09    3.50
   6  10  -1   66.09    3.20
  -6 -10   1   66.49    3.30
   6 -10  -1   64.19    2.00
  -6 -10   1   73.99    3.10
   6 -10  -1   67.79    3.40
  -6 -10   1   62.49    2.30
  -6 -10   1   65.69    3.70
   6 -10  -1   63.19    2.40
  -4  10  -1   10.60    1.60
   4  10   1    9.10    1.50
  -4  10  -1    7.40    1.50
  -4  10  -1    4.90    1.00
  -4  10  -1    8.30    1.30
   4  10   1    8.50    1.60
   4  10   1    7.40    1.50
   4  10   1   11.20    1.70
   4 -10   1    7.50    1.00
   4 -10   1    8.30    1.00
   4 -10   1    6.80    1.60
  -4 -10  -1    9.40    1.50
   4 -10   1    9.80    1.20
  -4 -10  -1    7.40    1.40
  -4 -10  -1   10.80    1.60
  -2  10  -3  396.86    9.80
   2  10   3  385.96   10.00
   2  10   3  378.36    9.30
   2  10   3  386.76    9.70
  -2  10  -3  395.26    9.50
  -2  10  -3  374.26    9.50
   2  10   3  393.56    9.30
  -2 -10  -3  391.86    9.20
  -2 -10  -3  388.16    9.60
   2 -10   3  400.06    9.60
  -2 -10  -3  382.66    9.40
   2 -10   3  387.76    9.30
   2 -10   3  389.06    9.20
   0  10  -5  127.99    4.50
   0  10   5  119.79    3.20
   0  10   5  130.79    4.80
   0  10   5  127.19    3.70
   0  10  -5  126.09    4.70
   0  10  -5  130.59    4.60
   0  10   5  127.69    3.80
   0 -10  -5  119.09    4.30
   0 -10   5  128.29    3.90
   0 -10  -5  121.99    4.20
   0 -10   5  117.19    4.20
  -2  10   7   37.30    3.10
  -2  10   7   36.00    2.30
   2  10  -7   35.50    3.10
  -2  10   7   39.60    1.90
   2  10  -7   44.10    3.30
   2  10  -7   39.60    3.10
   2 -10  -7   41.30    2.80
  -2 -10   7   40.00    3.40
  -2 -10   7   39.50    2.80
   2 -10  -7   39.40    2.50
  -4  10   9   11.60    2.60
   4  10  -9   14.30    2.60
  -4  10   9   15.00    3.50
   4  10  -9   15.80    2.80
   4  10  -9   15.50    2.80
  -4  10   9   14.90    1.30
   4 -10  -9   12.60    2.30
   4 -10  -9   12.10    2.40
  -4 -10   9   15.80    2.50
  -4 -10   9   13.60    2.80
   6  10 -11   42.10    3.80
   6  10 -11   37.40    3.90
  -6  10  11   39.90    4.30
   6  10 -11   39.40    3.70
  -6 -10  11   33.30    4.00
   6 -10 -11   35.30    3.70
  -6 -10  11   44.60    3.90
  11  11  -6    4.70    2.50
  11  11  -6    8.40    2.50
 -11  11   6    7.00    2.30
 -11  11   6    3.70    2.80
  11 -11  -6    3.80    2.30
 -11 -11   6    4.70    2.00
 -11 -11   6    0.10    3.10
 -11 -11   6    8.00    2.60
  -9  11   4   29.90    3.20
  -9  11   4   31.50    3.10
   9  11  -4   30.80    3.20
  -9  11   4   31.20    3.00
   9  11  -4   32.30    2.90
   9  11  -4   24.30    2.60
  -9 -11   4   42.30    3.00
  -9 -11   4   29.10    3.60
  -9 -11   4   32.20    3.10
   9 -11  -4   34.70    3.20
  -7  11   2  243.88    5.80
   7  11  -2  247.78    7.40
  -7  11   2  260.87    8.00
  -7  11   2  249.68    7.60
  -7  11   2  246.88    6.70
   7  11  -2  241.58    7.20
   7  11  -2  269.47    7.60
  -7 -11   2  251.67    8.00
   7 -11  -2  248.18    7.60
  -7 -11   2  244.78    7.30
  -7 -11   2  262.27    7.10
   7 -11  -2  236.48    6.30
  -5  11   0    4.90    1.00
   5  11   0    5.00    1.60
  -5  11   0    6.20    1.10
   5  11   0    8.80    1.70
   5  11   0    7.30    1.50
  -5  11   0    5.80    1.80
  -5  11   0    7.10    1.40
   5 -11   0    6.20    1.10
   5 -11   0    7.00    0.90
  -5 -11   0    5.80    1.50
  -5 -11   0    5.50    1.70
   5 -11   0    7.10    1.50
  -5 -11   0    7.10    1.60
   3  11   2  110.39    4.40
  -3  11  -2  119.09    4.20
   3  11   2  115.69    4.00
   3  11   2  117.49    3.90
  -3  11  -2  112.39    3.90
   3  11   2  123.99    4.20
  -3  11  -2  120.89    3.90
   3 -11   2  111.79    4.20
  -3 -11  -2  119.99    3.80
  -3 -11  -2  115.99    4.10
  -3 -11  -2  112.19    3.80
   3 -11   2  118.49    3.60
   3 -11   2  116.09    3.70
  -1  11  -4    3.50    1.70
   1  11   4    9.50    1.90
   1  11   4   10.30    1.30
   1  11   4    9.90    1.70
  -1  11  -4    7.90    1.60
   1  11   4    8.60    1.40
  -1  11  -4    7.10    1.60
   1 -11   4   10.00    1.50
  -1 -11  -4    9.00    1.70
   1 -11   4    8.00    1.40
  -1 -11  -4    9.00    1.40
   1 -11   4   10.70    1.50
   1  11  -6    8.60    2.10
  -1  11   6   13.40    2.20
  -1  11   6   11.00    1.30
   1  11  -6   11.30    2.10
   1  11  -6    8.10    2.00
  -1  11   6    7.90    1.10
  -1 -11   6   10.30    1.80
   1 -11  -6    9.50    1.70
  -1 -11   6   11.10    1.30
   1 -11  -6    9.90    1.90
  -3  11   8    0.70    0.90
   3  11  -8    0.80    2.10
   3  11  -8    2.20    2.10
  -3  11   8    2.70    2.00
   3  11  -8    1.70    1.60
  -3 -11   8    3.40    1.50
   3 -11  -8    2.90    1.80
   3 -11  -8    2.90    1.80
  -3 -11   8   -2.80    1.80
   5  11 -10  157.88    6.40
   5  11 -10  151.58    6.20
   5  11 -10  143.99    6.50
  -5  11  10  156.48    7.00
   5 -11 -10  153.68    6.00
  -5 -11  10  137.99    5.60
   5 -11 -10  136.09    6.00
  10  12  -5    2.60    1.80
  10  12  -5    1.90    2.30
  10  12  -5   -2.50    2.00
 -10  12   5   -2.00    2.60
 -10  12   5   -3.40    1.90
  10 -12  -5    1.80    2.20
 -10 -12   5    4.50    2.20
 -10 -12   5    1.70    2.80
 -10 -12   5    3.00    2.20
  -8  12   3    6.70    2.30
   8  12  -3    4.20    1.90
   8  12  -3    8.30    1.90
  -8  12   3    6.20    1.50
   8  12  -3    5.30    2.00
  -8  12   3    9.20    2.20
   8 -12  -3    7.90    2.20
  -8 -12   3    9.00    2.10
  -8 -12   3    2.80    2.40
  -8 -12   3    8.50    2.10
   6  12  -1   32.60    2.70
   6  12  -1   31.00    2.40
  -6  12   1   27.80    2.80
  -6  12   1   34.80    2.50
   6  12  -1   34.30    2.90
  -6  12   1   32.20    1.80
  -6 -12   1   30.30    2.90
  -6 -12   1   31.60    2.60
   6 -12  -1   30.40    2.50
  -6 -12   1   28.70    2.50
   6 -12  -1   33.10    1.90
  -4  12  -1   52.59    3.00
   4  12   1   54.29    3.00
   4  12   1   51.19    3.20
  -4  12  -1   53.59    2.50
   4  12   1   48.20    2.60
  -4  12  -1   47.70    2.40
   4  12   1   49.80    2.80
  -4  12  -1   48.50    3.00
  -4 -12  -1   50.99    2.90
  -4 -12  -1   51.39    2.50
  -4 -12  -1   45.20    3.10
  -4 -12  -1   47.00    2.60
   4 -12   1   49.10    3.00
   4 -12   1   48.90    2.40
   4 -12   1   50.69    2.30
  -2  12  -3  127.59    4.40
  -2  12  -3  123.09    4.70
   2  12   3  127.59    4.90
   2  12   3  132.49    4.60
  -2  12  -3  131.89    4.40
   2  12   3  125.99    4.10
   2  12   3  131.19    4.30
  -2 -12  -3  121.59    4.50
   2 -12   3  125.49    4.00
   2 -12   3  132.89    4.50
   2 -12   3  119.09    4.20
  -2 -12  -3  130.69    4.20
   0  12   5    5.40    1.60
   0  12  -5    6.90    2.00
   0  12  -5    3.70    1.70
   0  12   5    5.70    1.10
   0  12   5    5.00    1.20
   0  12  -5    9.80    1.90
   0 -12   5    6.60    1.30
   0 -12  -5    7.60    1.80
   0 -12   5    4.60    1.40
   0 -12   5    5.20    1.60
   0 -12  -5    3.00    1.30
  -2  12   7    3.80    1.10
   2  12  -7    1.80    2.10
   2  12  -7    5.60    2.20
   2  12  -7    4.40    2.20
  -2  12   7    4.40    2.00
   2 -12  -7    4.60    1.70
   2 -12  -7    3.10    1.80
  -2 -12   7    7.10    2.30
  -2 -12   7    5.20    1.80
   4  12  -9    4.60    2.50
  -4  12   9    3.50    2.40
   4  12  -9    0.40    2.50
   4  12  -9    3.70    2.40
   4 -12  -9    0.80    2.00
  -4 -12   9    5.10    2.10
  -4 -12   9    3.00    2.40
   4 -12  -9    1.20    2.00
   6  12 -11    9.90    3.10
   6  12 -11    8.50    3.20
  -6  12  11   11.20    3.20
   6  12 -11   10.50    3.20
   6 -12 -11    7.30    2.70
  -6 -12  11   11.70    2.80
  11  13  -6   11.10    3.00
 -11  13   6    6.30    2.60
 -11  13   6    7.90    3.00
 -11 -13   6   10.50    2.70
 -11 -13   6    6.40    2.30
  11 -13  -6    5.60    2.60
 -11 -13   6    4.30    3.40
  -9  13   4   37.60    3.80
   9  13  -4   43.30    3.70
   9  13  -4   44.50    3.50
   9  13  -4   46.50    3.90
  -9 -13   4   44.60    3.70
   9 -13  -4   51.89    3.90
  -9 -13   4   47.70    3.50
  -9 -13   4   42.20    4.30
  -7  13   2    7.20    1.70
   7  13  -2    9.20    1.90
   7  13  -2   11.60    2.30
  -7  13   2    8.20    2.30
  -7  13   2   12.90    2.60
  -7  13   2   10.40    1.00
   7  13  -2    9.30    2.20
  -7 -13   2   13.40    2.20
  -7 -13   2   10.10    2.00
  -7 -13   2    9.00    2.50
   7 -13  -2   10.70    2.30
   7 -13  -2    9.50    1.40
  -5  13   0   15.20    1.50
   5  13   0    9.90    2.00
   5  13   0   17.10    2.10
   5  13   0   13.50    2.30
  -5  13   0   15.00    2.00
  -5  13   0   12.80    2.00
  -5 -13   0   15.00    1.90
   5 -13   0   14.40    2.20
  -5 -13   0   13.70    1.60
  -5 -13   0   13.80    2.20
  -5 -13   0   13.10    2.10
   5 -13   0   12.80    1.50
  -3  13  -2   35.50    2.40
   3  13   2   30.50    2.90
  -3  13  -2   35.60    2.50
   3  13   2   36.90    2.40
  -3  13  -2   38.70    2.90
   3  13   2   34.00    2.50
   3  13   2   33.40    2.50
  -3 -13  -2   37.60    2.30
   3 -13   2   33.00    2.60
   3 -13   2   34.40    2.30
  -3 -13  -2   33.00    2.70
  -1  13  -4   25.00    2.60
   1  13   4   24.10    1.90
  -1  13  -4   19.00    2.20
   1  13   4   22.40    2.30
  -1  13  -4   18.00    2.20
   1  13   4   23.30    2.70
   1  13   4   20.90    2.00
   1 -13   4   19.70    1.90
  -1 -13  -4   20.20    1.90
   1 -13   4   19.20    2.10
   1 -13   4   20.20    2.10
  -1 -13  -4   23.60    2.50
   1  13  -6    4.30    2.00
   1  13  -6    6.10    2.10
  -1  13   6    5.20    1.90
  -1  13   6    4.50    1.20
   1  13  -6    2.80    2.10
  -1 -13   6    6.90    1.60
   1 -13  -6    6.20    1.70
  -1 -13   6    5.90    1.30
   1 -13  -6    5.90    1.90
  -1 -13   6    4.30    1.60
   3  13  -8    0.10    2.40
  -3  13   8    0.60    2.20
   3  13  -8    1.60    2.30
   3  13  -8    0.10    1.70
  -3  13   8    0.90    0.90
  -3 -13   8    1.50    1.90
   3 -13  -8    3.60    2.00
  -3 -13   8    1.40    2.10
   3 -13  -8   -1.30    1.80
  -5  13  10    4.80    2.70
   5  13 -10    5.70    2.90
   5  13 -10    8.90    3.00
   5  13 -10    0.00    2.60
   5 -13 -10    3.80    1.90
   5 -13 -10    3.90    2.40
  -5 -13  10    2.10    2.30
  10  14  -5   11.80    3.00
 -10  14   5   11.80    3.20
  10  14  -5   12.40    2.60
 -10  14   5   10.40    2.80
 -10 -14   5   12.00    2.50
  10 -14  -5   10.80    2.90
 -10 -14   5   11.10    3.50
 -10 -14   5   12.90    2.70
   8  14  -3   22.10    3.00
  -8  14   3   18.40    3.00
   8  14  -3   21.90    2.80
   8  14  -3   23.10    3.10
  -8 -14   3   16.70    2.60
  -8 -14   3   22.00    2.70
  -8 -14   3   16.40    3.30
   8 -14  -3   20.20    3.00
  -6  14   1    6.50    1.20
   6  14  -1    6.80    2.00
  -6  14   1    8.40    1.90
  -6  14   1    8.30    2.00
   6  14  -1    6.90    2.10
   6  14  -1    7.00    2.10
  -6 -14   1    5.50    1.80
   6 -14  -1    4.30    1.70
  -6 -14   1    8.40    2.30
   6 -14  -1    7.10    1.40
  -6 -14   1    5.30    1.90
  -4  14  -1   10.30    2.00
   4  14   1    9.30    2.20
   4  14   1   11.80    1.90
   4  14   1   11.40    2.00
  -4  14  -1   10.00    1.70
  -4  14  -1   12.40    1.70
   4 -14   1   14.00    1.70
   4 -14   1   12.70    2.20
  -4 -14  -1    9.50    2.00
  -2  14  -3   12.70    2.00
  -2  14  -3   10.60    2.20
   2  14   3   12.20    2.40
   2  14   3   11.80    1.80
   2  14   3   11.70    1.80
  -2  14  -3   13.00    2.00
   2  14   3   16.30    1.70
   2 -14   3   11.50    1.90
  -2 -14  -3   11.80    1.50
   2 -14   3   15.40    1.90
  -2 -14  -3   13.10    2.20
   0  14  -5   60.09    3.70
   0  14  -5   65.29    3.70
   0  14   5   68.09    4.20
   0  14  -5   65.99    3.80
   0  14   5   72.29    3.80
   0  14   5   69.79    3.00
   0 -14  -5   62.89    3.10
   0 -14   5   69.89    3.20
   0 -14   5   67.89    3.70
   0 -14  -5   69.59    3.80
  -2  14   7    0.40    1.00
   2  14  -7   -0.10    2.20
   2  14  -7   -1.30    2.30
  -2  14   7   -1.40    1.80
   2  14  -7    2.00    2.10
   2 -14  -7    0.70    1.50
  -2 -14   7   -1.30    1.80
  -2 -14   7   -0.90    1.60
   2 -14  -7   -1.70    1.50
   4  14  -9   48.90    4.00
  -4  14   9   43.10    4.10
   4  14  -9   37.60    3.90
   4  14  -9   43.50    4.20
   4 -14  -9   44.30    3.80
   4 -14  -9   39.60    3.70
  -4 -14   9   43.40    3.50
   9  15  -4   54.79    4.40
   9  15  -4   45.00    4.10
   9  15  -4   49.40    4.10
  -9  15   4   56.09    4.60
  -9 -15   4   52.79    4.00
   9 -15  -4   42.60    4.30
  -9 -15   4   45.00    4.70
  -9 -15   4   45.00    3.80
   7  15  -2    4.90    2.20
   7  15  -2    4.20    2.30
   7  15  -2    5.00    2.10
  -7  15   2    4.80    1.70
  -7  15   2    6.90    2.80
   7 -15  -2    2.00    1.40
  -7 -15   2    5.70    2.60
   7 -15  -2    7.80    2.40
  -7 -15   2   10.50    2.30
  -7 -15   2    5.20    2.00
   5  15   0   48.20    3.50
  -5  15   0   49.10    4.40
  -5  15   0   46.20    2.60
   5  15   0   48.20    3.20
   5  15   0   54.29    3.80
  -5  15   0   47.30    3.30
   5 -15   0   46.20    2.70
  -5 -15   0   55.59    3.50
   5 -15   0   48.50    3.70
   3  15   2    7.20    1.80
  -3  15  -2    3.90    1.60
   3  15   2    6.40    1.80
  -3  15  -2    4.80    2.00
  -3  15  -2    7.40    1.60
   3  15   2    6.00    1.70
   3 -15   2    7.20    1.70
  -3 -15  -2    3.50    1.90
   3 -15   2    8.40    2.00
  -1  15  -4   73.69    4.30
   1  15   4   82.99    4.70
  -1  15  -4   68.59    4.00
   1  15   4   72.59    3.40
  -1  15  -4   67.39    3.70
   1  15   4   67.29    4.30
   1 -15   4   72.29    3.80
  -1 -15  -4   72.09    4.00
   1 -15   4   67.49    3.70
  -1 -15  -4   71.89    3.20
   1  15  -6   54.59    4.20
  -1  15   6   52.19    3.70
  -1  15   6   50.59    2.60
   1  15  -6   53.09    3.90
  -1  15   6   50.49    4.20
   1  15  -6   49.40    3.80
   1 -15  -6   49.99    3.10
  -1 -15   6   54.49    3.80
   1 -15  -6   52.29    3.30
  -3  15   8   84.09    5.20
   3  15  -8   77.79    5.30
  -3  15   8   72.09    4.90
   3  15  -8   76.79    5.00
   3  15  -8   79.29    5.10
  -3 -15   8   69.59    4.60
  -3 -15   8   73.99    4.40
   3 -15  -8   76.59    4.60
   3 -15  -8   77.89    4.60
   8  16  -3    6.90    2.50
  -8  16   3   13.00    3.20
   8  16  -3    6.50    2.80
   8  16  -3   10.40    2.70
  -8 -16   3   11.80    2.70
  -8 -16   3    7.50    3.00
   8 -16  -3    7.20    2.80
   6  16  -1    7.50    2.50
  -6  16   1   11.90    2.20
  -6  16   1    6.00    1.90
   6  16  -1   10.00    2.30
   6  16  -1    4.80    2.30
   6 -16  -1    6.50    1.60
   6 -16  -1    8.50    2.60
  -6 -16   1   12.30    2.50
   4  16   1   72.59    3.80
  -4  16  -1   76.49    4.30
  -4  16  -1   74.19    3.40
   4  16   1   69.49    4.50
   4  16   1   77.39    4.10
   4 -16   1   77.59    4.30
   4 -16   1   70.39    3.60
  -4 -16  -1   70.19    4.20
   2  16   3    4.70    2.40
  -2  16  -3    8.90    1.90
  -2  16  -3    7.60    2.50
   2  16   3    9.50    1.70
  -2  16  -3    6.80    1.90
   2  16   3   11.30    1.90
   2 -16   3   12.20    2.10
   2 -16   3    7.10    2.00
  -2 -16  -3   10.70    2.40
   0  16   5    8.30    1.60
   0  16  -5   16.10    2.60
   0  16   5   12.20    2.80
   0  16  -5   11.60    2.40
   0  16  -5    9.40    2.60
   0 -16   5   12.30    2.40
   0 -16  -5   13.00    2.60
   0 -16   5    9.60    1.80
   2  16  -7   13.90    3.00
  -2  16   7   18.20    3.10
   2  16  -7   12.40    3.00
   2  16  -7   13.20    2.80
  -2 -16   7    8.70    2.60
   2 -16  -7    9.10    2.20
   2 -16  -7   10.60    2.70
   4  16  -9   25.70    4.00
  -4  16   9   26.70    3.80
   4  16  -9   28.10    3.70
   4  16  -9   18.60    3.60
   4 -16  -9   23.00    3.30
  -4 -16   9   22.40    3.40
   4 -16  -9   24.50    3.40
  -7  17   2    3.30    3.00
   7  17  -2    4.60    2.30
   7  17  -2    7.80    2.80
   7  17  -2    1.50    2.40
   7 -17  -2    5.80    2.70
  -7 -17   2    4.80    2.30
  -5  17   0   60.29    4.00
   5  17   0   48.70    4.30
   5  17   0   56.19    3.60
   5  17   0   51.19    3.80
  -5  17   0   49.50    2.80
   5 -17   0   53.99    3.40
   5 -17   0   51.79    4.10
  -5 -17   0   54.39    4.00
   3  17   2   13.10    2.90
   3  17   2   15.20    2.50
  -3  17  -2    8.30    2.50
  -3  17  -2    9.70    2.00
   3  17   2   12.60    1.90
  -3 -17  -2   11.80    2.50
   3 -17   2    9.70    2.20
   3 -17   2    9.00    2.30
  -1  17  -4   46.00    3.60
  -1  17  -4   52.29    3.50
   1  17   4   46.40    3.20
  -1  17  -4   37.40    3.80
   1  17   4   51.19    4.40
   1 -17   4   40.90    3.20
   1 -17   4   43.70    3.50
  -1 -17  -4   47.00    3.40
  -1  17   6    5.80    2.90
   1  17  -6    2.60    2.50
  -1  17   6    3.00    1.40
   1  17  -6    2.80    2.40
   1  17  -6    1.60    2.40
  -1 -17   6    1.80    2.40
   1 -17  -6   -1.00    2.00
   3  17  -8   28.00    4.00
   3  17  -8   23.80    3.60
   3  17  -8   26.30    3.60
  -3  17   8   23.00    3.70
   3 -17  -8   18.80    4.10
  -3 -17   8   24.00    3.30
   3 -17  -8   26.30    3.50
   6  18  -1   -3.60    2.30
   6  18  -1    0.20    2.40
  -6  18   1    3.10    2.30
   6 -18  -1    1.30    1.60
  -6 -18   1    3.50    2.40
   6 -18  -1    0.60    2.40
  -4  18  -1   -1.20    1.60
   4  18   1    2.20    2.00
   4  18   1   -2.30    2.50
  -4  18  -1    0.80    2.20
   4  18   1   -0.30    1.60
   4 -18   1    0.60    2.10
   4 -18   1   -2.90    1.50
  -4 -18  -1    2.30    2.20
   2  18   3    0.70    1.80
  -2  18  -3    2.00    1.90
  -2  18  -3    0.10    2.40
   2  18   3    0.20    2.50
   2 -18   3   -0.90    1.80
   2 -18   3    0.30    1.90
  -2 -18  -3   -1.20    1.70
   0  18  -5   22.40    3.00
   0  18   5   16.50    2.00
   0  18   5   22.60    3.60
   0  18  -5   24.20    3.50
   0  18  -5   19.80    2.90
   0 -18   5   15.30    2.40
   0 -18   5   21.30    3.00
   0 -18  -5   18.40    3.10
   2  18  -7    1.60    2.50
   2  18  -7    7.00    2.90
  -2 -18   7    7.40    2.80
   2 -18  -7    3.40    2.70
   5  19   0    2.90    2.70
  -5  19   0    3.60    2.60
   5  19   0   -0.70    2.20
   5 -19   0   -1.60    1.60
  -5 -19   0    1.60    2.40
   5 -19   0   -1.30    2.20
  -3  19  -2    4.90    2.00
  -3  19  -2    2.90    2.70
   3  19   2    6.50    2.90
   3  19   2    3.90    2.00
   3 -19   2    5.10    2.10
  -3 -19  -2    3.40    2.50
   3 -19   2    5.30    2.30
  -1  19  -4   12.10    2.70
   1  19   4   13.10    2.10
  -1  19  -4   13.60    3.20
   1  19   4    6.50    3.10
  -1 -19  -4    7.70    2.70
   1 -19   4    6.10    2.30
   1 -19   4    7.60    2.50
 -14   0   8   38.60    3.30
 -14   0   8   36.90    4.70
 -12   0   6    8.40    1.90
 -12   0   6    5.40    2.40
 -12   0   6    6.40    2.10
  12   0  -6    7.50    1.50
 -12   0   6    5.30    2.70
 -12   0   6   10.70    2.20
 -10   0   4   96.59    4.20
 -10   0   4   95.39    4.60
  10   0  -4   97.09    3.50
 -10   0   4   92.19    4.40
 -10   0   4   91.89    4.20
  10   0  -4   99.39    3.60
  -8   0   2  220.28    5.80
  -8   0   2  203.98    6.50
   8   0  -2  217.58    5.60
  -8   0   2  210.18    6.10
  -8   0   2  213.88    6.10
   8   0  -2  212.08    5.70
   6   0   0  328.07    7.90
  -6   0   0  329.77    7.90
   6   0   0  336.67    7.80
   6   0   0  330.77    7.80
  -6   0   0  326.77    8.30
  -6   0   0  325.37    8.20
  -6   0   0  330.47    8.40
   6   0   0  334.47    8.10
  -4   0  -2  283.77    7.10
   4   0   2  289.27    6.90
   4   0   2  295.37    7.40
   4   0   2  289.77    6.40
   4   0   2  294.67    6.90
  -4   0  -2  283.17    6.90
   4   0   2  286.17    6.90
  -4   0  -2  281.47    6.90
  -4   0  -2  277.27    7.00
  -2   0  -4   34.60    1.80
   2   0   4   36.60    1.50
   2   0   4   35.70    1.80
   2   0   4   40.90    1.90
  -2   0  -4   39.30    1.70
   2   0   4   38.10    2.00
   2   0   4   37.40    2.10
  -2   0  -4   39.60    1.90
  -2   0  -4   41.00    2.10
   0   0   6  237.08    6.20
   0   0  -6  248.38    5.40
   0   0   6  238.58    6.20
   0   0   6  253.87    6.80
   0   0  -6  243.18    6.40
   0   0  -6  242.98    5.70
   0   0  -6  256.87    6.80
   0   0  -6  241.98    6.30
   0   0  -6  245.48    5.80
   0   0  -6  243.08    6.20
   0   0   6  246.08    6.90
   2   0  -8   64.59    2.90
   2   0  -8   61.29    2.90
  -2   0   8   57.49    2.60
   2   0  -8   59.39    2.90
  -2   0   8   68.39    3.50
  -2   0   8   60.99    3.60
  -2   0   8   63.29    2.40
  -2   0   8   61.39    2.70
  -4   0  10   53.99    3.90
   4   0 -10   60.79    3.10
  -4   0  10   58.79    3.10
  -4   0  10   59.29    2.80
   4   0 -10   58.09    3.40
  -4   0  10   56.29    3.00
   4   0 -10   58.69    3.20
  -4   0  10   52.39    4.00
  -6   0  12   50.99    4.50
  -6   0  12   50.59    3.30
  -6   0  12   54.09    3.40
   6   0 -12   44.90    3.50
   6   0 -12   50.59    4.00
  -8   0  14   16.50    3.60
  -8   0  14   22.50    2.80
   8   0 -14   20.90    3.40
 -13   1   7    2.90    1.70
 -13   1   7   -3.10    2.80
 -13   1   7    1.50    2.20
 -13   1   7   -2.10    2.20
 -13  -1   7   -0.80    2.80
 -13  -1   7   -1.00    1.60
 -13  -1   7   -1.40    2.00
 -11   1   5    5.20    2.40
  11   1  -5    2.20    1.30
 -11   1   5    5.00    1.80
  11   1  -5    5.20    1.20
 -11   1   5    2.80    1.60
 -11   1   5    3.00    1.40
 -11   1   5    6.60    2.20
  11  -1  -5    4.10    1.30
  11  -1  -5    3.70    1.20
 -11  -1   5    5.00    1.80
 -11  -1   5    3.70    1.70
 -11  -1   5    2.20    1.80
 -11  -1   5    1.50    1.70
 -11  -1   5    3.60    2.30
  -9   1   3  122.09    5.00
   9   1  -3  129.39    4.10
   9   1  -3  129.29    4.10
  -9   1   3  128.09    4.00
  -9   1   3  126.69    5.10
  -9   1   3  126.29    4.60
  -9   1   3  124.89    4.60
  -9  -1   3  121.19    4.40
  -9  -1   3  123.59    4.60
   9  -1  -3  127.19    3.80
   9  -1  -3  126.99    3.90
  -9  -1   3  126.69    5.00
  -9  -1   3  119.59    4.80
   9  -1  -3  119.19    4.00
  -7   1   1  135.49    4.70
  -7   1   1  139.99    4.10
  -7   1   1  141.19    4.50
   7   1  -1  133.19    4.10
   7   1  -1  130.99    4.00
  -7   1   1  143.89    4.60
  -7  -1   1  137.49    4.10
   7  -1  -1  142.29    4.00
  -7  -1   1  134.99    4.60
   7  -1  -1  140.29    3.90
  -7  -1   1  145.69    3.20
  -7  -1   1  136.99    4.50
   7  -1  -1  135.79    4.00
  -7  -1   1  140.89    4.60
   5   1   1  247.98    6.20
  -5   1  -1  242.48    6.30
   5   1   1  231.98    6.50
   5   1   1  245.78    6.00
   5   1   1  243.68    6.00
   5   1   1  234.58    6.00
  -5   1  -1  236.88    6.40
  -5   1  -1  243.18    6.00
   5  -1   1  238.78    6.50
  -5  -1  -1  239.28    6.20
  -5  -1  -1  245.58    6.30
   5  -1   1  247.58    6.20
  -5  -1  -1  243.58    6.40
  -5  -1  -1  241.98    6.00
   5  -1   1  242.88    5.90
   5  -1   1  242.48    5.90
  -5  -1  -1  246.98    5.30
   5  -1   1  241.38    5.10
  -3   1  -3  124.39    3.80
   3   1   3  121.49    3.50
   3   1   3  122.69    3.60
  -3   1  -3  128.89    3.70
   3   1   3  125.19    4.10
  -3   1  -3  134.49    3.80
  -3   1  -3  132.49    4.00
   3   1   3  123.09    3.50
  -3   1  -3  130.39    3.60
  -3  -1  -3  126.69    3.60
  -3  -1  -3  126.59    3.80
  -3  -1  -3  125.39    3.20
  -3  -1  -3  125.79    3.70
   3  -1   3  127.39    3.60
   3  -1   3  127.09    4.00
  -3  -1  -3  124.19    3.80
  -3  -1  -3  126.29    3.80
   3  -1   3  129.49    3.60
   3  -1   3  130.89    3.50
  -1   1  -5   92.99    2.60
   1   1   5   98.79    3.60
   1   1   5   93.59    3.00
   1   1   5   92.29    3.00
  -1   1  -5   89.89    3.10
  -1   1  -5   92.89    3.50
  -1   1  -5   90.19    3.10
  -1   1  -5   93.49    3.00
   1   1   5   96.79    3.40
  -1   1  -5   96.59    2.80
   1   1   5   93.29    2.50
   1  -1   5   88.59    3.50
   1  -1   5   87.99    3.00
  -1  -1  -5   90.39    3.00
  -1  -1  -5   92.69    3.00
  -1  -1  -5   89.59    3.30
  -1  -1  -5   88.99    2.30
   1  -1   5   91.79    3.00
  -1  -1  -5   93.59    2.80
   1  -1   5   89.99    3.40
  -1  -1  -5   95.79    3.10
  -1  -1  -5   91.49    2.50
   1   1  -7   35.60    2.30
   1   1  -7   37.80    1.20
  -1   1   7   38.80    2.10
  -1   1   7   42.50    2.80
   1   1  -7   36.60    2.10
  -1   1   7   38.80    2.60
   1   1  -7   37.10    2.20
  -1   1   7   40.50    2.00
  -1  -1   7   41.20    2.00
  -1  -1   7   37.50    2.60
  -1  -1   7   39.50    2.80
   1  -1  -7   40.60    2.20
   1  -1  -7   37.00    2.20
   1  -1  -7   42.40    2.10
   1  -1  -7   39.40    1.50
  -1  -1   7   37.90    1.90
  -3   1   9  146.59    5.70
   3   1  -9  148.49    5.00
  -3   1   9  149.59    4.30
  -3   1   9  154.48    4.60
   3   1  -9  155.88    4.80
  -3   1   9  152.88    4.70
   3   1  -9  146.69    4.90
  -3   1   9  150.68    5.70
  -3  -1   9  146.79    4.80
  -3  -1   9  149.39    4.80
  -3  -1   9  147.99    5.60
   3  -1  -9  141.69    5.00
  -3  -1   9  146.39    5.60
   3  -1  -9  152.48    4.50
  -3  -1   9  148.99    4.60
   3  -1  -9  145.29    4.80
   5   1 -11   29.70    2.70
   5   1 -11   25.30    2.80
  -5   1  11   28.10    2.50
  -5   1  11   21.20    3.20
  -5   1  11   27.70    2.30
  -5   1  11   26.60    3.30
  -5  -1  11   29.40    2.60
   5  -1 -11   30.30    3.00
  -5  -1  11   21.20    3.10
  -5  -1  11   24.90    3.30
  -5  -1  11   26.30    2.30
   5  -1 -11   24.30    2.40
  -5  -1  11   24.90    2.40
   7   1 -13    1.00    2.50
  -7   1  13    3.10    2.70
   7   1 -13    3.50    2.00
  -7   1  13    2.50    2.00
  -7  -1  13    2.80    2.60
   7  -1 -13    1.80    2.50
  -7  -1  13    3.20    1.90
  -7  -1  13    5.30    2.00
 -14   2   8   43.70    3.30
 -14   2   8   41.10    4.80
 -14  -2   8   40.70    4.90
 -14  -2   8   40.40    3.60
 -12   2   6  111.99    4.80
 -12   2   6  103.79    4.80
 -12   2   6  112.19    4.20
  12   2  -6  109.79    4.40
 -12   2   6  101.59    5.90
 -12  -2   6  110.89    5.00
 -12  -2   6  102.69    5.50
 -12  -2   6  108.59    5.70
 -12  -2   6  101.29    5.10
 -12  -2   6  108.29    4.50
  12  -2  -6  106.89    4.00
 -10   2   4   23.40    2.80
  10   2  -4   27.00    2.00
  10   2  -4   29.00    2.10
 -10   2   4   31.80    2.70
  10   2  -4   31.80    2.30
 -10   2   4   29.60    3.00
 -10   2   4   33.70    2.80
 -10  -2   4   23.10    2.60
 -10  -2   4   26.80    2.60
  10  -2  -4   28.10    1.90
  10  -2  -4   31.20    2.20
 -10  -2   4   28.40    2.30
 -10  -2   4   29.10    2.90
 -10  -2   4   27.50    2.50
  -8   2   2  481.75   10.80
  -8   2   2  465.65   11.50
   8   2  -2  467.35   11.00
  -8   2   2  473.75   12.00
  -8   2   2  460.85   11.60
   8   2  -2  463.75   11.10
   8  -2  -2  474.95   11.20
   8  -2  -2  476.55   10.80
  -8  -2   2  446.46   11.70
  -8  -2   2  483.85   11.60
  -8  -2   2  480.05   12.00
   8  -2  -2  474.45   10.60
  -8  -2   2  459.65   11.50
  -8  -2   2  469.05   10.10
  -8  -2   2  468.05   11.10
  -6   2   0    6.60    1.10
  -6   2   0    6.70    1.00
   6   2   0    7.20    1.10
   6   2   0    7.50    0.60
   6   2   0    7.30    1.10
   6   2   0    5.40    1.40
   6   2   0    9.80    1.20
   6   2   0    5.80    1.00
  -6   2   0    5.80    1.30
  -6  -2   0    7.90    0.60
  -6  -2   0    7.00    1.10
  -6  -2   0    4.60    1.30
  -6  -2   0    6.40    1.10
   6  -2   0    7.80    1.00
  -6  -2   0    6.30    1.30
   6  -2   0    9.90    1.10
   6  -2   0    6.20    1.00
   6  -2   0    6.10    1.10
  -4   2  -2  286.97    7.10
   4   2   2  303.37    7.20
   4   2   2  300.77    7.20
  -4   2  -2  288.17    7.20
   4   2   2  289.37    7.60
  -4   2  -2  296.37    7.20
   4   2   2  297.97    7.10
   4   2   2  302.17    7.20
  -4   2  -2  293.57    7.40
   4  -2   2  293.87    7.50
  -4  -2  -2  305.07    7.30
   4  -2   2  297.07    6.60
   4  -2   2  292.67    7.00
  -4  -2  -2  302.17    7.10
   4  -2   2  295.47    7.10
   4  -2   2  306.67    7.20
  -4  -2  -2  301.77    7.40
  -4  -2  -2  301.97    7.20
  -4  -2  -2  306.57    6.60
   2   2   4 1074.39   23.20
  -2   2  -4 1093.09   23.20
[truncated: 395,979 more chars]
