# Supplementary material for: Crystal structure of the diglycidyl ether of eugenol
Source: Acta Crystallogr E Crystallogr Commun. 2017 Apr 13;73(Pt 5):694–7. doi: 10.1107/S2056989017005370 (PMC5418786; doi:10.1107/S2056989017005370)
Supplement: Supplementary file 2 [file e-73-00694-Isup2.hkl]

data_I                                                                          
_shelx_title ' 1606lp125c_0ma_a.res in Cc'                                      
_shelx_refln_list_code          4                                               
_shelx_F_calc_maximum      162.72                                               
_exptl_crystal_F_000       504.00                                               
_reflns_d_resolution_high  0.7696                                               
                                                                                
loop_                                                                           
 _space_group_symop_operation_xyz                                               
 'x, y, z'                                                                      
 'x, -y, z+1/2'                                                                 
 'x+1/2, y+1/2, z'                                                              
 'x+1/2, -y+1/2, z+1/2'                                                         
                                                                                
_cell_length_a     9.8262                                                       
_cell_length_b    13.4434                                                       
_cell_length_c     9.4251                                                       
_cell_angle_alpha  90.000                                                       
_cell_angle_beta  109.897                                                       
_cell_angle_gamma  90.000                                                       
                                                                                
_shelx_F_squared_multiplier     1.000                                           
                                                                                
loop_                                                                           
 _refln_index_h                                                                 
 _refln_index_k                                                                 
 _refln_index_l                                                                 
 _refln_F_squared_calc                                                          
 _refln_F_squared_meas                                                          
 _refln_F_squared_sigma                                                         
 _refln_observed_status                                                         
   2   0 -12        364.33        322.46        20.28 o                         
   4   0 -12        288.38        299.01        11.57 o                         
   6   0 -12        134.92        129.38         7.74 o                         
   3   1 -12        404.32        422.63         8.26 o                         
   5   1 -12          1.04          1.95         3.14 o                         
   4   2 -12         58.85         68.70         3.95 o                         
   6   2 -12          0.43         -2.98         2.98 o                         
   5   3 -12         13.90         16.25         5.28 o                         
  -1   1 -11         12.09         12.85         2.52 o                         
   1   1 -11         38.48         38.59         3.91 o                         
   3   1 -11        580.58        629.42         9.15 o                         
   5   1 -11         83.35         74.45         4.09 o                         
   7   1 -11          8.64         11.48         2.47 o                         
   9   1 -11         74.73         68.95         4.54 o                         
   0   2 -11          7.35          6.72         2.31 o                         
   2   2 -11        105.03        114.47         4.03 o                         
   4   2 -11        297.92        268.84         6.44 o                         
   6   2 -11         68.49         65.23         3.45 o                         
   8   2 -11         38.60         44.59         5.91 o                         
   1   3 -11         41.80         47.31         3.06 o                         
   3   3 -11         82.94         83.46         5.37 o                         
   5   3 -11          1.24         -0.56         2.19 o                         
   7   3 -11         89.96         90.66         4.87 o                         
   0   4 -11         66.56         66.28         3.53 o                         
   2   4 -11         70.41         72.36         3.44 o                         
   4   4 -11         48.18         39.59         2.72 o                         
   6   4 -11         80.99         65.72         4.35 o                         
   8   4 -11         12.54          9.29         3.39 o                         
   1   5 -11         43.57         52.76         3.26 o                         
   3   5 -11          8.64          4.08         2.64 o                         
   5   5 -11          7.74         13.80         3.09 o                         
   7   5 -11          5.30          1.77         2.86 o                         
   2   6 -11         91.61         96.39         3.88 o                         
   4   6 -11         35.53         44.11         4.33 o                         
   6   6 -11         34.20         34.90         3.17 o                         
   3   7 -11         31.57         31.02         4.36 o                         
   5   7 -11         17.33         18.31         2.49 o                         
  -2   0 -10        227.12        216.62        11.61 o                         
   0   0 -10         34.45         39.54         3.55 o                         
   2   0 -10        357.93        391.79         7.90 o                         
   4   0 -10        153.89        161.38         5.07 o                         
   6   0 -10         33.87         36.17         3.83 o                         
   8   0 -10         22.16         34.30         4.03 o                         
  10   0 -10         10.85         22.86         6.53 o                         
  -3   1 -10         24.36         35.88         2.72 o                         
  -1   1 -10         62.48         53.82         2.86 o                         
   1   1 -10          9.20         13.30         1.98 o                         
   3   1 -10        213.86        207.41         4.48 o                         
   5   1 -10        156.76        169.97         4.03 o                         
   7   1 -10        138.99        129.72         4.10 o                         
   9   1 -10          8.56         10.87         4.69 o                         
  -2   2 -10         95.47        108.06         4.26 o                         
   0   2 -10         33.36         25.00         2.98 o                         
   2   2 -10         39.52         38.64         2.61 o                         
   4   2 -10        546.82        535.70         7.48 o                         
   6   2 -10        159.52        157.24         4.51 o                         
   8   2 -10         39.89         24.85         3.35 o                         
  10   2 -10        125.69        157.36         7.88 o                         
  -3   3 -10         58.86         49.81         3.17 o                         
  -1   3 -10          9.25          4.30         2.14 o                         
   1   3 -10        124.87        149.19         4.15 o                         
   3   3 -10         87.38         99.26         3.48 o                         
   5   3 -10         85.66         87.68         3.21 o                         
   7   3 -10        128.30        139.47         9.84 o                         
   9   3 -10         18.88         21.14         3.43 o                         
  -2   4 -10         35.11         23.09         2.72 o                         
   0   4 -10          2.26          0.17         2.09 o                         
   2   4 -10         79.68         82.00         3.29 o                         
   4   4 -10        277.40        275.64         5.01 o                         
   6   4 -10         89.85         79.15         3.76 o                         
   8   4 -10         31.24         29.94         3.45 o                         
  -1   5 -10         12.17         17.82         2.60 o                         
   1   5 -10         87.50        100.23         3.73 o                         
   3   5 -10         54.98         60.68         3.29 o                         
   5   5 -10         36.75         40.89         2.97 o                         
   7   5 -10         23.10         22.84         2.86 o                         
   9   5 -10         70.20         92.85         6.12 o                         
  -2   6 -10          1.70          0.02         2.53 o                         
   0   6 -10         40.34         30.22         2.64 o                         
   2   6 -10        181.59        189.18         4.34 o                         
   4   6 -10          5.68          9.42         2.26 o                         
   6   6 -10          4.26          2.76         2.06 o                         
   8   6 -10          1.33          1.02         3.14 o                         
  -1   7 -10         45.55         48.47         4.13 o                         
   1   7 -10         39.32         44.09         3.10 o                         
   3   7 -10         17.22         12.00         2.30 o                         
   5   7 -10         38.36         49.35         2.93 o                         
   7   7 -10         23.38         20.89         3.60 o                         
   0   8 -10         46.62         50.68         3.99 o                         
   2   8 -10         25.27         19.59         2.78 o                         
   4   8 -10        128.78        127.71         5.04 o                         
   6   8 -10         35.02         34.81         3.06 o                         
   1   9 -10         50.06         36.75         3.09 o                         
   3   9 -10         10.97         15.77         2.87 o                         
   5   9 -10         33.06         38.57         3.07 o                         
   4  10 -10        143.92        135.31         4.76 o                         
  -3   1  -9         14.95         18.83         2.01 o                         
  -1   1  -9        201.21        192.14         4.65 o                         
   1   1  -9         94.12         80.11         2.73 o                         
   3   1  -9        414.35        404.90         5.36 o                         
   5   1  -9         63.49         62.33         2.34 o                         
   7   1  -9        211.64        187.09         4.56 o                         
   9   1  -9        109.58         95.95         4.24 o                         
  11   1  -9         31.83         42.60         5.31 o                         
  -4   2  -9         80.58         74.47         2.83 o                         
  -2   2  -9        264.67        266.09         6.66 o                         
   0   2  -9         12.74          8.31         1.80 o                         
   2   2  -9         28.86         26.79         1.85 o                         
   4   2  -9        440.38        461.97         7.42 o                         
   6   2  -9        299.22        280.65         4.69 o                         
   8   2  -9         20.54         24.10         2.70 o                         
  10   2  -9        101.92        111.29         6.15 o                         
  -3   3  -9         32.65         29.74         2.11 o                         
  -1   3  -9         76.81         87.48         3.07 o                         
   1   3  -9        104.75        108.09         2.94 o                         
   3   3  -9        283.03        319.86         5.19 o                         
   5   3  -9        444.41        398.55         5.87 o                         
   7   3  -9        184.72        179.24         3.89 o                         
   9   3  -9         54.11         47.09         4.71 o                         
  11   3  -9         32.31         31.57         7.08 o                         
  -4   4  -9        180.65        154.95         4.99 o                         
  -2   4  -9          6.06          5.44         1.66 o                         
   0   4  -9         10.20          4.25         1.72 o                         
   2   4  -9         81.10         91.80         3.16 o                         
   4   4  -9        735.73        704.07         8.64 o                         
   6   4  -9         56.34         56.69         3.10 o                         
   8   4  -9         89.68         83.98         4.23 o                         
  10   4  -9         18.50         14.70         5.99 o                         
  -3   5  -9          5.22          9.26         2.13 o                         
  -1   5  -9          2.24          5.45         1.84 o                         
   1   5  -9         53.97         47.77         2.60 o                         
   3   5  -9         58.46         63.92         2.50 o                         
   5   5  -9         11.62         12.70         1.66 o                         
   7   5  -9         30.48         34.16         2.36 o                         
   9   5  -9         46.45         58.49         6.40 o                         
  -2   6  -9         28.75         25.18         2.91 o                         
   0   6  -9         20.76         21.40         1.96 o                         
   2   6  -9        253.04        237.15         3.99 o                         
   4   6  -9         92.71         99.71         2.80 o                         
   6   6  -9         98.17         91.37         3.29 o                         
   8   6  -9          1.72          2.02         1.85 o                         
  10   6  -9         92.29         97.99         9.25 o                         
  -3   7  -9         66.03         62.37         3.33 o                         
  -1   7  -9          2.70         -0.94         1.85 o                         
   1   7  -9         22.01         13.66         1.93 o                         
   3   7  -9         15.27         26.46         2.13 o                         
   5   7  -9         15.64         21.39         2.41 o                         
   7   7  -9         14.95         19.13         2.23 o                         
   9   7  -9         98.84         98.74         4.22 o                         
  -2   8  -9         27.54         18.22         3.21 o                         
   0   8  -9         25.00         26.49         2.78 o                         
   2   8  -9         24.40         28.06         2.57 o                         
   4   8  -9        129.78         97.02         3.30 o                         
   6   8  -9        218.16        230.14         5.26 o                         
   8   8  -9         13.01         18.54         2.90 o                         
  -1   9  -9         19.04         21.96         2.85 o                         
   1   9  -9         74.48         57.86         3.31 o                         
   3   9  -9         38.63         43.74         3.03 o                         
   5   9  -9        625.99        702.33         9.75 o                         
   7   9  -9         65.78         80.90         4.07 o                         
   0  10  -9         13.96         11.34         2.70 o                         
   2  10  -9          9.89         10.09         2.37 o                         
   4  10  -9         47.20         38.08         3.11 o                         
   6  10  -9         90.62        105.70         4.71 o                         
   1  11  -9         44.87         49.79         3.36 o                         
   3  11  -9        101.10        113.37         4.32 o                         
   5  11  -9        133.26        120.12         4.46 o                         
  -6   0  -8         19.10         14.39         3.81 o                         
  -4   0  -8         20.63         22.48         2.83 o                         
  -2   0  -8        469.96        536.89         7.03 o                         
   0   0  -8        353.77        331.51         5.39 o                         
   2   0  -8        168.99        168.30         4.56 o                         
   4   0  -8        356.14        363.14         6.57 o                         
   6   0  -8        368.81        326.93         6.24 o                         
   8   0  -8        342.01        293.93        11.98 o                         
  10   0  -8         25.93         13.06         5.44 o                         
  -5   1  -8          4.99          1.39         1.86 o                         
  -3   1  -8         88.78         85.57         2.49 o                         
  -1   1  -8        474.41        483.74         4.77 o                         
   1   1  -8         52.81         68.38         1.86 o                         
   3   1  -8          3.69          6.04         1.40 o                         
   5   1  -8        194.11        187.04         3.19 o                         
   7   1  -8        307.52        289.97         5.16 o                         
   9   1  -8         25.81          6.47         3.36 o                         
  11   1  -8         13.83         21.77         6.26 o                         
  -6   2  -8        181.50        187.21         4.47 o                         
  -4   2  -8         84.61         97.03         2.71 o                         
  -2   2  -8        138.64        139.61         2.34 o                         
   0   2  -8         43.27         59.31         2.11 o                         
   2   2  -8        428.69        420.88         5.35 o                         
   4   2  -8        182.24        196.96         3.61 o                         
   6   2  -8         11.86         13.53         1.29 o                         
   8   2  -8         93.87         94.55         3.20 o                         
  10   2  -8         15.90         17.33         4.76 o                         
  -5   3  -8        131.39        125.88         3.66 o                         
  -3   3  -8         59.69         59.27         2.05 o                         
  -1   3  -8         24.20         27.12         1.34 o                         
   1   3  -8         21.01         12.36         0.98 o                         
   3   3  -8        140.82        127.19         1.96 o                         
   5   3  -8        530.61        501.04         6.70 o                         
   7   3  -8          7.19          8.25         1.42 o                         
   9   3  -8         12.13          4.51         4.08 o                         
  11   3  -8          3.41         17.69         5.99 o                         
  -4   4  -8        373.34        404.05         5.69 o                         
  -2   4  -8         64.07         70.97         2.36 o                         
   0   4  -8         13.42         12.16         1.19 o                         
   2   4  -8        313.04        356.20         3.35 o                         
   4   4  -8        510.44        476.15         5.64 o                         
   6   4  -8        274.18        270.02         4.02 o                         
   8   4  -8         33.86         27.68         2.08 o                         
  10   4  -8        120.73        119.22         9.53 o                         
  -5   5  -8        191.45        203.46         4.46 o                         
  -3   5  -8        510.75        520.42         5.88 o                         
  -1   5  -8         52.35         41.13         1.64 o                         
   1   5  -8         49.23         52.14         1.53 o                         
   3   5  -8         55.18         44.40         1.42 o                         
   5   5  -8        789.92        803.60         8.65 o                         
   7   5  -8         15.36         15.51         1.84 o                         
   9   5  -8         96.02         90.61         3.61 o                         
  11   5  -8        254.14        329.04        14.97 o                         
  -4   6  -8        195.71        206.02         3.73 o                         
  -2   6  -8        150.02        141.15         2.89 o                         
   0   6  -8         57.27         65.27         1.85 o                         
   2   6  -8         31.29         25.94         1.44 o                         
   4   6  -8        357.89        360.06         5.68 o                         
   6   6  -8         28.50         36.23         2.81 o                         
   8   6  -8         15.65         17.50         2.01 o                         
  10   6  -8         10.08         16.99         2.83 o                         
  -3   7  -8        216.14        230.05         4.18 o                         
  -1   7  -8          0.32          1.12         1.36 o                         
   1   7  -8         78.38         70.66         2.14 o                         
   3   7  -8        156.57        135.28         3.22 o                         
   5   7  -8        205.93        218.73         3.85 o                         
   7   7  -8        108.84        103.61         3.62 o                         
   9   7  -8         11.67         15.17         2.54 o                         
  -4   8  -8        141.69        136.61         5.52 o                         
  -2   8  -8        199.94        213.13         4.01 o                         
   0   8  -8        141.76        135.46         3.15 o                         
   2   8  -8        167.75        149.20         4.60 o                         
   4   8  -8         39.88         49.77         2.24 o                         
   6   8  -8        358.66        398.18         5.63 o                         
   8   8  -8          5.60          6.01         2.48 o                         
  10   8  -8         51.12         56.15         3.54 o                         
  -3   9  -8         71.40         47.68         2.64 o                         
  -1   9  -8         99.17        112.80         3.24 o                         
   1   9  -8         89.58         73.50         2.95 o                         
   3   9  -8         60.92         48.23         2.78 o                         
   5   9  -8        284.83        253.51         5.09 o                         
   7   9  -8          5.73          7.73         2.11 o                         
   9   9  -8         46.69         56.72         3.63 o                         
  -2  10  -8          6.90          8.67         2.07 o                         
   0  10  -8         11.28         14.44         1.97 o                         
   2  10  -8         54.42         48.97         3.03 o                         
   4  10  -8         41.14         46.87         2.87 o                         
   6  10  -8        196.60        198.95         4.77 o                         
   8  10  -8         26.51         35.55         2.80 o                         
  -1  11  -8         30.78         26.84         2.33 o                         
   1  11  -8          1.90         -1.70         2.32 o                         
   3  11  -8          6.28          5.78         2.25 o                         
   5  11  -8        127.62        103.99         3.97 o                         
   7  11  -8         76.21        101.07         4.51 o                         
   0  12  -8        139.00        129.01         4.11 o                         
   2  12  -8         53.13         59.71         3.61 o                         
   4  12  -8         46.10         44.54         3.19 o                         
   6  12  -8        149.91        169.50         4.87 o                         
   3  13  -8          3.25          2.04         2.42 o                         
  -7   1  -7         67.48         67.86         3.11 o                         
  -5   1  -7        175.69        175.26         3.10 o                         
  -3   1  -7        224.86        209.75         2.64 o                         
  -1   1  -7        584.92        575.97         4.60 o                         
   1   1  -7        121.48        104.64         1.95 o                         
   3   1  -7        431.29        466.14         5.69 o                         
   5   1  -7         78.09         78.72         1.72 o                         
   7   1  -7        692.02        634.40         7.63 o                         
   9   1  -7        176.28        174.04         6.74 o                         
  -6   2  -7         50.27         54.47         2.53 o                         
  -4   2  -7          0.28          1.27         1.25 o                         
  -2   2  -7         50.96         44.77         1.49 o                         
   0   2  -7        241.09        277.48         2.96 o                         
   2   2  -7         37.93         37.16         1.78 o                         
   4   2  -7        150.48        126.29         2.06 o                         
   6   2  -7         43.52         38.07         1.54 o                         
   8   2  -7        152.43        132.47         3.25 o                         
  10   2  -7         13.38          7.89         4.90 o                         
  -7   3  -7         29.38         20.67         2.41 o                         
  -5   3  -7         26.02         31.30         2.32 o                         
  -3   3  -7         16.45         15.85         1.29 o                         
  -1   3  -7         31.05         38.38         1.39 o                         
   1   3  -7         51.79         51.03         1.30 o                         
   3   3  -7        682.58        693.37         6.18 o                         
   5   3  -7        467.17        464.50         4.44 o                         
   7   3  -7          8.55          9.68         1.13 o                         
   9   3  -7         49.83         49.67         2.57 o                         
  -6   4  -7        100.65         84.89         2.67 o                         
  -4   4  -7        118.95        105.17         2.67 o                         
  -2   4  -7        237.39        207.59         2.81 o                         
   0   4  -7         11.71          7.51         0.90 o                         
   2   4  -7         79.90         87.13         1.53 o                         
   4   4  -7       1153.70       1210.40        10.01 o                         
   6   4  -7        544.03        509.80         5.81 o                         
   8   4  -7         66.42         71.99         2.68 o                         
  10   4  -7         11.37         11.30         2.86 o                         
  -5   5  -7        226.87        236.33         3.82 o                         
  -3   5  -7          5.24         12.62         1.44 o                         
  -1   5  -7        151.77        160.51         2.34 o                         
   1   5  -7        257.49        267.68         2.79 o                         
   3   5  -7          0.84          0.35         0.82 o                         
   5   5  -7        984.34        918.01         8.04 o                         
   7   5  -7        200.49        213.88         4.07 o                         
   9   5  -7        155.86        154.58         4.16 o                         
  11   5  -7        132.29        125.60         5.81 o                         
  -6   6  -7          4.94          2.59         1.63 o                         
  -4   6  -7        544.09        529.96         5.64 o                         
  -2   6  -7        140.81        125.05         2.49 o                         
   0   6  -7         18.64         18.80         1.13 o                         
   2   6  -7         95.26        108.04         2.01 o                         
   4   6  -7        244.47        198.87         3.18 o                         
   6   6  -7        816.23        797.67         7.94 o                         
   8   6  -7          3.58          3.44         1.92 o                         
  10   6  -7         64.18         82.22         4.01 o                         
  -5   7  -7         23.86         20.42         2.06 o                         
  -3   7  -7       1091.98       1061.15         8.65 o                         
  -1   7  -7          6.32          5.48         1.18 o                         
   1   7  -7         24.01         18.34         1.43 o                         
   3   7  -7        630.85        578.87         6.82 o                         
   5   7  -7        580.08        581.89         7.62 o                         
   7   7  -7        537.88        525.98         8.26 o                         
   9   7  -7        129.71        148.43         4.40 o                         
  11   7  -7          1.77          0.25         3.26 o                         
  -4   8  -7        159.13        149.29         3.05 o                         
  -2   8  -7        114.79        117.55         2.56 o                         
   0   8  -7         41.60         43.86         1.72 o                         
   2   8  -7         73.15         54.46         2.15 o                         
   4   8  -7         33.13         22.49         1.72 o                         
   6   8  -7        239.51        256.42         4.75 o                         
   8   8  -7         80.65         68.02         3.43 o                         
  10   8  -7         30.58         33.49         3.08 o                         
  -5   9  -7          3.13          3.83         2.25 o                         
  -3   9  -7        102.82        108.07         4.00 o                         
  -1   9  -7          2.20         -1.03         1.61 o                         
   1   9  -7        142.07        170.00         4.09 o                         
   3   9  -7          7.78         17.81         1.90 o                         
   5   9  -7        467.25        413.16         6.34 o                         
   7   9  -7         86.43         72.61         3.06 o                         
   9   9  -7         28.83         22.50         2.99 o                         
  -4  10  -7         25.49         29.38         2.40 o                         
  -2  10  -7         41.94         44.78         2.35 o                         
   0  10  -7         21.36         11.30         2.22 o                         
   2  10  -7        107.25        109.04         3.55 o                         
   4  10  -7         19.64         16.55         2.12 o                         
   6  10  -7         47.15         60.71         2.96 o                         
   8  10  -7         57.35         51.91         3.00 o                         
  -3  11  -7         58.42         59.13         2.80 o                         
  -1  11  -7         83.77         88.43         2.97 o                         
   1  11  -7        265.29        257.37         5.62 o                         
   3  11  -7         90.73         97.53         3.87 o                         
   5  11  -7         41.54         53.66         2.93 o                         
   7  11  -7         71.70         88.38         4.20 o                         
  -2  12  -7         44.38         55.47         2.80 o                         
   0  12  -7        204.34        212.79         6.43 o                         
   2  12  -7         13.37         10.58         2.39 o                         
   4  12  -7         41.47         32.28         2.70 o                         
   6  12  -7          3.00          5.69         2.29 o                         
  -1  13  -7         68.50         89.30         3.22 o                         
   1  13  -7         30.61         35.68         2.87 o                         
   3  13  -7         74.96         69.96         3.14 o                         
   5  13  -7         91.61         88.11         3.80 o                         
   2  14  -7          0.99         -0.33         2.21 o                         
   4  14  -7         76.32         83.25         3.53 o                         
  -8   0  -6          1.39         -4.48         4.78 o                         
  -6   0  -6        144.61        142.81         4.34 o                         
  -4   0  -6         54.13         55.79         2.73 o                         
  -2   0  -6       1148.63       1164.17        12.28 o                         
   0   0  -6        554.28        669.26         6.21 o                         
   2   0  -6        199.93        204.40         3.73 o                         
   4   0  -6       1071.96       1105.47        11.42 o                         
   6   0  -6        419.48        471.77         7.31 o                         
   8   0  -6        460.66        405.99         6.75 o                         
  10   0  -6         31.75         23.68         4.08 o                         
  12   0  -6         23.55         20.41         4.08 o                         
  -7   1  -6         17.40         14.33         1.98 o                         
  -5   1  -6        235.96        232.45         3.41 o                         
  -3   1  -6        182.77        169.14         2.52 o                         
  -1   1  -6        353.47        385.94         3.14 o                         
   1   1  -6         28.79         24.94         0.68 o                         
   3   1  -6        519.95        424.32         3.86 o                         
   5   1  -6          4.48         21.18         0.95 o                         
   7   1  -6         74.65         85.51         1.84 o                         
   9   1  -6        259.17        213.98         3.87 o                         
  11   1  -6         25.66         52.25         4.43 o                         
  -8   2  -6         24.45         28.04         2.75 o                         
  -6   2  -6        130.43        128.09         3.60 o                         
  -4   2  -6        234.21        228.51         2.95 o                         
  -2   2  -6         29.81         33.68         0.90 o                         
   0   2  -6        559.91        573.99         4.65 o                         
   2   2  -6        474.05        486.87         3.45 o                         
   4   2  -6        190.20        133.15         1.61 o                         
   6   2  -6        587.93        508.38         5.07 o                         
   8   2  -6         13.01         14.72         1.73 o                         
  10   2  -6          4.12          8.07         5.44 o                         
  12   2  -6        255.69        294.56         8.06 o                         
  -7   3  -6         15.08          8.97         2.11 o                         
  -5   3  -6        111.54        115.25         3.07 o                         
  -3   3  -6        571.88        571.32         4.60 o                         
  -1   3  -6        526.52        574.59         4.45 o                         
   1   3  -6        250.67        265.00         2.51 o                         
   3   3  -6        424.46        506.12         3.94 o                         
   5   3  -6        500.93        434.38         4.14 o                         
   7   3  -6         81.35         73.49         2.08 o                         
   9   3  -6        173.66        151.47         3.81 o                         
  11   3  -6         51.26         78.50         4.69 o                         
  -6   4  -6          9.58          5.91         1.89 o                         
  -4   4  -6         48.57         50.31         1.85 o                         
  -2   4  -6        842.73        835.03         6.12 o                         
   0   4  -6        135.33        145.05         1.93 o                         
   2   4  -6         40.10         45.58         1.52 o                         
   4   4  -6        886.31        774.32         5.67 o                         
   6   4  -6        522.35        471.89         4.93 o                         
   8   4  -6         49.04         52.91         2.29 o                         
  10   4  -6          7.09          4.42         1.91 o                         
  12   4  -6         51.64         80.08         5.20 o                         
  -7   5  -6         10.49          8.01         2.11 o                         
  -5   5  -6         35.60         28.55         1.77 o                         
  -3   5  -6       1418.55       1467.04        10.47 o                         
  -1   5  -6         35.57         46.30         1.34 o                         
   1   5  -6        160.42        188.27         2.97 o                         
   3   5  -6         18.98         12.01         0.73 o                         
   5   5  -6        680.49        620.84         5.71 o                         
   7   5  -6         75.28         84.32         2.13 o                         
   9   5  -6         35.36         36.54         2.29 o                         
  11   5  -6         55.76         40.38         4.03 o                         
  -6   6  -6         47.87         40.39         2.11 o                         
  -4   6  -6        340.41        357.67         4.01 o                         
  -2   6  -6       1630.98       1598.13        11.79 o                         
   0   6  -6        527.67        553.39         5.06 o                         
   2   6  -6        229.19        231.10         2.92 o                         
   4   6  -6        253.69        222.72         3.16 o                         
   6   6  -6       2135.35       2116.16        19.55 o                         
   8   6  -6        147.98        148.77         3.99 o                         
  10   6  -6         86.98         82.65         4.48 o                         
  -7   7  -6          8.44          0.45         1.84 o                         
  -5   7  -6         12.53          5.45         1.67 o                         
  -3   7  -6         68.54         75.85         2.08 o                         
  -1   7  -6         53.00         53.94         1.56 o                         
   1   7  -6         76.83        101.86         2.03 o                         
   3   7  -6         79.13         90.05         2.22 o                         
   5   7  -6        845.79        871.76         9.02 o                         
   7   7  -6        313.63        350.64         5.40 o                         
   9   7  -6         67.83         74.99         3.11 o                         
  11   7  -6         57.01         73.96         4.40 o                         
  -6   8  -6         86.54        105.78         4.36 o                         
  -4   8  -6        335.15        373.32         4.26 o                         
  -2   8  -6        133.61        130.50         2.46 o                         
   0   8  -6        164.52        157.86         2.87 o                         
   2   8  -6        127.48        125.48         2.49 o                         
   4   8  -6        208.05        220.69         3.69 o                         
   6   8  -6        440.43        394.15         7.18 o                         
   8   8  -6         10.36          7.31         1.77 o                         
  10   8  -6         19.74         21.77         2.44 o                         
  -5   9  -6          9.02          4.70         1.64 o                         
  -3   9  -6        106.02        126.62         2.97 o                         
  -1   9  -6         20.24         13.65         1.77 o                         
   1   9  -6        400.85        380.78         5.79 o                         
   3   9  -6        230.73        215.12         4.15 o                         
   5   9  -6        259.52        278.05         4.87 o                         
   7   9  -6        123.00        120.17         3.46 o                         
   9   9  -6         67.82         87.73         3.94 o                         
  -4  10  -6          2.28          2.92         1.84 o                         
  -2  10  -6         65.86         78.16         2.66 o                         
   0  10  -6         10.95         10.30         1.96 o                         
   2  10  -6        165.06        132.27         3.24 o                         
   4  10  -6         26.16         39.52         2.30 o                         
   6  10  -6         13.24         13.23         1.85 o                         
   8  10  -6          0.84          0.94         1.80 o                         
  10  10  -6        131.17        156.67         4.63 o                         
  -5  11  -6          3.46          2.71         2.09 o                         
  -3  11  -6         10.93          8.26         1.92 o                         
  -1  11  -6         13.31         13.39         2.11 o                         
   1  11  -6         25.35         26.10         2.36 o                         
   3  11  -6        155.05        152.22         4.92 o                         
   5  11  -6         82.30         75.39         3.09 o                         
   7  11  -6         79.86         80.11         3.26 o                         
   9  11  -6        196.51        188.02         4.64 o                         
  -4  12  -6        169.94        195.80         4.36 o                         
  -2  12  -6         15.03         22.48         2.41 o                         
   0  12  -6         17.65         13.92         2.16 o                         
   2  12  -6         24.97         27.09         2.16 o                         
   4  12  -6         79.83         98.98         3.67 o                         
   6  12  -6         16.04          9.44         2.18 o                         
   8  12  -6         56.31         67.65         3.47 o                         
  -3  13  -6         56.53         60.17         2.91 o                         
  -1  13  -6         20.31         23.80         2.65 o                         
   1  13  -6         15.96         14.09         2.36 o                         
   3  13  -6         25.54         21.79         2.39 o                         
   5  13  -6         30.88         36.25         2.73 o                         
   7  13  -6         91.23         91.42         3.78 o                         
   0  14  -6         50.36         44.91         2.97 o                         
   2  14  -6         56.66         61.38         4.67 o                         
   4  14  -6         78.71         69.15         3.40 o                         
   6  14  -6         18.19         15.52         2.53 o                         
   1  15  -6        114.47        140.70         4.37 o                         
   3  15  -6          8.31          7.83         2.30 o                         
  -9   1  -5         27.98         23.12         2.99 o                         
  -7   1  -5         61.62         59.29         2.39 o                         
  -5   1  -5        458.32        472.58         4.92 o                         
  -3   1  -5        203.79        212.24         2.70 o                         
  -1   1  -5        296.28        250.89         2.17 o                         
   1   1  -5        110.64        115.91         1.32 o                         
   3   1  -5        318.95        405.23         3.42 o                         
   5   1  -5        274.70        290.62         2.85 o                         
   7   1  -5        327.08        340.29         3.14 o                         
   9   1  -5        312.50        297.67         4.27 o                         
  11   1  -5          9.90         10.80         1.70 o                         
  -8   2  -5          5.55          3.07         2.03 o                         
  -6   2  -5         32.30         37.56         1.87 o                         
  -4   2  -5        107.68        101.54         1.99 o                         
  -2   2  -5        488.92        445.90         3.13 o                         
   0   2  -5        707.66        720.24         4.86 o                         
   2   2  -5         80.90         83.08         1.10 o                         
   4   2  -5       1672.64       1760.04        12.21 o                         
   6   2  -5        100.82        106.82         1.64 o                         
   8   2  -5        108.27         96.65         1.87 o                         
  10   2  -5         24.54         25.54         1.68 o                         
  12   2  -5        128.75        156.51         8.03 o                         
  -7   3  -5         69.12         69.45         2.77 o                         
  -5   3  -5        323.25        333.25         3.84 o                         
  -3   3  -5         35.46         18.71         0.89 o                         
  -1   3  -5        582.91        593.02         4.27 o                         
   1   3  -5        410.76        505.16         3.95 o                         
   3   3  -5         69.34         68.16         1.14 o                         
   5   3  -5        101.99        113.54         1.72 o                         
   7   3  -5        711.49        732.77         6.11 o                         
   9   3  -5        315.07        322.24         4.89 o                         
  11   3  -5        106.19         95.58         5.08 o                         
  -8   4  -5         64.15         65.86         3.03 o                         
  -6   4  -5         36.17         34.93         2.05 o                         
  -4   4  -5         23.02         31.03         1.26 o                         
  -2   4  -5        387.48        334.44         2.90 o                         
   0   4  -5        556.23        706.75         5.08 o                         
   2   4  -5        103.96        132.50         1.63 o                         
   4   4  -5        385.07        369.51         3.95 o                         
   6   4  -5        244.35        240.25         3.24 o                         
   8   4  -5        918.12        865.59         9.92 o                         
  10   4  -5          8.72         13.37         1.88 o                         
  12   4  -5         61.96         57.23         4.76 o                         
  -7   5  -5          8.99          6.11         1.73 o                         
  -5   5  -5        242.08        259.03         4.63 o                         
  -3   5  -5        217.97        218.87         2.64 o                         
  -1   5  -5        784.12        727.07         5.25 o                         
   1   5  -5        287.41        270.13         2.72 o                         
   3   5  -5        773.75        757.69         5.74 o                         
   5   5  -5        589.89        581.80         5.02 o                         
   7   5  -5        507.46        468.84         6.30 o                         
   9   5  -5        119.72        129.36         3.33 o                         
  11   5  -5         42.51         58.62         3.82 o                         
  -8   6  -5         77.67         67.17         3.14 o                         
  -6   6  -5          4.24          2.73         1.61 o                         
  -4   6  -5        130.28        122.51         2.24 o                         
  -2   6  -5        522.07        590.45         4.82 o                         
   0   6  -5        207.71        260.31         3.43 o                         
   2   6  -5        219.36        253.28         2.88 o                         
   4   6  -5         29.54         35.24         1.31 o                         
   6   6  -5       2314.31       2261.08        20.52 o                         
   8   6  -5          6.87          9.55         1.71 o                         
  10   6  -5         37.91         26.87         2.40 o                         
  -7   7  -5          7.64          6.25         2.34 o                         
  -5   7  -5         63.36         53.54         2.00 o                         
  -3   7  -5       1414.23       1350.10         9.69 o                         
  -1   7  -5         11.42         21.27         1.45 o                         
   1   7  -5        352.43        402.93         4.31 o                         
   3   7  -5        669.97        683.80         6.23 o                         
   5   7  -5       1439.90       1331.63        14.21 o                         
   7   7  -5       1036.63        990.57        10.19 o                         
   9   7  -5        171.65        180.08         4.10 o                         
  11   7  -5         13.05         12.35         3.04 o                         
  -6   8  -5          0.99          1.19         1.56 o                         
  -4   8  -5        169.71        151.45         2.84 o                         
  -2   8  -5        580.43        600.66         5.16 o                         
   0   8  -5        416.06        375.17         4.24 o                         
   2   8  -5         90.81        110.85         2.18 o                         
   4   8  -5        240.34        212.35         3.92 o                         
   6   8  -5        193.40        194.29         3.77 o                         
   8   8  -5         24.69         22.50         1.85 o                         
  10   8  -5         64.31         77.34         3.57 o                         
  -7   9  -5         28.55         17.54         2.16 o                         
  -5   9  -5          0.85         -0.39         1.42 o                         
  -3   9  -5        564.27        542.18         5.80 o                         
  -1   9  -5        294.99        312.43         4.47 o                         
   1   9  -5        485.91        483.36         6.00 o                         
   3   9  -5        733.00        704.34         8.46 o                         
   5   9  -5         22.77         25.10         1.98 o                         
   7   9  -5         56.25         59.82         2.60 o                         
   9   9  -5         51.97         56.32         2.84 o                         
  -6  10  -5         42.19         38.54         2.26 o                         
  -4  10  -5         66.56         63.28         2.32 o                         
  -2  10  -5         63.89         59.66         2.21 o                         
   0  10  -5        344.23        340.30         5.41 o                         
   2  10  -5          5.72          4.01         1.54 o                         
   4  10  -5         54.92         54.16         2.49 o                         
   6  10  -5         17.15         20.33         2.00 o                         
   8  10  -5         23.57         32.73         2.17 o                         
  10  10  -5         29.93         39.92         3.73 o                         
  -5  11  -5        101.57        122.72         4.05 o                         
  -3  11  -5          0.81          6.70         1.67 o                         
  -1  11  -5         12.32         22.77         2.10 o                         
   1  11  -5        650.14        628.31         7.49 o                         
   3  11  -5         41.65         33.75         2.24 o                         
   5  11  -5        167.05        151.20         4.59 o                         
   7  11  -5        167.10        168.39         4.12 o                         
   9  11  -5         49.21         55.47         3.49 o                         
  -4  12  -5        105.18        110.85         3.31 o                         
  -2  12  -5         81.41         95.17         3.15 o                         
   0  12  -5         14.15         17.49         3.04 o                         
   2  12  -5         12.34          5.44         1.68 o                         
   4  12  -5         30.27         26.62         2.19 o                         
   6  12  -5          8.18          4.89         1.92 o                         
   8  12  -5         17.48         15.65         2.21 o                         
  -3  13  -5         19.30         21.85         2.61 o                         
  -1  13  -5         32.29         32.53         2.54 o                         
   1  13  -5          8.18          6.01         1.72 o                         
   3  13  -5        118.11        101.51         3.56 o                         
   5  13  -5        197.91        192.38         4.53 o                         
   7  13  -5         42.19         56.79         4.13 o                         
  -2  14  -5        115.55        120.00         4.08 o                         
   0  14  -5        179.31        176.13         4.37 o                         
   2  14  -5         37.52         39.07         2.50 o                         
   4  14  -5         21.70         22.35         2.41 o                         
   6  14  -5         25.08         27.81         2.69 o                         
  -1  15  -5         66.26         86.78         3.69 o                         
   1  15  -5         49.36         39.04         2.80 o                         
   3  15  -5          3.75          0.91         2.09 o                         
   5  15  -5         11.06         14.91         3.05 o                         
  -8   0  -4         45.37         45.28         3.31 o                         
  -6   0  -4        256.22        279.23         4.91 o                         
  -4   0  -4       2833.74       2765.51        27.09 o                         
  -2   0  -4        101.12        105.07         3.18 o                         
   0   0  -4        477.02        526.50         4.76 o                         
   2   0  -4         32.69         66.69         1.54 o                         
   4   0  -4      10292.75      10144.82        93.54 o                         
   6   0  -4        581.20        620.18         6.77 o                         
   8   0  -4        648.81        686.86         9.95 o                         
  10   0  -4        242.17        267.34         6.83 o                         
  12   0  -4        340.12        389.31        14.29 o                         
  -9   1  -4         31.53         26.72         2.32 o                         
  -7   1  -4         32.90         39.07         1.83 o                         
  -5   1  -4         64.71         73.97         1.98 o                         
  -3   1  -4        245.77        202.03         2.43 o                         
  -1   1  -4         28.17         39.00         0.89 o                         
   1   1  -4        410.07        414.07         2.88 o                         
   3   1  -4        140.54        191.14         1.84 o                         
   5   1  -4         39.29         21.76         0.74 o                         
   7   1  -4        284.90        297.25         3.89 o                         
   9   1  -4         46.79         48.32         1.77 o                         
  11   1  -4         55.41         63.22         2.84 o                         
  -8   2  -4         34.30         29.15         2.09 o                         
  -6   2  -4         50.55         61.76         2.11 o                         
  -4   2  -4        249.39        256.24         2.81 o                         
  -2   2  -4       2990.24       2961.06        18.22 o                         
   0   2  -4       2784.85       2998.76        17.55 o                         
   2   2  -4        768.29        670.68         4.51 o                         
   4   2  -4        590.51        487.29         4.11 o                         
   6   2  -4        816.06        912.88         6.69 o                         
   8   2  -4         14.72         17.82         1.34 o                         
  10   2  -4         93.91         79.79         2.54 o                         
  12   2  -4         20.20         35.21         2.56 o                         
  -9   3  -4         51.81         38.70         2.54 o                         
  -7   3  -4        134.23        134.76         3.04 o                         
  -5   3  -4        132.70        127.59         2.16 o                         
  -3   3  -4        292.06        265.52         2.43 o                         
  -1   3  -4       2319.00       2412.03        14.32 o                         
   1   3  -4        302.96        352.86         3.04 o                         
   3   3  -4        933.13        755.48         5.10 o                         
   5   3  -4         88.32         50.31         1.10 o                         
   7   3  -4        274.35        261.69         4.14 o                         
   9   3  -4        550.32        499.16         6.22 o                         
  11   3  -4         32.47         39.75         3.77 o                         
  -8   4  -4        220.85        218.31         4.06 o                         
  -6   4  -4        223.33        210.74         3.00 o                         
  -4   4  -4         41.42         30.56         1.32 o                         
  -2   4  -4       4672.14       4984.54        29.00 o                         
   0   4  -4       1049.30       1048.22         7.63 o                         
   2   4  -4       1221.81       1383.18        10.26 o                         
   4   4  -4        941.99        902.84         6.99 o                         
   6   4  -4        725.67        644.38         6.24 o                         
   8   4  -4        372.30        367.90         4.65 o                         
  10   4  -4         16.12          8.48         1.71 o                         
  12   4  -4         58.21         86.55         5.48 o                         
  -9   5  -4         50.31         55.29         3.25 o                         
  -7   5  -4        186.05        178.07         3.12 o                         
  -5   5  -4         12.58         11.72         1.08 o                         
  -3   5  -4         74.18         69.70         1.52 o                         
  -1   5  -4       1255.01       1174.70         8.55 o                         
   1   5  -4       2867.10       3061.98        20.68 o                         
   3   5  -4        217.05        295.53         3.11 o                         
   5   5  -4        671.03        637.02         5.81 o                         
   7   5  -4       1735.81       1682.00        15.41 o                         
   9   5  -4         68.22         69.98         2.24 o                         
  11   5  -4         43.92         56.28         3.76 o                         
  -8   6  -4         71.19         61.80         3.00 o                         
  -6   6  -4         55.75         59.37         2.01 o                         
  -4   6  -4        432.38        440.51         3.95 o                         
  -2   6  -4        326.16        331.42         3.25 o                         
   0   6  -4         43.80         57.59         1.26 o                         
   2   6  -4        275.38        286.92         2.91 o                         
   4   6  -4        698.82        646.41         6.30 o                         
   6   6  -4        431.94        434.24         4.82 o                         
   8   6  -4        317.17        326.68         5.12 o                         
  10   6  -4          4.48          3.96         2.41 o                         
  -7   7  -4        138.98        113.51         3.03 o                         
  -5   7  -4         22.17         23.91         1.37 o                         
  -3   7  -4        974.72        960.96         7.51 o                         
  -1   7  -4         25.59         26.76         1.05 o                         
   1   7  -4        766.05        722.92         7.60 o                         
   3   7  -4         42.26         43.18         1.55 o                         
   5   7  -4        179.81        157.82         2.63 o                         
   7   7  -4         99.16         86.43         2.38 o                         
   9   7  -4         64.24         61.85         3.04 o                         
  11   7  -4         43.10         52.12         3.91 o                         
  -8   8  -4         26.00         40.65         2.43 o                         
  -6   8  -4        305.50        282.27         4.09 o                         
  -4   8  -4        137.80        141.24         2.37 o                         
  -2   8  -4        827.34        820.23         7.30 o                         
   0   8  -4        740.69        793.37        10.27 o                         
   2   8  -4        305.65        330.49         3.78 o                         
   4   8  -4         45.68         49.50         2.29 o                         
   6   8  -4       1567.28       1617.52        14.21 o                         
   8   8  -4        123.12        122.34         2.90 o                         
  10   8  -4         60.36         65.09         3.24 o                         
  -7   9  -4          4.44          8.56         1.97 o                         
  -5   9  -4        104.93        106.02         2.59 o                         
  -3   9  -4        260.61        279.59         3.71 o                         
  -1   9  -4        102.86        108.17         3.72 o                         
   1   9  -4         46.28         44.82         1.62 o                         
   3   9  -4         31.53         34.95         1.71 o                         
   5   9  -4        287.11        324.65         4.22 o                         
   7   9  -4        346.96        329.79         7.16 o                         
   9   9  -4         68.97         66.26         3.23 o                         
  -6  10  -4         25.28         37.48         2.00 o                         
  -4  10  -4        151.86        171.59         3.12 o                         
  -2  10  -4        331.35        346.39         5.33 o                         
   0  10  -4         19.85         16.43         1.42 o                         
   2  10  -4        351.59        325.44         4.80 o                         
   4  10  -4        313.41        333.30         4.67 o                         
   6  10  -4        271.47        252.99         3.83 o                         
   8  10  -4          7.35          5.17         1.51 o                         
  10  10  -4        218.40        241.05         7.18 o                         
  -7  11  -4          3.06          2.71         2.18 o                         
  -5  11  -4          2.12          2.36         1.58 o                         
  -3  11  -4        370.72        353.17         5.16 o                         
  -1  11  -4         28.71         21.24         2.04 o                         
   1  11  -4         24.58         24.80         1.85 o                         
   3  11  -4        293.52        246.38         3.96 o                         
   5  11  -4        176.75        183.68         3.88 o                         
   7  11  -4         13.94         19.54         1.89 o                         
   9  11  -4         92.23         82.97         4.92 o                         
  -6  12  -4         43.14         43.19         2.69 o                         
  -4  12  -4        115.71        124.38         3.32 o                         
  -2  12  -4         45.16         41.51         2.44 o                         
   0  12  -4         70.70         65.20         2.68 o                         
   2  12  -4         57.40         48.20         2.43 o                         
   4  12  -4         10.63         15.75         1.96 o                         
   6  12  -4         52.84         42.86         2.44 o                         
   8  12  -4         16.18         20.78         2.25 o                         
  -5  13  -4         29.16         21.51         2.23 o                         
  -3  13  -4         57.63         59.32         2.64 o                         
  -1  13  -4         52.94         57.31         3.39 o                         
   1  13  -4         13.27         10.69         1.76 o                         
   3  13  -4        132.71        116.69         3.48 o                         
   5  13  -4        187.98        180.87         5.71 o                         
   7  13  -4         48.24         58.89         3.69 o                         
  -4  14  -4          4.71          3.63         2.14 o                         
  -2  14  -4         10.44         11.49         2.16 o                         
   0  14  -4         43.48         46.89         2.67 o                         
   2  14  -4          7.26          8.05         1.97 o                         
   4  14  -4         82.25         61.65         2.93 o                         
   6  14  -4         38.39         44.34         2.82 o                         
  -3  15  -4         30.47         32.68         2.73 o                         
  -1  15  -4        188.34        192.57         4.60 o                         
   1  15  -4          3.57          3.18         2.21 o                         
   3  15  -4         18.78         20.33         2.94 o                         
   5  15  -4         11.28          9.20         2.70 o                         
   0  16  -4        561.04        624.16        10.12 o                         
   2  16  -4         87.88        112.22         4.72 o                         
   4  16  -4         29.75         38.38         4.20 o                         
  -9   1  -3        221.63        212.14         4.08 o                         
  -7   1  -3         58.13         50.24         2.04 o                         
  -5   1  -3        290.98        268.16         3.06 o                         
  -3   1  -3        356.16        347.70         3.03 o                         
  -1   1  -3        189.83        182.61         1.72 o                         
   1   1  -3       1079.33       1067.31         6.46 o                         
   3   1  -3         90.42         90.21         1.31 o                         
   5   1  -3       1453.73       1636.54        11.28 o                         
   7   1  -3        190.21        202.25         2.69 o                         
   9   1  -3        333.96        344.27         4.84 o                         
  11   1  -3        132.70        132.10         4.24 o                         
 -10   2  -3        327.68        332.28         5.64 o                         
  -8   2  -3         16.76         14.53         1.76 o                         
  -6   2  -3         65.20         59.49         2.02 o                         
  -4   2  -3        784.36        875.44         6.45 o                         
  -2   2  -3       1010.26       1114.03         6.97 o                         
   0   2  -3        602.80        641.86         3.84 o                         
   2   2  -3         39.30         47.71         0.79 o                         
   4   2  -3        316.75        402.92         4.63 o                         
   6   2  -3        219.38        225.48         2.38 o                         
   8   2  -3        787.68        688.49        16.60 o                         
  10   2  -3         42.19         45.90         2.43 o                         
  12   2  -3         73.26         69.96         3.83 o                         
  -9   3  -3        188.86        204.39         4.13 o                         
  -7   3  -3          4.81          3.86         1.18 o                         
  -5   3  -3        568.42        595.97         5.11 o                         
  -3   3  -3        392.39        348.90         2.89 o                         
  -1   3  -3       3734.50       3569.61        20.78 o                         
   1   3  -3        504.69        495.08         4.34 o                         
   3   3  -3        232.80        231.69         2.01 o                         
   5   3  -3       1267.22       1268.74         9.37 o                         
   7   3  -3       1245.41       1266.94        12.67 o                         
   9   3  -3       1016.59        988.81        10.65 o                         
  11   3  -3         41.87         55.46         2.85 o                         
 -10   4  -3        207.53        214.34         5.16 o                         
  -8   4  -3         61.13         57.01         2.34 o                         
  -6   4  -3         57.82         53.74         1.65 o                         
  -4   4  -3        409.06        417.34         3.61 o                         
  -2   4  -3        528.23        633.95         4.50 o                         
   0   4  -3       1613.01       1704.86        13.03 o                         
   2   4  -3         16.07         26.30         0.83 o                         
   4   4  -3         57.12         39.49         1.22 o                         
   6   4  -3        651.45        612.35         5.03 o                         
   8   4  -3        769.22        708.67         8.04 o                         
  10   4  -3         71.32         65.48         4.29 o                         
  12   4  -3          9.74          8.98         3.56 o                         
  -9   5  -3        138.22        128.68         4.06 o                         
  -7   5  -3          2.98          2.55         1.27 o                         
  -5   5  -3        212.36        171.69         2.26 o                         
  -3   5  -3        481.07        509.20         3.94 o                         
  -1   5  -3        474.16        529.35         4.19 o                         
   1   5  -3       1880.45       2271.81        18.45 o                         
   3   5  -3       1140.66       1104.51         8.95 o                         
   5   5  -3         25.47         35.19         1.40 o                         
   7   5  -3        886.60        858.49         8.85 o                         
   9   5  -3        241.06        252.46         6.62 o                         
  11   5  -3         32.01         24.66         3.09 o                         
  -8   6  -3        352.36        354.91         4.53 o                         
  -6   6  -3         26.21         26.75         1.25 o                         
  -4   6  -3        101.58        113.04         1.79 o                         
  -2   6  -3        175.69        195.08         2.18 o                         
   0   6  -3         29.13         55.54         1.33 o                         
   2   6  -3        410.04        482.82         4.66 o                         
   4   6  -3         37.75         33.48         1.22 o                         
   6   6  -3        690.64        652.28         5.65 o                         
   8   6  -3         49.87         64.30         2.50 o                         
  10   6  -3        125.19        107.34         4.66 o                         
  -9   7  -3          6.28          6.43         2.48 o                         
  -7   7  -3        336.46        300.74         4.01 o                         
  -5   7  -3        246.48        270.34         2.97 o                         
  -3   7  -3         50.59         54.41         1.24 o                         
  -1   7  -3       1052.97       1069.61         8.84 o                         
   1   7  -3        783.53        774.47         7.24 o                         
   3   7  -3       1129.83       1232.88        10.04 o                         
   5   7  -3        342.10        290.44         3.58 o                         
   7   7  -3        439.97        429.31         5.05 o                         
   9   7  -3          2.78          3.13         1.85 o                         
  11   7  -3         28.76         34.59         3.72 o                         
  -8   8  -3         45.32         49.50         2.57 o                         
  -6   8  -3          4.26          2.23         1.23 o                         
  -4   8  -3         89.65         79.63         2.91 o                         
  -2   8  -3        177.67        175.38         2.57 o                         
   0   8  -3        666.28        751.57         6.63 o                         
   2   8  -3        157.56        155.48         2.23 o                         
   4   8  -3        275.84        285.95         3.56 o                         
   6   8  -3        838.09        798.87         8.41 o                         
   8   8  -3        131.65        138.82         4.00 o                         
  10   8  -3        110.31        128.77         5.34 o                         
  -7   9  -3         51.23         47.33         2.40 o                         
  -5   9  -3         15.67         15.72         1.33 o                         
  -3   9  -3       2199.03       2151.56        18.15 o                         
  -1   9  -3        132.77        143.14         2.76 o                         
   1   9  -3       1744.47       1713.92        15.87 o                         
   3   9  -3        728.28        719.25         7.60 o                         
   5   9  -3        125.29        133.13         2.57 o                         
   7   9  -3        803.95        760.33         8.40 o                         
   9   9  -3          1.81          3.20         1.96 o                         
  -8  10  -3         89.84        124.47         3.89 o                         
  -6  10  -3          8.77          8.70         1.46 o                         
  -4  10  -3         33.12         26.77         1.54 o                         
  -2  10  -3       1104.60       1056.80        10.55 o                         
   0  10  -3        187.12        183.21         2.66 o                         
   2  10  -3          6.54          6.92         0.91 o                         
   4  10  -3        193.54        191.04         3.76 o                         
   6  10  -3        146.44        130.76         2.93 o                         
   8  10  -3         18.71         24.83         3.59 o                         
  10  10  -3         12.22         13.53         3.74 o                         
  -7  11  -3          8.81         10.37         2.28 o                         
  -5  11  -3         65.66         61.70         2.19 o                         
  -3  11  -3          4.68          5.47         1.43 o                         
  -1  11  -3        572.67        579.08         7.36 o                         
   1  11  -3        120.36        106.12         2.65 o                         
   3  11  -3        157.24        168.67         3.11 o                         
   5  11  -3        367.61        339.45         4.87 o                         
   7  11  -3          6.43          7.56         1.76 o                         
   9  11  -3         30.14         31.56         4.36 o                         
  -6  12  -3         33.25         43.49         2.18 o                         
  -4  12  -3         42.02         31.18         1.89 o                         
  -2  12  -3        338.21        346.54         5.39 o                         
   0  12  -3        196.54        192.26         3.96 o                         
   2  12  -3         41.09         42.00         1.93 o                         
   4  12  -3         43.46         35.54         2.16 o                         
   6  12  -3        111.84        113.88         3.11 o                         
   8  12  -3         16.62         18.08         2.71 o                         
  -5  13  -3         74.89         75.71         2.77 o                         
  -3  13  -3         57.97         69.72         2.89 o                         
  -1  13  -3        108.94        131.70         3.36 o                         
   1  13  -3        282.23        273.79         4.81 o                         
   3  13  -3        286.08        257.09         5.46 o                         
   5  13  -3         71.21         54.03         2.59 o                         
   7  13  -3        111.69        107.43         4.02 o                         
  -4  14  -3         53.08         70.50         2.88 o                         
  -2  14  -3         39.62         33.37         2.34 o                         
   0  14  -3        390.27        399.13         5.64 o                         
   2  14  -3         70.48         64.42         5.63 o                         
   4  14  -3         21.78         25.99         2.77 o                         
   6  14  -3         61.56         63.67         3.17 o                         
  -3  15  -3          0.93          3.23         2.40 o                         
  -1  15  -3        135.50        149.16         4.99 o                         
   1  15  -3        194.83        199.39         9.27 o                         
   3  15  -3         48.96         30.79         3.06 o                         
   5  15  -3         44.25         60.72         3.68 o                         
  -2  16  -3         15.68         23.42         2.89 o                         
   0  16  -3        154.34        143.41         4.41 o                         
   2  16  -3         60.64         66.34         7.31 o                         
   4  16  -3         38.71         44.37         3.59 o                         
 -10   0  -2        794.06        850.97        12.70 o                         
  -8   0  -2        205.88        210.31         5.21 o                         
  -6   0  -2         19.34         18.07         2.08 o                         
  -4   0  -2        819.40        766.04         9.49 o                         
  -2   0  -2       1518.08       1436.33        14.12 o                         
   0   0  -2      10658.42      11091.59        76.96 o                         
   2   0  -2      12412.05      12127.71        84.36 o                         
   4   0  -2        949.49       1203.73        13.23 o                         
   6   0  -2        544.02        601.97         8.58 o                         
   8   0  -2        560.60        584.96        10.87 o                         
  10   0  -2         73.77         81.12         4.23 o                         
  12   0  -2         17.91         19.62         3.72 o                         
 -11   1  -2         53.32         63.11         3.58 o                         
  -9   1  -2        444.88        451.62         5.75 o                         
  -7   1  -2        379.45        361.70         4.43 o                         
  -5   1  -2          2.42          3.71         0.81 o                         
  -3   1  -2       1901.63       1720.68        11.30 o                         
  -1   1  -2      19038.60      19123.10        96.93 o                         
   1   1  -2       1380.59       1452.19         8.18 o                         
   3   1  -2       3130.44       2828.58        16.26 o                         
   5   1  -2       1926.58       1976.25        15.02 o                         
   7   1  -2        665.58        585.58         7.45 o                         
   9   1  -2          4.44          3.52         1.36 o                         
  11   1  -2         21.22         22.43         2.63 o                         
 -10   2  -2        293.81        319.52         5.14 o                         
  -8   2  -2         98.16         88.31         2.59 o                         
  -6   2  -2        219.41        229.40         2.86 o                         
  -4   2  -2        863.68        812.11         6.49 o                         
  -2   2  -2       3404.12       3420.07        19.16 o                         
   0   2  -2      26476.46      26084.71       139.74 o                         
   2   2  -2        968.24       1049.66         6.28 o                         
   4   2  -2       6968.18       7013.96        51.28 o                         
   6   2  -2        828.89        826.81         6.84 o                         
   8   2  -2       1295.95       1283.49        13.31 o                         
  10   2  -2        132.11        132.78         3.72 o                         
  12   2  -2         80.52         88.74         9.88 o                         
  -9   3  -2         44.40         45.58         2.34 o                         
  -7   3  -2        217.45        210.70         2.97 o                         
  -5   3  -2        126.43        114.38         1.93 o                         
  -3   3  -2        248.33        312.19         2.98 o                         
  -1   3  -2       5442.46       5579.19        32.17 o                         
   1   3  -2       1894.57       1807.93        15.26 o                         
   3   3  -2         44.31         78.06         0.98 o                         
   5   3  -2          8.86         10.50         0.66 o                         
   7   3  -2         49.53         53.33         1.52 o                         
   9   3  -2         15.76         10.00         1.73 o                         
  11   3  -2         10.20         10.72         2.05 o                         
 -10   4  -2          6.32          0.78         2.00 o                         
  -8   4  -2        201.30        184.88         4.30 o                         
  -6   4  -2         66.23         52.94         1.63 o                         
  -4   4  -2       1073.13       1079.31         7.58 o                         
  -2   4  -2        463.67        484.90         3.36 o                         
   0   4  -2        833.39        874.24         6.24 o                         
   2   4  -2       2759.25       3016.31        22.28 o                         
   4   4  -2        163.51        162.86         1.71 o                         
   6   4  -2        423.60        483.94         4.87 o                         
   8   4  -2       1692.74       1614.46        14.79 o                         
  10   4  -2        135.59        142.03         3.93 o                         
  12   4  -2         33.86         39.67         3.71 o                         
  -9   5  -2          8.05          7.70         2.14 o                         
  -7   5  -2        411.63        398.91         4.42 o                         
  -5   5  -2        127.26        130.11         1.86 o                         
  -3   5  -2        589.45        547.91         4.07 o                         
  -1   5  -2        722.09        789.04         6.10 o                         
   1   5  -2       2256.90       2193.66        16.45 o                         
   3   5  -2         54.39         53.95         1.24 o                         
   5   5  -2        241.41        243.53         2.43 o                         
   7   5  -2         36.66         28.51         1.56 o                         
   9   5  -2        303.09        288.95         4.52 o                         
  11   5  -2        202.13        190.09         6.36 o                         
 -10   6  -2         20.41         29.64         3.67 o                         
  -8   6  -2         91.20         91.86         2.72 o                         
  -6   6  -2       1254.28       1207.77         9.56 o                         
  -4   6  -2         61.27         63.43         1.33 o                         
  -2   6  -2       1348.34       1430.78        10.69 o                         
   0   6  -2        404.71        350.92         3.41 o                         
   2   6  -2       2419.29       2461.10        17.44 o                         
   4   6  -2        328.95        305.74         2.87 o                         
   6   6  -2        124.72        129.55         1.90 o                         
   8   6  -2        202.45        205.67         4.93 o                         
  10   6  -2         25.39         22.71         2.25 o                         
  -9   7  -2         46.02         46.61         2.76 o                         
  -7   7  -2         72.18         63.27         1.81 o                         
  -5   7  -2         53.54         41.55         1.29 o                         
  -3   7  -2         24.66         19.50         1.01 o                         
  -1   7  -2        284.35        272.36         3.20 o                         
   1   7  -2       1592.13       1667.12        12.91 o                         
   3   7  -2        115.81        147.07         1.70 o                         
   5   7  -2        183.48        190.66         2.17 o                         
   7   7  -2        308.76        293.63         3.81 o                         
   9   7  -2        106.43        113.69         3.68 o                         
  11   7  -2         27.53         29.44         3.61 o                         
  -8   8  -2        272.03        277.24         4.02 o                         
  -6   8  -2        169.18        176.57         2.46 o                         
  -4   8  -2        316.73        317.70         3.54 o                         
  -2   8  -2        827.25        822.85         7.53 o                         
   0   8  -2        182.99        122.22         2.01 o                         
   2   8  -2         46.53         73.21         1.26 o                         
   4   8  -2        362.97        377.92         3.39 o                         
   6   8  -2        568.35        467.97         5.27 o                         
   8   8  -2         51.53         58.71         3.04 o                         
  10   8  -2         89.16        105.60         5.07 o                         
  -9   9  -2         11.11         13.63         2.63 o                         
  -7   9  -2         65.42         60.06         2.03 o                         
  -5   9  -2         24.53         23.92         1.62 o                         
  -3   9  -2        247.70        259.81         3.31 o                         
  -1   9  -2        347.67        271.25         3.14 o                         
   1   9  -2        296.92        264.25         5.66 o                         
   3   9  -2         20.48         30.81         1.60 o                         
   5   9  -2          1.50          2.04         0.45 o                         
   7   9  -2        307.60        358.95         5.31 o                         
   9   9  -2         45.15         32.06         3.14 o                         
  -8  10  -2         20.31         14.40         1.95 o                         
  -6  10  -2        231.81        239.42         3.64 o                         
  -4  10  -2        372.27        379.47         4.98 o                         
  -2  10  -2       1514.56       1417.23        13.37 o                         
   0  10  -2        707.59        668.28         7.27 o                         
   2  10  -2          6.93          7.79         0.66 o                         
   4  10  -2        273.45        252.53         2.92 o                         
   6  10  -2        942.15        937.05        12.13 o                         
   8  10  -2        171.21        165.50         4.74 o                         
  10  10  -2         72.86         78.83         4.82 o                         
  -7  11  -2         10.32         11.20         1.95 o                         
  -5  11  -2         92.25        104.35         2.52 o                         
  -3  11  -2        300.47        317.94         4.38 o                         
  -1  11  -2        298.91        275.66         4.06 o                         
   1  11  -2         63.03         71.29         2.07 o                         
   3  11  -2         52.28         64.91         2.47 o                         
   5  11  -2         78.02         70.26         2.26 o                         
   7  11  -2        726.52        675.18        10.85 o                         
   9  11  -2          7.64          8.83         2.43 o                         
  -6  12  -2         25.70         27.26         1.84 o                         
  -4  12  -2        102.12         91.71         2.47 o                         
  -2  12  -2        138.01        129.08         3.39 o                         
   0  12  -2        360.48        328.07         6.57 o                         
   2  12  -2        116.86        113.73         2.58 o                         
   4  12  -2        139.38        137.90         3.75 o                         
   6  12  -2         15.49         18.71         1.99 o                         
   8  12  -2         63.52         65.99         3.83 o                         
  -7  13  -2         37.06         30.55         2.76 o                         
  -5  13  -2         25.04         25.90         1.78 o                         
  -3  13  -2         92.12         98.46         3.08 o                         
  -1  13  -2          4.55          5.37         1.37 o                         
   1  13  -2        155.58        168.89         3.70 o                         
   3  13  -2        244.66        222.10         5.04 o                         
   5  13  -2          6.46          7.65         1.84 o                         
   7  13  -2         24.00         27.04         2.32 o                         
  -6  14  -2        114.35        127.44         6.86 o                         
  -4  14  -2          0.84          0.96         1.56 o                         
  -2  14  -2         24.03         27.51         2.56 o                         
   0  14  -2        388.89        395.48         7.09 o                         
   2  14  -2         30.82         32.86         2.76 o                         
   4  14  -2         97.68        109.45         4.09 o                         
   6  14  -2          7.25          6.49         2.07 o                         
  -5  15  -2         50.53         52.81         3.85 o                         
  -3  15  -2         18.06         14.37         2.38 o                         
  -1  15  -2         50.53         48.28         2.98 o                         
   1  15  -2        159.69        173.41         4.93 o                         
   3  15  -2         13.90         10.01         2.41 o                         
   5  15  -2        198.17        188.47         4.69 o                         
  -2  16  -2         38.65         51.05         3.14 o                         
   0  16  -2        254.58        249.88         5.20 o                         
   2  16  -2         12.84         12.68         2.62 o                         
   4  16  -2         61.74         61.38         3.78 o                         
  -1  17  -2         11.25         13.90         3.34 o                         
   1  17  -2         84.92        110.33         4.75 o                         
 -11   1  -1         79.97         68.70         3.03 o                         
  -9   1  -1       1295.93       1281.14        11.61 o                         
  -7   1  -1        259.45        260.94         3.61 o                         
  -5   1  -1        620.44        660.74         5.85 o                         
  -3   1  -1       1395.89       1438.22         9.96 o                         
  -1   1  -1       1045.36       1090.68         5.51 o                         
   1   1  -1        368.45        368.25         8.00 o                         
   3   1  -1        583.35        701.47         4.35 o                         
   5   1  -1         67.73         70.10         1.33 o                         
   7   1  -1        378.95        372.11         5.26 o                         
   9   1  -1       1398.66       1338.57        15.78 o                         
  11   1  -1        107.21         99.25         6.89 o                         
 -10   2  -1        254.57        241.11         4.43 o                         
  -8   2  -1        263.58        279.87         4.06 o                         
  -6   2  -1         20.99         33.81         1.23 o                         
  -4   2  -1         63.35         67.38         2.21 o                         
  -2   2  -1       1521.54       1631.73         8.74 o                         
   0   2  -1       7468.23       7007.31        52.66 o                         
   2   2  -1       1924.10       1987.50        11.57 o                         
   4   2  -1        172.21        171.47         1.68 o                         
   6   2  -1       1480.41       1574.91        12.16 o                         
   8   2  -1       1365.64       1316.97        13.70 o                         
  10   2  -1         24.27         25.61         2.26 o                         
  12   2  -1         10.41         12.00         2.83 o                         
 -11   3  -1         26.27         24.45         2.85 o                         
  -9   3  -1         78.42         82.58         2.67 o                         
  -7   3  -1        278.08        253.54         3.32 o                         
  -5   3  -1        627.93        561.90         4.92 o                         
  -3   3  -1       2082.61       2345.76        15.05 o                         
  -1   3  -1       6477.57       6800.02        37.86 o                         
   1   3  -1       1696.20       1865.94        11.84 o                         
   3   3  -1        654.30        609.39         4.37 o                         
   5   3  -1        422.25        555.50         4.57 o                         
   7   3  -1        442.52        471.85         4.75 o                         
   9   3  -1        122.87        112.17         2.66 o                         
  11   3  -1        123.66        110.05         3.87 o                         
 -10   4  -1         20.46         22.47         2.14 o                         
  -8   4  -1         95.14         78.71         2.16 o                         
  -6   4  -1        315.33        362.65         3.75 o                         
  -4   4  -1        233.39        316.72         2.75 o                         
  -2   4  -1        764.68        614.14         4.56 o                         
   0   4  -1       1138.36       1037.63         6.50 o                         
   2   4  -1        819.41        924.26         7.26 o                         
   4   4  -1        961.70        826.93         6.73 o                         
   6   4  -1        951.82        863.49         7.66 o                         
   8   4  -1        293.25        292.15         5.01 o                         
  10   4  -1         31.77         25.57         2.39 o                         
  12   4  -1          6.95          6.28         2.41 o                         
 -11   5  -1         27.92         23.76         4.05 o                         
  -9   5  -1         55.78         47.02         2.62 o                         
  -7   5  -1         75.73         56.81         1.73 o                         
  -5   5  -1        112.44        169.28         2.32 o                         
  -3   5  -1       1229.69       1204.46         8.54 o                         
  -1   5  -1        120.28        151.69         1.50 o                         
   1   5  -1       1203.79       1217.44         8.31 o                         
   3   5  -1        379.26        561.92         3.94 o                         
   5   5  -1        570.27        527.31         5.06 o                         
   7   5  -1         41.00         31.48         1.29 o                         
   9   5  -1        140.89        135.37         3.17 o                         
  11   5  -1          9.72          4.56         2.16 o                         
 -10   6  -1         58.10         56.15         2.77 o                         
  -8   6  -1        122.69        122.96         2.82 o                         
  -6   6  -1        175.01        140.55         2.23 o                         
  -4   6  -1         69.70         48.49         1.09 o                         
  -2   6  -1        173.45        232.18         2.48 o                         
   0   6  -1        340.81        347.79         3.23 o                         
   2   6  -1       1953.18       1887.97        12.23 o                         
   4   6  -1         56.88         23.41         0.74 o                         
   6   6  -1        228.92        255.75         2.99 o                         
   8   6  -1          4.93          2.98         1.15 o                         
  10   6  -1        192.04        188.47         4.01 o                         
  -9   7  -1         17.81         15.20         2.12 o                         
  -7   7  -1        328.51        308.13         3.30 o                         
  -5   7  -1        121.27        102.70         1.70 o                         
  -3   7  -1       1745.29       1746.45        13.56 o                         
  -1   7  -1        457.02        503.25         4.49 o                         
   1   7  -1       1807.65       1910.76        14.68 o                         
   3   7  -1       1655.33       1691.22        11.28 o                         
   5   7  -1         63.35         53.46         1.24 o                         
   7   7  -1         47.71         56.85         1.84 o                         
   9   7  -1          3.29          2.75         1.22 o                         
  11   7  -1        163.68        185.82         6.49 o                         
 -10   8  -1         84.00         82.64         3.99 o                         
  -8   8  -1        239.56        221.59         3.71 o                         
  -6   8  -1         25.66         13.59         1.04 o                         
  -4   8  -1        281.92        254.41         3.08 o                         
  -2   8  -1        162.25        138.74         2.10 o                         
   0   8  -1          0.16          3.77         0.72 o                         
   2   8  -1        574.60        570.78         4.82 o                         
   4   8  -1         10.68          9.14         0.55 o                         
   6   8  -1         83.20         57.02         1.71 o                         
   8   8  -1        250.37        243.23         3.74 o                         
  10   8  -1        123.22        141.38         8.81 o                         
  -9   9  -1         20.92         26.45         2.29 o                         
  -7   9  -1        218.76        204.86         3.34 o                         
  -5   9  -1        405.35        420.10         4.60 o                         
  -3   9  -1        686.01        704.24         6.38 o                         
  -1   9  -1        150.23        149.91         3.05 o                         
   1   9  -1         71.93         78.79         1.67 o                         
   3   9  -1        410.87        383.58         3.66 o                         
   5   9  -1        103.20         90.35         2.03 o                         
   7   9  -1       1123.61       1062.89        10.52 o                         
   9   9  -1         18.73         26.61         2.66 o                         
  -8  10  -1        164.34        171.64         3.71 o                         
  -6  10  -1         75.24         71.69         2.15 o                         
  -4  10  -1         24.03         22.74         1.77 o                         
  -2  10  -1       1285.74       1306.37        11.38 o                         
   0  10  -1          4.03          8.22         0.88 o                         
   2  10  -1         53.02         58.63         2.19 o                         
   4  10  -1        234.53        203.28         3.12 o                         
   6  10  -1        183.02        179.64         3.07 o                         
   8  10  -1         56.37         65.00         4.16 o                         
  10  10  -1         31.10         43.82         4.18 o                         
  -7  11  -1         80.97         92.00         3.22 o                         
  -5  11  -1         24.29         20.71         1.52 o                         
  -3  11  -1        494.06        466.09         5.44 o                         
  -1  11  -1        884.15        888.93         8.81 o                         
   1  11  -1        416.26        404.08         6.45 o                         
   3  11  -1        482.84        469.83         5.00 o                         
   5  11  -1        316.83        281.19         4.06 o                         
   7  11  -1        142.03        138.23         4.31 o                         
   9  11  -1         90.19         93.00         4.25 o                         
  -8  12  -1        115.03        121.75         4.07 o                         
  -6  12  -1          6.48          5.26         1.42 o                         
  -4  12  -1        127.54        135.73         2.61 o                         
  -2  12  -1        551.46        523.41         5.98 o                         
   0  12  -1        559.71        559.51         7.30 o                         
   2  12  -1        196.98        189.36         3.73 o                         
   4  12  -1         75.30         72.73         2.22 o                         
   6  12  -1        104.42         87.97         2.92 o                         
   8  12  -1        124.31        151.60         5.77 o                         
  -7  13  -1        127.90        123.86         4.11 o                         
  -5  13  -1         19.26         11.46         1.44 o                         
  -3  13  -1        103.05        107.82         2.67 o                         
  -1  13  -1        715.74        687.41         7.79 o                         
   1  13  -1       1104.98       1067.37        16.34 o                         
   3  13  -1        124.07        115.24         3.29 o                         
   5  13  -1        156.00        180.63         4.55 o                         
   7  13  -1         70.24         87.16         4.18 o                         
  -6  14  -1         37.68         57.60         3.47 o                         
  -4  14  -1         40.09         29.34         2.49 o                         
  -2  14  -1        135.90        145.85         4.01 o                         
   0  14  -1        245.74        250.75         5.45 o                         
   2  14  -1        112.40        103.28         4.55 o                         
   4  14  -1          8.27         16.31         3.02 o                         
   6  14  -1         24.65         17.75         2.18 o                         
  -5  15  -1        112.07        129.82         4.93 o                         
  -3  15  -1          8.08          9.99         2.35 o                         
  -1  15  -1         56.99         50.41         2.59 o                         
   1  15  -1        171.11        160.03         4.69 o                         
   3  15  -1        200.86        193.20         5.16 o                         
   5  15  -1         25.82         45.42         2.82 o                         
  -4  16  -1        191.71        200.74         6.13 o                         
  -2  16  -1          7.46          8.49         2.55 o                         
   0  16  -1         30.83         28.06         2.97 o                         
   2  16  -1         12.18         11.70         2.57 o                         
   4  16  -1         92.96         72.39         3.84 o                         
  -1  17  -1         24.47         24.39         3.02 o                         
   1  17  -1         18.79         23.08         3.11 o                         
 -12   0   0         40.03         40.13         4.32 o                         
 -10   0   0        235.08        235.87         5.79 o                         
  -8   0   0       1931.25       1925.57        22.38 o                         
  -6   0   0       1044.73        893.10        11.15 o                         
  -4   0   0       4001.66       4011.44        38.07 o                         
  -2   0   0       2729.60       2643.50        20.90 o                         
   2   0   0       2730.64       2661.35        19.53 o                         
   4   0   0       4001.79       4117.72        38.10 o                         
   6   0   0       1042.73        905.07        10.75 o                         
   8   0   0       1929.89       1921.94        25.09 o                         
  10   0   0        235.38        229.63        12.79 o                         
  12   0   0         40.08         37.83         6.26 o                         
 -11   1   0         34.33         38.42         2.48 o                         
  -9   1   0        524.67        554.69         6.22 o                         
  -7   1   0        101.58         91.19         2.24 o                         
  -5   1   0        217.94        288.43         3.23 o                         
  -3   1   0       1069.99        997.03         7.03 o                         
   1   1   0       2068.50       1778.94        46.04 o                         
   3   1   0       1071.85       1012.76         6.40 o                         
   5   1   0        218.10        287.30         2.61 o                         
   7   1   0        101.69         93.25         2.16 o                         
   9   1   0        524.75        553.47         6.55 o                         
  11   1   0         33.98         43.59         4.16 o                         
 -10   2   0          5.97          2.36         1.63 o                         
  -8   2   0        616.44        578.96         6.14 o                         
  -6   2   0         22.05         19.01         0.96 o                         
  -4   2   0        285.74        264.31         2.26 o                         
  -2   2   0      10718.80      10971.02        55.74 o                         
   0   2   0         33.73         17.66         1.96 o                         
   2   2   0      10727.37      11051.08        59.38 o                         
   4   2   0        285.80        270.16         2.55 o                         
   6   2   0         21.94         20.55         1.11 o                         
   8   2   0        616.16        572.19         6.48 o                         
  10   2   0          5.94          6.99         1.97 o                         
 -11   3   0         55.57         59.83         2.83 o                         
  -9   3   0        334.47        327.31         4.59 o                         
  -7   3   0        274.01        243.05         3.16 o                         
  -5   3   0        282.23        273.77         2.45 o                         
  -3   3   0       1762.26       1717.65        10.28 o                         
  -1   3   0       5149.17       5096.95        30.35 o                         
   1   3   0       5156.54       5020.19        29.30 o                         
   3   3   0       1762.08       1739.97        12.36 o                         
   5   3   0        283.28        276.29         2.64 o                         
   7   3   0        274.00        245.13         3.27 o                         
   9   3   0        334.90        332.66         4.74 o                         
  11   3   0         55.40         64.13         3.00 o                         
 -10   4   0         26.49         28.13         2.19 o                         
  -8   4   0          7.91          8.93         1.27 o                         
  -6   4   0       1342.77       1314.44        10.13 o                         
  -4   4   0        836.68        866.57         6.06 o                         
  -2   4   0       1217.06       1335.80         9.56 o                         
   0   4   0       3830.66       3681.24        22.10 o                         
   2   4   0       1217.69       1334.22         8.32 o                         
   4   4   0        835.98        868.54         7.21 o                         
   6   4   0       1342.03       1326.64        11.45 o                         
   8   4   0          7.93         10.97         1.10 o                         
  10   4   0         26.42         31.71         2.28 o                         
 -11   5   0        160.63        177.78         7.36 o                         
  -9   5   0        247.91        256.76         3.88 o                         
  -7   5   0          3.54          2.10         1.08 o                         
  -5   5   0        305.64        279.97         2.52 o                         
  -3   5   0        518.70        569.53         3.99 o                         
  -1   5   0        308.26        334.01         3.48 o                         
   1   5   0        308.49        331.51         2.98 o                         
   3   5   0        520.20        573.09         4.33 o                         
   5   5   0        304.66        284.42         2.93 o                         
   7   5   0          3.47          2.94         0.91 o                         
   9   5   0        248.24        256.81         4.62 o                         
  11   5   0        160.46        170.55         4.46 o                         
 -10   6   0         51.65         54.34         2.36 o                         
  -8   6   0        558.17        537.88         5.45 o                         
  -6   6   0        456.31        453.61         3.71 o                         
  -4   6   0        218.75        210.14         2.19 o                         
  -2   6   0        349.70        391.85         3.30 o                         
   0   6   0        225.30        144.96         1.83 o                         
   2   6   0        350.43        393.70         3.37 o                         
   4   6   0        219.22        211.09         2.28 o                         
   6   6   0        455.53        453.60         4.38 o                         
   8   6   0        559.68        532.95         8.40 o                         
  10   6   0         51.47         62.63         2.81 o                         
  -9   7   0         34.68         31.94         1.82 o                         
  -7   7   0         95.57         88.44         1.85 o                         
  -5   7   0        153.36        136.84         1.81 o                         
  -3   7   0         48.91         58.56         1.08 o                         
  -1   7   0       1188.94       1221.04         8.12 o                         
   1   7   0       1188.55       1219.41         8.99 o                         
   3   7   0         48.98         59.81         1.21 o                         
   5   7   0        152.56        135.89         2.00 o                         
   7   7   0         95.67         84.56         2.92 o                         
   9   7   0         34.86         31.72         2.10 o                         
 -10   8   0          0.61         -1.60         2.34 o                         
  -8   8   0         61.17         62.18         2.92 o                         
  -6   8   0        571.66        542.14         4.83 o                         
  -4   8   0        388.53        336.94         3.19 o                         
  -2   8   0        449.74        433.70         4.04 o                         
   0   8   0        277.78        217.66         2.55 o                         
   2   8   0        449.97        429.04         3.76 o                         
   4   8   0        387.82        330.66         3.83 o                         
   6   8   0        571.56        548.36         8.01 o                         
   8   8   0         60.80         66.18         2.31 o                         
  10   8   0          0.60         -0.42         2.82 o                         
  -9   9   0         19.81         13.06         1.97 o                         
  -7   9   0        184.22        169.52         2.76 o                         
  -5   9   0         50.90         47.65         1.37 o                         
  -3   9   0        163.29        182.88         2.31 o                         
  -1   9   0        570.42        531.88         4.44 o                         
   1   9   0        571.13        528.29         4.38 o                         
   3   9   0        163.20        180.35         2.49 o                         
   5   9   0         50.98         48.11         1.64 o                         
   7   9   0        184.17        172.42         3.65 o                         
   9   9   0         19.87         13.02         2.42 o                         
  -8  10   0        254.08        263.91         4.48 o                         
  -6  10   0        239.95        217.96         3.16 o                         
  -4  10   0         36.46         37.95         1.63 o                         
  -2  10   0        384.70        411.51         3.51 o                         
   0  10   0       1005.94        807.99         6.74 o                         
   2  10   0        384.64        406.73         3.94 o                         
   4  10   0         36.58         38.42         1.49 o                         
   6  10   0        240.27        207.34         3.46 o                         
   8  10   0        254.72        260.13         5.82 o                         
  -9  11   0         31.38         27.98         2.52 o                         
  -7  11   0        456.07        434.32         5.86 o                         
  -5  11   0         17.66         16.43         1.39 o                         
  -3  11   0         44.06         45.89         1.38 o                         
  -1  11   0        835.80        729.51         6.46 o                         
   1  11   0        835.66        731.75         6.93 o                         
   3  11   0         44.30         47.01         1.96 o                         
   5  11   0         17.74         18.92         1.42 o                         
   7  11   0        455.02        429.42         7.61 o                         
   9  11   0         31.34         32.57         4.16 o                         
  -8  12   0        442.38        450.61         7.11 o                         
  -6  12   0        142.01        152.12         3.27 o                         
  -4  12   0        362.40        352.33         4.27 o                         
  -2  12   0        307.30        313.48         3.98 o                         
   0  12   0         74.55         63.90         1.98 o                         
   2  12   0        307.65        319.46         5.12 o                         
   4  12   0        362.27        353.18         4.77 o                         
   6  12   0        141.61        145.60         3.70 o                         
   8  12   0        443.18        433.55         8.15 o                         
  -7  13   0        115.61        122.92         3.27 o                         
  -5  13   0         32.51         38.79         1.90 o                         
  -3  13   0         76.86         79.37         2.61 o                         
  -1  13   0        443.15        419.50         5.96 o                         
   1  13   0        443.73        425.60         6.95 o                         
   3  13   0         76.73         79.73         2.95 o                         
   5  13   0         32.66         37.33         2.45 o                         
   7  13   0        115.74        128.95         4.62 o                         
  -6  14   0         50.76         47.25         2.35 o                         
  -4  14   0         32.74         36.68         2.52 o                         
  -2  14   0         34.23         35.22         2.24 o                         
   0  14   0        175.07        179.01         4.47 o                         
   2  14   0         34.54         35.61         3.14 o                         
   4  14   0         32.96         31.59         2.40 o                         
   6  14   0         50.85         46.92         2.81 o                         
  -5  15   0        124.16        133.91         4.47 o                         
  -3  15   0         40.00         50.62         3.36 o                         
  -1  15   0         59.36         65.23         3.32 o                         
   1  15   0         59.30         65.32         3.31 o                         
   3  15   0         39.76         47.56         3.34 o                         
   5  15   0        123.69        132.57         4.02 o                         
  -4  16   0         13.89          8.63         2.57 o                         
  -2  16   0         18.69         19.59         2.93 o                         
   0  16   0         49.24         59.65         3.43 o                         
   2  16   0         18.64         22.97         2.79 o                         
   4  16   0         13.90         13.38         2.35 o                         
  -1  17   0         33.48         34.81         2.92 o                         
   1  17   0         33.56         31.48         3.08 o                         
 -11   1   1        106.81         93.91         4.15 o                         
  -9   1   1       1397.53       1333.67        11.80 o                         
  -7   1   1        379.84        381.87         3.84 o                         
  -5   1   1         67.34         70.72         1.22 o                         
  -3   1   1        582.77        694.84         4.07 o                         
  -1   1   1        367.74        320.79        17.75 o                         
   1   1   1       1046.43       1097.03         6.04 o                         
   3   1   1       1396.00       1460.90         9.96 o                         
   5   1   1        619.88        658.44         5.16 o                         
   7   1   1        259.17        256.98         2.60 o                         
   9   1   1       1295.27       1260.68        12.74 o                         
  11   1   1         80.44         77.82         3.71 o                         
 -12   2   1         10.48          5.67         2.61 o                         
 -10   2   1         24.09         22.56         1.88 o                         
  -8   2   1       1366.75       1328.03        10.60 o                         
  -6   2   1       1480.68       1537.16        11.07 o                         
  -4   2   1        172.85        169.24         1.61 o                         
  -2   2   1       1923.83       1994.88        12.05 o                         
   0   2   1       7465.59       6984.45       110.42 o                         
   2   2   1       1522.62       1643.93         8.75 o                         
   4   2   1         63.43         67.75         1.18 o                         
   6   2   1         20.77         34.44         1.20 o                         
   8   2   1        262.92        275.72         3.92 o                         
  10   2   1        255.24        231.05         4.29 o                         
 -11   3   1        123.19        108.21         3.14 o                         
  -9   3   1        122.66        109.91         2.84 o                         
  -7   3   1        443.29        468.49         4.56 o                         
  -5   3   1        422.25        557.73         4.21 o                         
  -3   3   1        655.25        600.69         4.25 o                         
  -1   3   1       1694.28       1881.14        13.13 o                         
   1   3   1       6479.60       6816.58        39.42 o                         
   3   3   1       2081.75       2346.25        15.80 o                         
   5   3   1        629.16        563.48         4.35 o                         
   7   3   1        277.65        245.51         3.11 o                         
   9   3   1         78.36         85.25         2.57 o                         
  11   3   1         26.31         29.93         2.59 o                         
 -12   4   1          6.88          5.37         2.34 o                         
 -10   4   1         31.58         28.20         1.95 o                         
  -8   4   1        293.34        296.08         3.43 o                         
  -6   4   1        951.70        857.82         6.26 o                         
  -4   4   1        961.21        837.40         5.79 o                         
  -2   4   1        820.35        923.26         7.58 o                         
   0   4   1       1137.57       1046.53         7.95 o                         
   2   4   1        763.10        618.02         4.19 o                         
   4   4   1        232.75        318.99         2.90 o                         
   6   4   1        314.83        357.98         3.85 o                         
   8   4   1         94.91         84.45         2.06 o                         
  10   4   1         20.43         21.24         2.17 o                         
 -11   5   1          9.60          9.24         1.93 o                         
  -9   5   1        141.39        130.33         2.70 o                         
  -7   5   1         41.20         32.66         1.35 o                         
  -5   5   1        570.31        530.04         4.34 o                         
  -3   5   1        379.59        555.55         4.20 o                         
  -1   5   1       1205.35       1210.14         8.27 o                         
   1   5   1        120.74        152.16         1.60 o                         
   3   5   1       1228.99       1207.28         9.00 o                         
   5   5   1        112.68        170.44         2.31 o                         
   7   5   1         76.00         56.70         1.87 o                         
   9   5   1         55.74         53.87         2.51 o                         
  11   5   1         28.07         26.98         2.59 o                         
 -10   6   1        192.00        189.54         3.85 o                         
  -8   6   1          5.00          0.76         1.22 o                         
  -6   6   1        229.37        254.70         2.72 o                         
  -4   6   1         57.11         22.08         0.77 o                         
  -2   6   1       1954.54       1921.38        13.58 o                         
   0   6   1        339.99        347.59         3.17 o                         
   2   6   1        172.97        234.17         2.53 o                         
   4   6   1         69.94         53.11         1.23 o                         
   6   6   1        174.81        138.81         2.14 o                         
   8   6   1        122.73        120.10         2.96 o                         
  10   6   1         58.21         55.90         3.36 o                         
 -11   7   1        163.71        188.37         5.45 o                         
  -9   7   1          3.29          4.78         1.42 o                         
  -7   7   1         48.12         54.52         1.64 o                         
  -5   7   1         63.06         54.74         1.16 o                         
  -3   7   1       1654.62       1705.09        13.00 o                         
  -1   7   1       1809.91       1947.31        13.83 o                         
   1   7   1        456.76        507.86         4.48 o                         
   3   7   1       1747.27       1744.77        12.85 o                         
   5   7   1        121.84        103.88         1.83 o                         
   7   7   1        328.72        300.75         4.84 o                         
   9   7   1         17.91         20.86         2.05 o                         
 -10   8   1        123.04        141.95         3.75 o                         
  -8   8   1        249.69        245.41         3.50 o                         
  -6   8   1         83.71         55.78         1.53 o                         
  -4   8   1         10.57          8.85         0.97 o                         
  -2   8   1        573.91        585.28         4.50 o                         
   0   8   1          0.17          4.04         0.58 o                         
   2   8   1        162.15        136.74         2.09 o                         
   4   8   1        281.77        259.87         3.02 o                         
   6   8   1         25.54         13.28         1.06 o                         
   8   8   1        239.38        214.63         4.08 o                         
  10   8   1         83.76         80.08         3.95 o                         
  -9   9   1         18.62         24.29         1.89 o                         
  -7   9   1       1122.99       1044.98         8.83 o                         
  -5   9   1        103.02         92.76         1.63 o                         
  -3   9   1        411.31        380.34         3.68 o                         
  -1   9   1         71.41         80.14         1.72 o                         
   1   9   1        150.64        148.05         2.40 o                         
   3   9   1        686.25        702.25         6.87 o                         
   5   9   1        405.55        412.59         4.35 o                         
   7   9   1        218.49        200.56         5.23 o                         
   9   9   1         20.88         21.31         3.49 o                         
 -10  10   1         31.17         43.19         2.71 o                         
  -8  10   1         56.32         63.08         2.48 o                         
  -6  10   1        183.03        179.29         2.56 o                         
  -4  10   1        234.96        208.19         2.53 o                         
  -2  10   1         52.94         61.24         1.14 o                         
   0  10   1          3.95          6.73         0.83 o                         
   2  10   1       1285.69       1298.81        11.39 o                         
   4  10   1         24.18         23.44         1.25 o                         
   6  10   1         75.39         71.49         2.14 o                         
   8  10   1        164.60        166.80         4.06 o                         
  -9  11   1         89.98         91.59         3.50 o                         
  -7  11   1        142.28        147.29         3.96 o                         
  -5  11   1        316.69        281.99         3.71 o                         
  -3  11   1        482.54        470.10         4.56 o                         
  -1  11   1        416.98        406.40         5.56 o                         
   1  11   1        882.17        889.57         8.27 o                         
   3  11   1        494.42        458.56         5.09 o                         
   5  11   1         24.28         21.26         1.51 o                         
   7  11   1         80.71         92.28         3.81 o                         
  -8  12   1        124.62        140.45         3.75 o                         
  -6  12   1        104.77         85.35         2.69 o                         
  -4  12   1         75.45         73.36         2.50 o                         
  -2  12   1        197.50        190.86         2.63 o                         
   0  12   1        559.41        575.83         5.70 o                         
   2  12   1        552.09        525.89         6.19 o                         
   4  12   1        127.53        136.66         2.78 o                         
   6  12   1          6.55          7.97         1.39 o                         
   8  12   1        114.79        115.20         4.75 o                         
  -7  13   1         70.42         81.19         2.88 o                         
  -5  13   1        155.93        176.65         5.06 o                         
  -3  13   1        123.55        118.03         2.76 o                         
  -1  13   1       1104.40       1068.01        11.90 o                         
   1  13   1        715.57        696.54         7.61 o                         
   3  13   1        102.70        103.95         2.79 o                         
   5  13   1         19.23         10.98         1.71 o                         
   7  13   1        127.47        128.18         4.89 o                         
  -6  14   1         24.69         19.19         1.93 o                         
  -4  14   1          8.31         13.58         2.36 o                         
  -2  14   1        112.24        104.66         2.98 o                         
   0  14   1        246.38        251.78         5.55 o                         
   2  14   1        135.77        145.10         3.61 o                         
   4  14   1         39.90         33.36         2.40 o                         
   6  14   1         37.88         55.33         2.99 o                         
  -5  15   1         25.64         46.16         2.80 o                         
  -3  15   1        201.07        196.21         5.27 o                         
  -1  15   1        170.95        158.82         6.57 o                         
   1  15   1         57.13         51.33         3.22 o                         
   3  15   1          8.11          9.36         2.73 o                         
   5  15   1        111.96        123.02         4.01 o                         
  -4  16   1         92.86         85.91         4.19 o                         
  -2  16   1         12.29         12.29         2.31 o                         
   0  16   1         31.03         40.01         2.96 o                         
   2  16   1          7.49         12.35         3.19 o                         
   4  16   1        191.94        200.04         4.89 o                         
  -1  17   1         18.67         16.59         2.74 o                         
   1  17   1         24.49         24.67         2.92 o                         
 -12   0   2         17.99         18.30         2.96 o                         
 -10   0   2         73.55         77.23         3.54 o                         
  -8   0   2        559.81        578.95         8.32 o                         
  -6   0   2        543.66        597.74         6.72 o                         
  -4   0   2        949.04       1212.08        12.82 o                         
  -2   0   2      12400.44      12105.37        95.56 o                         
   0   0   2      10646.74      11088.43        77.11 o                         
   2   0   2       1521.19       1453.88        14.02 o                         
   4   0   2        822.30        791.89         8.37 o                         
   6   0   2         19.49         19.33         1.29 o                         
   8   0   2        204.73        211.86         4.84 o                         
  10   0   2        794.25        854.94        14.07 o                         
 -11   1   2         21.23         27.56         2.01 o                         
  -9   1   2          4.45          3.27         1.35 o                         
  -7   1   2        667.07        595.22         5.74 o                         
  -5   1   2       1924.98       1984.29        12.38 o                         
  -3   1   2       3131.60       2791.84        15.18 o                         
  -1   1   2       1381.91       1448.24         9.71 o                         
   1   1   2      19051.14      19349.49        97.05 o                         
   3   1   2       1898.85       1725.97        12.52 o                         
   5   1   2          2.47          6.58         1.07 o                         
   7   1   2        379.22        355.99         4.25 o                         
   9   1   2        445.11        447.47         5.72 o                         
  11   1   2         53.53         70.42         3.35 o                         
 -12   2   2         80.49         86.11         3.20 o                         
 -10   2   2        131.46        131.16         2.96 o                         
  -8   2   2       1297.17       1277.25         9.77 o                         
  -6   2   2        828.46        815.90         5.70 o                         
  -4   2   2       6968.90       6966.64        41.76 o                         
  -2   2   2        966.47       1052.10         6.30 o                         
   0   2   2      26472.39      26318.00       156.43 o                         
   2   2   2       3406.01       3428.26        23.90 o                         
   4   2   2        862.65        811.35         6.16 o                         
   6   2   2        218.80        228.15         2.92 o                         
   8   2   2         98.26         92.33         2.69 o                         
  10   2   2        293.32        316.20         5.18 o                         
 -11   3   2         10.19         10.18         1.80 o                         
  -9   3   2         15.88         14.40         1.37 o                         
  -7   3   2         49.62         49.69         1.57 o                         
  -5   3   2          8.80          8.09         0.64 o                         
  -3   3   2         43.99         77.85         1.00 o                         
  -1   3   2       1897.05       1814.39        16.91 o                         
   1   3   2       5439.83       5629.14        42.85 o                         
   3   3   2        249.12        310.90         3.79 o                         
   5   3   2        126.39        112.74         1.74 o                         
   7   3   2        217.70        208.43         3.04 o                         
   9   3   2         44.14         44.95         2.15 o                         
 -12   4   2         33.69         34.02         2.87 o                         
 -10   4   2        135.54        140.50         3.34 o                         
  -8   4   2       1691.47       1596.55        12.60 o                         
  -6   4   2        423.43        481.36         4.07 o                         
  -4   4   2        164.08        165.37         1.70 o                         
  -2   4   2       2751.63       2963.48        28.01 o                         
   0   4   2        834.96        876.09         5.80 o                         
   2   4   2        464.87        485.29         3.82 o                         
   4   4   2       1073.34       1086.25         8.97 o                         
   6   4   2         65.88         56.17         1.67 o                         
   8   4   2        201.82        190.07         3.03 o                         
  10   4   2          6.35          4.77         1.88 o                         
 -11   5   2        202.14        199.01         4.13 o                         
  -9   5   2        303.09        297.23         3.86 o                         
  -7   5   2         36.82         29.25         1.08 o                         
  -5   5   2        242.84        247.22         2.46 o                         
  -3   5   2         54.84         56.58         0.99 o                         
  -1   5   2       2255.37       2196.56        16.44 o                         
   1   5   2        722.05        795.41         5.71 o                         
   3   5   2        588.88        553.73         5.10 o                         
   5   5   2        127.73        120.99         2.34 o                         
   7   5   2        411.57        397.24         4.54 o                         
   9   5   2          8.12          9.21         1.82 o                         
 -10   6   2         25.39         21.30         1.86 o                         
  -8   6   2        202.92        201.52         2.66 o                         
  -6   6   2        124.41        132.01         1.77 o                         
  -4   6   2        329.09        302.49         3.03 o                         
  -2   6   2       2418.50       2476.34        21.38 o                         
   0   6   2        404.56        354.86         3.03 o                         
   2   6   2       1348.08       1456.25        16.41 o                         
   4   6   2         61.05         61.29         1.98 o                         
   6   6   2       1253.40       1195.92        10.31 o                         
   8   6   2         91.10         95.16         4.20 o                         
  10   6   2         20.36         27.46         2.46 o                         
 -11   7   2         27.48         29.27         2.49 o                         
  -9   7   2        106.24        113.85         2.80 o                         
  -7   7   2        309.17        297.22         3.26 o                         
  -5   7   2        183.21        194.88         2.26 o                         
  -3   7   2        116.02        144.45         1.91 o                         
  -1   7   2       1590.01       1677.55        12.86 o                         
   1   7   2        283.66        273.32         3.05 o                         
   3   7   2         24.87         20.05         1.10 o                         
   5   7   2         53.85         47.07         1.50 o                         
   7   7   2         72.19         64.17         2.36 o                         
   9   7   2         46.20         44.88         2.52 o                         
 -10   8   2         89.72        100.28         2.75 o                         
  -8   8   2         51.31         52.28         2.10 o                         
  -6   8   2        568.26        467.32         4.22 o                         
  -4   8   2        362.90        383.79         3.93 o                         
  -2   8   2         46.72         73.67         1.16 o                         
   0   8   2        183.09        125.11         1.62 o                         
   2   8   2        826.42        829.04         7.14 o                         
   4   8   2        317.15        320.01         3.63 o                         
   6   8   2        169.19        172.58         3.00 o                         
   8   8   2        273.19        271.80         4.70 o                         
  -9   9   2         45.20         32.37         2.00 o                         
  -7   9   2        308.24        357.79         4.03 o                         
  -5   9   2          1.53          0.29         0.76 o                         
  -3   9   2         20.31         31.26         1.62 o                         
  -1   9   2        297.16        266.00         3.64 o                         
   1   9   2        348.16        276.07         3.33 o                         
   3   9   2        248.12        263.86         3.41 o                         
   5   9   2         24.49         25.31         1.35 o                         
   7   9   2         65.29         62.62         2.52 o                         
   9   9   2         11.13         11.15         2.45 o                         
 -10  10   2         73.01         77.86         3.35 o                         
  -8  10   2        170.63        164.99         3.16 o                         
  -6  10   2        942.76        942.03         9.69 o                         
  -4  10   2        273.82        248.93         3.02 o                         
  -2  10   2          6.91         10.50         0.88 o                         
   0  10   2        707.36        662.24         5.15 o                         
   2  10   2       1514.45       1425.27        12.43 o                         
   4  10   2        372.55        371.33         4.18 o                         
   6  10   2        231.99        239.82         4.25 o                         
   8  10   2         20.20         16.42         1.95 o                         
  -9  11   2          7.62          5.01         1.80 o                         
  -7  11   2        726.18        682.63         7.30 o                         
  -5  11   2         78.10         66.82         1.97 o                         
  -3  11   2         52.10         66.30         1.67 o                         
  -1  11   2         62.94         69.61         1.63 o                         
   1  11   2        298.95        272.96         3.56 o                         
   3  11   2        301.23        317.33         4.09 o                         
   5  11   2         92.35        104.24         2.86 o                         
   7  11   2         10.25         10.28         1.77 o                         
  -8  12   2         63.30         62.68         2.82 o                         
  -6  12   2         15.69         20.38         1.60 o                         
  -4  12   2        139.62        136.88         3.77 o                         
  -2  12   2        116.63        113.37         2.88 o                         
   0  12   2        360.92        331.85         3.25 o                         
   2  12   2        138.44        128.35         3.20 o                         
   4  12   2        101.60         92.10         2.51 o                         
   6  12   2         25.56         25.65         2.06 o                         
  -7  13   2         24.07         28.18         1.99 o                         
  -5  13   2          6.42          8.52         1.49 o                         
  -3  13   2        245.03        226.08         3.86 o                         
  -1  13   2        155.33        154.84         2.64 o                         
   1  13   2          4.57          4.52         1.35 o                         
   3  13   2         91.85         92.58         2.79 o                         
   5  13   2         25.07         24.37         1.75 o                         
   7  13   2         37.08         41.47         3.41 o                         
  -6  14   2          7.27          9.75         1.67 o                         
  -4  14   2         97.35        101.29         3.30 o                         
  -2  14   2         30.78         35.74         2.52 o                         
   0  14   2        389.36        399.64         6.78 o                         
   2  14   2         23.88         22.89         2.12 o                         
   4  14   2          0.85          1.47         1.40 o                         
   6  14   2        113.96        129.49         4.32 o                         
  -5  15   2        197.94        195.92         4.17 o                         
  -3  15   2         14.01         10.24         2.32 o                         
  -1  15   2        159.09        169.47         4.51 o                         
   1  15   2         50.42         51.85         2.63 o                         
   3  15   2         18.04         19.21         2.18 o                         
   5  15   2         50.52         58.93         4.59 o                         
  -4  16   2         61.52         56.80         5.69 o                         
  -2  16   2         12.90         11.23         2.27 o                         
   0  16   2        254.33        247.20         5.65 o                         
   2  16   2         39.04         50.21         2.92 o                         
  -1  17   2         84.76        104.40         4.24 o                         
   1  17   2         11.39         13.21         2.74 o                         
 -11   1   3        132.24        130.76         3.30 o                         
  -9   1   3        333.58        338.88         4.21 o                         
  -7   1   3        190.51        196.32         2.34 o                         
  -5   1   3       1454.24       1645.85        10.06 o                         
  -3   1   3         90.32         94.30         0.96 o                         
  -1   1   3       1079.03       1060.68         6.42 o                         
   1   1   3        189.52        181.78         1.66 o                         
   3   1   3        355.48        342.89         3.52 o                         
   5   1   3        290.74        270.69         3.38 o                         
   7   1   3         58.09         53.65         1.97 o                         
   9   1   3        221.38        213.73         3.91 o                         
 -12   2   3         73.18         65.09         3.15 o                         
 -10   2   3         42.08         43.15         2.04 o                         
  -8   2   3        786.77        691.79         6.18 o                         
  -6   2   3        219.65        226.94         2.23 o                         
  -4   2   3        318.09        400.02         3.93 o                         
  -2   2   3         38.76         47.67         0.91 o                         
   0   2   3        601.39        640.06         4.48 o                         
   2   2   3       1010.93       1121.07         9.61 o                         
   4   2   3        784.59        886.49         7.63 o                         
   6   2   3         64.97         63.20         2.03 o                         
   8   2   3         16.88         14.29         1.63 o                         
  10   2   3        327.61        331.34         5.29 o                         
 -11   3   3         41.57         54.65         2.33 o                         
  -9   3   3       1015.23        976.61         8.48 o                         
  -7   3   3       1247.30       1269.65         8.97 o                         
  -5   3   3       1266.72       1265.09         8.68 o                         
  -3   3   3        232.32        224.64         2.03 o                         
  -1   3   3        504.89        496.78         3.59 o                         
   1   3   3       3732.89       3565.51        24.98 o                         
   3   3   3        392.37        350.67         3.62 o                         
   5   3   3        569.00        597.80         6.23 o                         
   7   3   3          4.81          2.41         1.33 o                         
   9   3   3        188.33        203.21         5.18 o                         
 -12   4   3          9.87         13.37         2.07 o                         
 -10   4   3         71.22         66.26         2.28 o                         
  -8   4   3        769.27        700.27         5.64 o                         
  -6   4   3        652.49        614.81         4.76 o                         
  -4   4   3         57.20         40.50         1.16 o                         
  -2   4   3         16.10         24.91         0.67 o                         
   0   4   3       1614.44       1717.35        10.61 o                         
   2   4   3        529.07        632.12         5.53 o                         
   4   4   3        409.33        422.51         4.34 o                         
   6   4   3         57.37         56.54         2.50 o                         
   8   4   3         61.04         58.74         2.52 o                         
  10   4   3        207.81        213.14         4.45 o                         
 -11   5   3         32.04         19.20         1.96 o                         
  -9   5   3        241.37        252.95         3.32 o                         
  -7   5   3        887.17        872.32         6.62 o                         
  -5   5   3         25.35         34.32         0.92 o                         
  -3   5   3       1141.88       1118.46        14.65 o                         
  -1   5   3       1881.15       2281.03        14.58 o                         
   1   5   3        473.50        537.15         3.95 o                         
   3   5   3        481.00        516.43         4.59 o                         
   5   5   3        212.49        177.46         2.78 o                         
   7   5   3          2.91          2.48         1.20 o                         
   9   5   3        138.50        122.23         3.39 o                         
 -10   6   3        124.93        103.04         2.44 o                         
  -8   6   3         49.71         63.78         1.62 o                         
  -6   6   3        690.88        651.55         5.61 o                         
  -4   6   3         37.87         28.94         1.77 o                         
  -2   6   3        410.87        478.61         3.89 o                         
   0   6   3         29.32         54.95         1.17 o                         
   2   6   3        176.06        197.84         2.25 o                         
   4   6   3        101.56        114.80         2.16 o                         
   6   6   3         26.37         26.03         1.58 o                         
   8   6   3        352.29        354.98         5.58 o                         
 -11   7   3         28.70         34.21         2.19 o                         
  -9   7   3          2.78          1.56         1.17 o                         
  -7   7   3        439.37        428.28         3.85 o                         
  -5   7   3        342.60        288.92         3.37 o                         
  -3   7   3       1129.37       1227.17        10.40 o                         
  -1   7   3        784.39        778.36         5.46 o                         
   1   7   3       1053.42       1087.33         8.27 o                         
   3   7   3         50.43         54.11         1.48 o                         
   5   7   3        246.51        269.70         3.39 o                         
   7   7   3        336.14        292.33         4.34 o                         
   9   7   3          6.23         11.17         2.47 o                         
 -10   8   3        110.61        136.16         2.91 o                         
  -8   8   3        131.32        140.46         2.41 o                         
  -6   8   3        839.59        800.79         6.64 o                         
  -4   8   3        276.78        280.70         4.26 o                         
  -2   8   3        157.25        158.52         1.57 o                         
   0   8   3        666.39        764.32         6.76 o                         
   2   8   3        177.36        180.65         3.03 o                         
   4   8   3         89.92         77.09         2.10 o                         
   6   8   3          4.27          5.25         1.49 o                         
   8   8   3         45.50         50.63         2.57 o                         
  -9   9   3          1.77          3.52         1.42 o                         
  -7   9   3        802.70        776.51         7.22 o                         
  -5   9   3        125.93        129.38         2.38 o                         
  -3   9   3        728.03        724.19         5.37 o                         
  -1   9   3       1745.53       1714.64        13.32 o                         
   1   9   3        131.91        143.64         3.08 o                         
   3   9   3       2199.79       2136.94        16.94 o                         
   5   9   3         15.78         17.95         1.33 o                         
   7   9   3         51.14         47.52         2.72 o                         
 -10  10   3         12.25         15.81         1.92 o                         
  -8  10   3         18.63         22.34         1.48 o                         
  -6  10   3        146.58        130.46         2.26 o                         
  -4  10   3        193.18        193.50         2.81 o                         
  -2  10   3          6.55          5.40         0.66 o                         
   0  10   3        186.75        184.95         2.19 o                         
   2  10   3       1104.36       1058.44         9.75 o                         
   4  10   3         33.31         27.29         1.53 o                         
   6  10   3          8.74         11.31         1.76 o                         
   8  10   3         89.72        117.68         3.68 o                         
  -9  11   3         29.91         30.50         3.48 o                         
  -7  11   3          6.46         11.04         1.11 o                         
  -5  11   3        367.25        349.39         4.91 o                         
  -3  11   3        156.95        166.88         2.17 o                         
  -1  11   3        120.32        106.44         1.88 o                         
   1  11   3        572.06        571.57         6.00 o                         
   3  11   3          4.66          4.27         1.15 o                         
   5  11   3         65.94         67.39         2.31 o                         
   7  11   3          8.80         16.23         2.09 o                         
  -8  12   3         16.69         19.86         2.25 o                         
  -6  12   3        111.84        116.98         4.49 o                         
  -4  12   3         43.60         33.60         1.56 o                         
  -2  12   3         41.02         44.85         1.64 o                         
   0  12   3        196.44        187.53         3.83 o                         
   2  12   3        337.87        347.58         4.47 o                         
   4  12   3         41.92         36.84         1.92 o                         
   6  12   3         33.16         45.92         2.52 o                         
  -7  13   3        111.73        111.72         3.67 o                         
  -5  13   3         71.13         54.48         1.86 o                         
  -3  13   3        285.71        265.63         3.96 o                         
  -1  13   3        281.85        280.20         5.89 o                         
   1  13   3        109.06        121.89         2.77 o                         
   3  13   3         58.34         75.28         2.73 o                         
   5  13   3         75.16         76.52         2.62 o                         
  -6  14   3         61.56         64.70         3.28 o                         
  -4  14   3         21.78         30.94         1.85 o                         
  -2  14   3         70.36         66.00         3.77 o                         
   0  14   3        390.70        387.89         5.27 o                         
   2  14   3         39.99         37.00         2.37 o                         
   4  14   3         52.84         75.41         2.60 o                         
  -5  15   3         44.23         57.44         3.42 o                         
  -3  15   3         48.94         38.38         2.83 o                         
  -1  15   3        194.18        199.51         4.73 o                         
   1  15   3        135.87        147.66         3.77 o                         
   3  15   3          0.96          0.28         1.59 o                         
  -4  16   3         38.69         42.41         4.99 o                         
  -2  16   3         60.92         61.31         3.14 o                         
   0  16   3        154.38        134.12         6.30 o                         
   2  16   3         15.66         26.49         3.25 o                         
 -12   0   4        340.97        417.75         9.93 o                         
 -10   0   4        240.97        255.97         5.91 o                         
  -8   0   4        649.20        691.50         8.53 o                         
  -6   0   4        581.39        613.40         6.48 o                         
  -4   0   4      10291.01      10008.16        85.97 o                         
  -2   0   4         32.27         65.05         1.74 o                         
   0   0   4        477.54        524.06         5.84 o                         
   2   0   4        100.76        102.50         2.22 o                         
   4   0   4       2834.20       2763.03        30.20 o                         
   6   0   4        256.16        274.33         6.22 o                         
   8   0   4         45.51         49.74         3.14 o                         
 -11   1   4         55.44         60.88         2.44 o                         
  -9   1   4         46.69         39.73         1.80 o                         
  -7   1   4        285.74        293.56         2.99 o                         
  -5   1   4         39.30         21.89         0.93 o                         
  -3   1   4        141.36        191.68         1.57 o                         
  -1   1   4        410.68        413.33         3.19 o                         
   1   1   4         28.38         40.32         1.60 o                         
   3   1   4        245.84        205.01         2.65 o                         
   5   1   4         64.95         73.82         2.31 o                         
   7   1   4         33.18         41.37         2.14 o                         
   9   1   4         31.45         33.98         2.21 o                         
 -12   2   4         20.16         30.90         2.29 o                         
 -10   2   4         93.61         77.35         2.50 o                         
  -8   2   4         14.59         19.10         1.29 o                         
  -6   2   4        813.54        893.90         6.59 o                         
  -4   2   4        592.29        487.14         3.53 o                         
  -2   2   4        767.12        670.26         4.98 o                         
   0   2   4       2781.07       2987.62        20.03 o                         
   2   2   4       2991.86       2954.27        23.95 o                         
   4   2   4        249.34        252.81         3.20 o                         
   6   2   4         50.67         63.20         2.27 o                         
   8   2   4         34.09         31.38         1.98 o                         
 -11   3   4         32.42         34.84         2.12 o                         
  -9   3   4        551.34        503.58         5.43 o                         
  -7   3   4        274.22        263.21         2.99 o                         
  -5   3   4         88.00         50.90         0.87 o                         
  -3   3   4        934.40        764.12         6.32 o                         
  -1   3   4        303.46        351.74         2.56 o                         
   1   3   4       2320.09       2387.60        17.28 o                         
   3   3   4        292.08        262.88         3.40 o                         
   5   3   4        133.12        130.30         2.72 o                         
   7   3   4        134.06        137.61         3.24 o                         
   9   3   4         52.07         37.96         2.26 o                         
 -12   4   4         58.19         67.87         2.97 o                         
 -10   4   4         16.18          9.47         1.41 o                         
  -8   4   4        371.61        378.10         4.35 o                         
  -6   4   4        726.22        665.18         4.83 o                         
  -4   4   4        942.41        899.21         6.92 o                         
  -2   4   4       1221.51       1381.52         9.64 o                         
   0   4   4       1049.90       1053.84         7.57 o                         
   2   4   4       4671.63       4946.82        39.52 o                         
   4   4   4         41.28         30.21         1.40 o                         
   6   4   4        222.97        210.28         3.58 o                         
   8   4   4        220.41        211.72         4.09 o                         
 -11   5   4         43.96         54.60         2.46 o                         
  -9   5   4         68.02         65.10         2.18 o                         
  -7   5   4       1737.17       1658.43        11.57 o                         
  -5   5   4        670.10        639.20         5.08 o                         
  -3   5   4        217.46        291.41         2.73 o                         
  -1   5   4       2864.50       3092.34        20.64 o                         
   1   5   4       1252.29       1174.55         8.53 o                         
   3   5   4         74.48         69.32         2.29 o                         
   5   5   4         12.62         12.76         1.43 o                         
   7   5   4        186.19        162.58         3.49 o                         
   9   5   4         50.20         56.28         3.03 o                         
 -10   6   4          4.58          5.78         1.48 o                         
  -8   6   4        316.95        326.56         4.22 o                         
  -6   6   4        431.61        436.54         4.10 o                         
  -4   6   4        698.82        647.54         7.67 o                         
  -2   6   4        274.91        288.56         2.39 o                         
   0   6   4         43.91         56.28         1.01 o                         
   2   6   4        326.08        327.17         3.34 o                         
   4   6   4        432.66        440.40         4.80 o                         
   6   6   4         55.74         61.80         2.13 o                         
   8   6   4         71.42         65.82         3.00 o                         
 -11   7   4         43.09         43.89         2.42 o                         
  -9   7   4         64.33         60.60         2.12 o                         
  -7   7   4         99.16         89.09         1.97 o                         
  -5   7   4        179.91        151.58         6.04 o                         
  -3   7   4         42.43         44.19         1.41 o                         
  -1   7   4        766.84        738.21         5.26 o                         
   1   7   4         25.56         29.19         1.00 o                         
   3   7   4        975.14        954.00         8.35 o                         
   5   7   4         22.42         25.58         1.56 o                         
   7   7   4        138.97        112.14         3.65 o                         
 -10   8   4         60.58         60.01         2.31 o                         
  -8   8   4        123.32        127.44         2.56 o                         
  -6   8   4       1566.23       1618.11        15.75 o                         
  -4   8   4         45.65         47.37         2.39 o                         
  -2   8   4        305.82        338.24         2.80 o                         
   0   8   4        740.60        798.04         6.06 o                         
   2   8   4        825.98        828.40         7.17 o                         
   4   8   4        138.01        143.71         2.66 o                         
   6   8   4        305.26        283.23         5.56 o                         
   8   8   4         26.11         41.20         3.03 o                         
  -9   9   4         68.96         69.36         2.50 o                         
  -7   9   4        346.85        325.39         4.31 o                         
  -5   9   4        287.19        337.28         5.29 o                         
  -3   9   4         31.49         35.09         1.25 o                         
  -1   9   4         46.21         49.54         1.30 o                         
   1   9   4        102.96        104.82         2.61 o                         
   3   9   4        260.86        272.94         4.16 o                         
   5   9   4        105.14        109.42         2.75 o                         
   7   9   4          4.40         10.27         2.07 o                         
 -10  10   4        217.98        244.09         4.92 o                         
  -8  10   4          7.18          5.24         1.43 o                         
  -6  10   4        271.63        247.35         4.84 o                         
  -4  10   4        313.95        334.34         3.69 o                         
  -2  10   4        350.82        324.27         3.36 o                         
   0  10   4         19.84         17.04         1.18 o                         
   2  10   4        331.17        347.34         5.17 o                         
   4  10   4        152.55        177.22         2.99 o                         
   6  10   4         25.51         40.25         2.45 o                         
  -9  11   4         92.45         91.47         4.63 o                         
  -7  11   4         13.90         19.55         1.68 o                         
  -5  11   4        177.02        184.53         3.21 o                         
  -3  11   4        294.30        244.11         3.02 o                         
  -1  11   4         24.66         24.27         1.17 o                         
   1  11   4         28.92         26.23         1.54 o                         
   3  11   4        370.78        358.74         4.36 o                         
   5  11   4          2.06         -1.35         1.35 o                         
   7  11   4          3.10          0.79         1.98 o                         
  -8  12   4         16.13         16.14         2.02 o                         
  -6  12   4         52.93         38.32         2.38 o                         
  -4  12   4         10.54         14.35         1.01 o                         
  -2  12   4         57.46         50.55         2.00 o                         
   0  12   4         70.54         73.27         2.15 o                         
   2  12   4         44.99         42.59         1.93 o                         
   4  12   4        115.74        131.64         3.10 o                         
   6  12   4         42.91         39.68         2.57 o                         
  -7  13   4         48.37         52.31         2.73 o                         
  -5  13   4        187.51        186.88         3.71 o                         
  -3  13   4        132.80        115.64         2.40 o                         
  -1  13   4         13.23         11.43         1.29 o                         
   1  13   4         53.27         58.36         2.16 o                         
   3  13   4         57.62         63.89         2.37 o                         
   5  13   4         29.11         26.05         2.02 o                         
  -6  14   4         38.42         39.62         2.56 o                         
  -4  14   4         82.14         63.26         2.80 o                         
  -2  14   4          7.31          6.91         1.83 o                         
   0  14   4         43.64         53.68         2.21 o                         
   2  14   4         10.54         11.15         1.83 o                         
   4  14   4          4.65          3.48         1.64 o                         
  -5  15   4         11.41          9.56         2.56 o                         
  -3  15   4         18.73         23.60         1.94 o                         
  -1  15   4          3.61          4.07         1.93 o                         
   1  15   4        188.05        196.79         5.66 o                         
   3  15   4         30.28         36.62         2.35 o                         
  -4  16   4         29.52         37.37         5.85 o                         
  -2  16   4         87.70        113.92         4.03 o                         
   0  16   4        560.59        631.81        10.80 o                         
 -11   1   5          9.70         10.15         1.55 o                         
  -9   1   5        312.09        296.75         3.63 o                         
  -7   1   5        327.42        345.50         3.28 o                         
  -5   1   5        274.18        287.22         2.59 o                         
  -3   1   5        319.42        399.38         4.02 o                         
  -1   1   5        110.02        113.82         1.73 o                         
   1   1   5        296.39        251.95         2.81 o                         
   3   1   5        203.85        207.42         2.86 o                         
   5   1   5        458.23        473.53         6.19 o                         
   7   1   5         61.90         58.22         2.53 o                         
   9   1   5         27.98         28.92         2.33 o                         
 -12   2   5        129.03        160.75         3.47 o                         
 -10   2   5         24.63         27.48         1.60 o                         
  -8   2   5        108.29         94.22         2.00 o                         
  -6   2   5        100.86        103.25         1.56 o                         
  -4   2   5       1673.51       1765.03        12.89 o                         
  -2   2   5         81.07         81.29         0.89 o                         
   0   2   5        708.31        726.57         5.58 o                         
   2   2   5        488.22        440.90         4.30 o                         
   4   2   5        107.50        103.33         2.18 o                         
   6   2   5         32.48         33.87         2.03 o                         
   8   2   5          5.51          3.76         1.89 o                         
 -11   3   5        105.80         91.40         2.92 o                         
  -9   3   5        314.51        330.69         3.86 o                         
  -7   3   5        711.18        720.92         5.70 o                         
  -5   3   5        102.45        115.52         1.42 o                         
  -3   3   5         69.09         69.64         1.18 o                         
  -1   3   5        410.26        502.92         3.69 o                         
   1   3   5        582.83        594.26         5.20 o                         
   3   3   5         35.27         18.18         1.30 o                         
   5   3   5        324.02        331.98         4.58 o                         
   7   3   5         68.85         79.20         2.79 o                         
 -12   4   5         61.75         58.41         2.50 o                         
 -10   4   5          8.56         11.80         1.43 o                         
  -8   4   5        917.10        876.01         7.28 o                         
  -6   4   5        245.01        244.94         2.18 o                         
  -4   4   5        385.92        376.94         3.66 o                         
  -2   4   5        103.84        132.70         1.57 o                         
   0   4   5        556.51        719.23         6.30 o                         
   2   4   5        387.89        336.50         4.00 o                         
   4   4   5         23.00         33.25         1.75 o                         
   6   4   5         35.98         34.02         1.99 o                         
   8   4   5         63.99         65.90         2.84 o                         
 -11   5   5         42.51         56.30         2.20 o                         
  -9   5   5        119.82        129.20         2.52 o                         
  -7   5   5        507.64        479.97         4.21 o                         
  -5   5   5        589.53        591.32         4.38 o                         
  -3   5   5        773.79        760.51         6.16 o                         
  -1   5   5        288.06        268.77         2.32 o                         
   1   5   5        782.85        721.72         6.11 o                         
   3   5   5        218.35        218.47         3.04 o                         
   5   5   5        242.26        255.01         4.07 o                         
   7   5   5          9.07          5.91         1.74 o                         
 -10   6   5         37.89         28.19         1.51 o                         
  -8   6   5          6.89          9.30         1.13 o                         
  -6   6   5       2314.67       2260.70        16.72 o                         
  -4   6   5         29.81         35.66         1.32 o                         
  -2   6   5        219.64        254.17         2.25 o                         
   0   6   5        207.65        263.34         2.55 o                         
   2   6   5        522.59        589.71         5.34 o                         
   4   6   5        130.00        123.57         2.62 o                         
   6   6   5          4.25          2.66         1.40 o                         
   8   6   5         77.53         71.99         3.29 o                         
 -11   7   5         13.28         12.30         1.54 o                         
  -9   7   5        171.89        181.69         2.99 o                         
  -7   7   5       1035.00        993.11         8.20 o                         
  -5   7   5       1441.35       1371.93        14.14 o                         
  -3   7   5        670.64        678.13         5.99 o                         
  -1   7   5        352.91        403.59         3.19 o                         
   1   7   5         11.34         22.98         1.25 o                         
   3   7   5       1414.05       1348.91        11.44 o                         
   5   7   5         63.47         55.00         2.16 o                         
   7   7   5          7.74          7.91         1.84 o                         
 -10   8   5         64.17         71.20         2.47 o                         
  -8   8   5         24.66         22.28         0.94 o                         
  -6   8   5        193.67        194.31         4.07 o                         
  -4   8   5        240.02        217.66         2.65 o                         
  -2   8   5         90.37        109.72         1.47 o                         
   0   8   5        416.23        378.44         3.13 o                         
   2   8   5        579.46        603.24         5.86 o                         
   4   8   5        170.32        150.59         2.84 o                         
   6   8   5          0.96          0.31         1.57 o                         
  -9   9   5         51.68         45.04         2.55 o                         
  -7   9   5         56.33         55.95         2.50 o                         
  -5   9   5         22.97         21.00         1.89 o                         
  -3   9   5        732.29        695.29         6.32 o                         
  -1   9   5        486.30        482.11         4.39 o                         
   1   9   5        295.02        311.44         3.80 o                         
   3   9   5        563.57        536.93         5.64 o                         
   5   9   5          0.88          1.22         1.32 o                         
   7   9   5         28.34         15.82         2.35 o                         
 -10  10   5         30.04         36.55         2.64 o                         
  -8  10   5         23.55         29.91         1.81 o                         
  -6  10   5         17.18         15.45         1.88 o                         
  -4  10   5         55.12         56.03         1.20 o                         
  -2  10   5          5.73          3.72         0.85 o                         
   0  10   5        344.75        339.80         5.54 o                         
   2  10   5         63.88         61.92         2.51 o                         
   4  10   5         66.83         67.50         2.35 o                         
   6  10   5         42.14         44.28         2.62 o                         
  -9  11   5         49.44         44.71         2.68 o                         
  -7  11   5        166.51        161.75         3.35 o                         
  -5  11   5        167.04        150.83         3.58 o                         
  -3  11   5         41.33         33.32         1.44 o                         
  -1  11   5        649.97        622.63         6.65 o                         
   1  11   5         12.43         26.18         1.82 o                         
   3  11   5          0.81          2.08         1.67 o                         
   5  11   5        101.73        109.97         3.52 o                         
  -8  12   5         17.47         20.14         2.32 o                         
  -6  12   5          8.22          3.12         1.58 o                         
  -4  12   5         30.35         24.85         1.61 o                         
  -2  12   5         12.47          6.72         1.33 o                         
   0  12   5         14.21         15.05         1.48 o                         
   2  12   5         81.73         92.61         2.66 o                         
   4  12   5        104.98        111.43         4.01 o                         
  -7  13   5         42.32         47.93         2.51 o                         
  -5  13   5        197.53        194.10         4.18 o                         
  -3  13   5        117.93         97.53         2.47 o                         
  -1  13   5          8.14          5.03         1.45 o                         
   1  13   5         32.02         33.73         1.91 o                         
   3  13   5         19.24         18.82         1.85 o                         
  -6  14   5         25.31         22.91         2.48 o                         
  -4  14   5         21.83         22.04         2.63 o                         
  -2  14   5         37.75         39.75         2.04 o                         
   0  14   5        179.33        189.69         4.26 o                         
   2  14   5        115.89        123.53         3.44 o                         
  -5  15   5         11.23         20.33         3.85 o                         
  -3  15   5          3.78          7.20         1.84 o                         
  -1  15   5         49.04         46.15         2.82 o                         
   1  15   5         66.35         80.50         3.54 o                         
 -12   0   6         23.77         21.23         2.69 o                         
 -10   0   6         31.58         28.11         2.23 o                         
  -8   0   6        459.79        419.65         5.95 o                         
  -6   0   6        418.04        468.69         5.83 o                         
  -4   0   6       1071.89       1105.59        15.20 o                         
  -2   0   6        200.97        205.60         3.83 o                         
   0   0   6        552.62        662.79         9.54 o                         
   2   0   6       1149.60       1152.74        12.53 o                         
   4   0   6         53.57         59.30         2.67 o                         
   6   0   6        144.96        137.08         5.42 o                         
   8   0   6          1.32          1.85         2.64 o                         
 -11   1   6         25.86         49.23         2.02 o                         
  -9   1   6        259.01        223.44         3.12 o                         
  -7   1   6         75.07         87.98         1.64 o                         
  -5   1   6          4.43         20.36         0.88 o                         
  -3   1   6        521.38        426.11         4.09 o                         
  -1   1   6         28.69         23.87         0.85 o                         
   1   1   6        353.61        383.76         3.92 o                         
   3   1   6        183.14        167.22         3.03 o                         
   5   1   6        236.47        217.26         4.81 o                         
   7   1   6         17.58         17.90         1.97 o                         
 -12   2   6        256.20        292.61         4.51 o                         
 -10   2   6          4.09         10.87         1.34 o                         
  -8   2   6         13.11         15.61         1.15 o                         
  -6   2   6        587.57        498.56         4.11 o                         
  -4   2   6        189.70        130.54         1.71 o                         
  -2   2   6        473.82        489.46         4.13 o                         
   0   2   6        559.39        564.55         5.06 o                         
   2   2   6         29.92         33.39         1.50 o                         
   4   2   6        234.76        237.02         3.78 o                         
   6   2   6        130.18        134.02         3.45 o                         
   8   2   6         24.29         25.00         2.50 o                         
 -11   3   6         51.50         72.97         2.31 o                         
  -9   3   6        173.76        150.88         2.63 o                         
  -7   3   6         81.57         69.48         1.54 o                         
  -5   3   6        501.60        432.70         4.04 o                         
  -3   3   6        423.70        501.10         3.80 o                         
  -1   3   6        250.45        266.95         2.64 o                         
   1   3   6        526.06        574.03         5.28 o                         
   3   3   6        572.53        576.34         6.29 o                         
   5   3   6        111.39        118.76         3.40 o                         
   7   3   6         15.20         13.73         2.08 o                         
 -12   4   6         51.57         72.78         2.64 o                         
 -10   4   6          7.20         11.34         1.42 o                         
  -8   4   6         48.90         48.90         1.59 o                         
  -6   4   6        521.70        470.79         4.12 o                         
  -4   4   6        886.47        780.24         6.32 o                         
  -2   4   6         40.14         44.90         0.96 o                         
   0   4   6        135.45        146.81         2.28 o                         
   2   4   6        842.20        818.53         7.53 o                         
   4   4   6         48.36         49.71         2.12 o                         
   6   4   6          9.50          6.68         1.71 o                         
 -11   5   6         56.04         43.97         2.02 o                         
  -9   5   6         35.68         38.59         1.69 o                         
  -7   5   6         75.45         79.68         1.97 o                         
  -5   5   6        681.20        624.15         4.72 o                         
  -3   5   6         18.98         11.78         0.73 o                         
  -1   5   6        160.67        194.47         2.22 o                         
   1   5   6         35.28         45.88         1.55 o                         
   3   5   6       1419.39       1461.40        12.36 o                         
   5   5   6         35.93         31.90         2.11 o                         
   7   5   6         10.42          7.87         2.01 o                         
 -10   6   6         87.00         83.61         2.84 o                         
  -8   6   6        147.26        155.30         2.75 o                         
  -6   6   6       2134.95       2148.06        15.94 o                         
  -4   6   6        254.23        226.83         2.24 o                         
  -2   6   6        229.16        231.13         2.62 o                         
   0   6   6        527.48        557.70         5.06 o                         
   2   6   6       1629.23       1606.19        12.45 o                         
   4   6   6        340.36        352.90         4.56 o                         
   6   6   6         47.76         42.11         2.24 o                         
 -11   7   6         57.28         69.50         2.22 o                         
  -9   7   6         67.76         74.73         2.38 o                         
  -7   7   6        314.16        357.60         3.67 o                         
  -5   7   6        845.39        862.11         7.59 o                         
  -3   7   6         79.36         90.15         1.37 o                         
  -1   7   6         76.70        100.91         1.17 o                         
   1   7   6         52.94         56.47         1.58 o                         
   3   7   6         68.42         76.71         2.25 o                         
   5   7   6         12.54          8.24         1.62 o                         
   7   7   6          8.42          4.78         1.87 o                         
 -10   8   6         19.57         18.00         2.13 o                         
  -8   8   6         10.30          6.37         1.69 o                         
  -6   8   6        440.44        392.44         5.60 o                         
  -4   8   6        208.43        217.33         2.64 o                         
  -2   8   6        127.17        130.71         1.93 o                         
   0   8   6        163.75        154.49         2.19 o                         
   2   8   6        133.32        136.38         2.60 o                         
   4   8   6        336.08        373.68         4.78 o                         
   6   8   6         86.48        109.65         3.10 o                         
  -9   9   6         67.66         81.34         3.04 o                         
  -7   9   6        122.45        117.92         3.15 o                         
  -5   9   6        259.76        272.44         4.24 o                         
  -3   9   6        231.33        214.79         2.80 o                         
  -1   9   6        401.19        376.34         3.53 o                         
   1   9   6         20.21         16.74         1.36 o                         
   3   9   6        106.08        122.71         2.75 o                         
   5   9   6          8.91          4.42         1.62 o                         
 -10  10   6        130.92        154.97         4.56 o                         
  -8  10   6          0.84         -0.54         1.91 o                         
  -6  10   6         13.15         10.83         1.71 o                         
  -4  10   6         26.08         38.66         1.54 o                         
  -2  10   6        165.03        125.08         2.32 o                         
   0  10   6         10.89         11.56         1.47 o                         
   2  10   6         65.64         80.90         2.73 o                         
   4  10   6          2.30          1.25         1.69 o                         
  -9  11   6        196.51        193.67         4.05 o                         
  -7  11   6         79.98         72.30         2.77 o                         
  -5  11   6         81.96         77.50         2.77 o                         
  -3  11   6        154.85        146.71         3.27 o                         
  -1  11   6         25.17         28.33         1.88 o                         
   1  11   6         13.15         20.48         1.88 o                         
   3  11   6         10.90          5.46         1.93 o                         
   5  11   6          3.50          5.45         2.06 o                         
  -8  12   6         56.42         59.45         2.58 o                         
  -6  12   6         16.21          7.60         1.59 o                         
  -4  12   6         80.00         91.31         3.40 o                         
  -2  12   6         24.99         22.95         2.11 o                         
   0  12   6         17.85         14.24         1.64 o                         
   2  12   6         15.13         18.89         1.94 o                         
   4  12   6        170.42        194.38         4.35 o                         
  -7  13   6         91.32         92.45         3.15 o                         
  -5  13   6         30.79         32.09         2.18 o                         
  -3  13   6         25.43         20.36         1.75 o                         
  -1  13   6         16.08         14.83         1.78 o                         
   1  13   6         20.14         30.09         2.75 o                         
   3  13   6         56.64         63.97         2.70 o                         
  -6  14   6         18.28         10.49         2.13 o                         
  -4  14   6         78.97         74.80         3.77 o                         
  -2  14   6         56.69         61.53         5.23 o                         
   0  14   6         50.51         50.96         2.75 o                         
  -3  15   6          8.27         12.26         3.14 o                         
  -1  15   6        114.52        140.81         4.62 o                         
 -11   1   7         30.27         45.05         2.00 o                         
  -9   1   7        175.90        168.55         2.69 o                         
  -7   1   7        692.45        640.65         5.42 o                         
  -5   1   7         78.28         78.80         2.48 o                         
  -3   1   7        431.59        458.12         5.45 o                         
  -1   1   7        121.55        107.77         2.18 o                         
   1   1   7        585.27        572.98         6.01 o                         
   3   1   7        224.67        214.41         3.61 o                         
   5   1   7        175.51        177.81         4.09 o                         
   7   1   7         67.76         72.67         3.15 o                         
 -12   2   7         66.24         68.07         2.69 o                         
 -10   2   7         13.34          9.88         1.32 o                         
  -8   2   7        152.06        133.48         2.26 o                         
  -6   2   7         43.37         35.91         1.54 o                         
  -4   2   7        150.37        122.75         2.12 o                         
  -2   2   7         37.82         43.62         1.38 o                         
   0   2   7        240.62        268.71         3.61 o                         
   2   2   7         51.25         43.27         1.65 o                         
   4   2   7          0.27          3.73         2.39 o                         
   6   2   7         50.39         60.56         3.07 o                         
 -11   3   7         48.61         68.74         2.49 o                         
  -9   3   7         50.04         51.08         1.73 o                         
  -7   3   7          8.50          8.45         1.06 o                         
  -5   3   7        466.70        465.38         4.32 o                         
  -3   3   7        682.92        691.72         5.34 o                         
  -1   3   7         51.94         50.91         1.87 o                         
   1   3   7         30.91         37.38         1.46 o                         
   3   3   7         16.49         13.79         1.56 o                         
   5   3   7         26.01         31.00         2.25 o                         
   7   3   7         29.32         27.02         2.48 o                         
 -10   4   7         11.37         12.08         1.41 o                         
  -8   4   7         66.58         70.73         2.28 o                         
  -6   4   7        543.57        514.84         5.21 o                         
  -4   4   7       1155.15       1227.12         7.87 o                         
  -2   4   7         80.42         90.81         1.47 o                         
   0   4   7         11.76          9.37         0.97 o                         
   2   4   7        237.12        208.97         3.44 o                         
   4   4   7        118.88        108.26         3.24 o                         
   6   4   7        100.83         88.28         4.42 o                         
 -11   5   7        132.01        134.27         2.99 o                         
  -9   5   7        155.40        159.42         2.85 o                         
  -7   5   7        200.65        218.24         3.15 o                         
  -5   5   7        982.98        932.49         6.95 o                         
  -3   5   7          0.80          1.18         0.60 o                         
  -1   5   7        257.33        269.10         3.06 o                         
   1   5   7        151.15        155.77         2.58 o                         
   3   5   7          5.14         13.68         1.62 o                         
   5   5   7        227.07        244.50         4.50 o                         
 -10   6   7         64.08         76.52         2.47 o                         
  -8   6   7          3.52          2.37         1.14 o                         
  -6   6   7        816.07        805.63         8.02 o                         
  -4   6   7        245.34        194.93         2.43 o                         
  -2   6   7         95.60        107.04         1.70 o                         
   0   6   7         18.61         20.59         1.19 o                         
   2   6   7        141.00        122.01         2.64 o                         
   4   6   7        544.34        512.56         6.51 o                         
   6   6   7          4.92          2.96         1.71 o                         
 -11   7   7          1.81         -2.04         2.04 o                         
  -9   7   7        129.30        154.29         2.94 o                         
  -7   7   7        536.22        535.55         5.64 o                         
  -5   7   7        581.35        576.84         5.88 o                         
  -3   7   7        630.28        581.08         5.00 o                         
  -1   7   7         23.92         18.99         1.22 o                         
   1   7   7          6.30          8.23         1.17 o                         
   3   7   7       1090.90       1044.53         9.73 o                         
   5   7   7         24.01         23.82         1.99 o                         
 -10   8   7         30.80         32.44         2.64 o                         
  -8   8   7         80.80         71.83         2.64 o                         
  -6   8   7        239.57        253.37         3.17 o                         
  -4   8   7         33.28         22.39         1.23 o                         
  -2   8   7         73.40         55.63         1.57 o                         
   0   8   7         41.85         48.04         1.64 o                         
   2   8   7        114.59        114.91         2.69 o                         
   4   8   7        159.66        150.82         3.30 o                         
  -9   9   7         28.97         17.66         2.08 o                         
  -7   9   7         85.98         74.96         2.59 o                         
  -5   9   7        467.26        424.31         4.47 o                         
  -3   9   7          7.77         18.49         1.25 o                         
  -1   9   7        142.19        172.11         2.52 o                         
   1   9   7          2.17          3.13         1.16 o                         
   3   9   7        102.88        105.62         3.01 o                         
   5   9   7          3.11          1.82         1.99 o                         
  -8  10   7         57.45         50.72         2.52 o                         
  -6  10   7         47.24         54.25         2.35 o                         
  -4  10   7         19.59         17.24         1.27 o                         
  -2  10   7        107.21        104.85         3.07 o                         
   0  10   7         21.43         13.63         2.19 o                         
   2  10   7         41.93         50.01         2.20 o                         
   4  10   7         25.35         28.53         2.18 o                         
  -7  11   7         71.55         74.90         2.69 o                         
  -5  11   7         41.61         48.43         2.26 o                         
  -3  11   7         90.61         92.46         3.50 o                         
  -1  11   7        265.20        259.89         5.61 o                         
   1  11   7         83.79         88.59         3.15 o                         
   3  11   7         58.38         58.45         2.76 o                         
  -6  12   7          3.06          3.12         1.65 o                         
  -4  12   7         41.45         34.40         3.50 o                         
  -2  12   7         13.46         13.07         2.17 o                         
   0  12   7        204.33        208.12         5.93 o                         
   2  12   7         44.49         49.62         2.59 o                         
  -5  13   7         91.33         90.40         5.28 o                         
  -3  13   7         75.33         69.75         2.99 o                         
  -1  13   7         30.54         37.36         3.01 o                         
   1  13   7         68.48         88.44         4.11 o                         
  -4  14   7         76.61         77.98         3.72 o                         
  -2  14   7          0.96         -1.65         1.92 o                         
 -10   0   8         25.90         30.18         2.68 o                         
  -8   0   8        342.34        279.02         5.38 o                         
  -6   0   8        368.07        337.21         6.91 o                         
  -4   0   8        356.44        351.32         6.10 o                         
  -2   0   8        169.06        168.87         3.77 o                         
   0   0   8        353.16        346.14         6.26 o                         
   2   0   8        470.68        531.14         8.64 o                         
   4   0   8         20.82         17.59         3.19 o                         
   6   0   8         19.09         24.04         3.87 o                         
 -11   1   8         13.83         24.97         1.99 o                         
  -9   1   8         25.72         19.64         1.61 o                         
  -7   1   8        307.38        293.73         3.72 o                         
  -5   1   8        193.90        186.01         3.11 o                         
  -3   1   8          3.75          5.17         1.03 o                         
  -1   1   8         52.94         71.56         2.06 o                         
   1   1   8        473.69        491.26         5.64 o                         
   3   1   8         88.98         89.95         3.57 o                         
   5   1   8          5.02          2.60         1.99 o                         
 -10   2   8         16.20         26.05         1.89 o                         
  -8   2   8         93.31         91.90         2.38 o                         
  -6   2   8         12.02         12.75         1.20 o                         
  -4   2   8        181.75        192.34         2.83 o                         
  -2   2   8        428.96        418.32         4.39 o                         
   0   2   8         43.47         51.92         2.03 o                         
   2   2   8        138.80        134.17         3.19 o                         
   4   2   8         84.43         98.04         3.43 o                         
   6   2   8        181.33        186.78         4.95 o                         
 -11   3   8          3.41         13.78         2.30 o                         
  -9   3   8         12.14         13.05         1.47 o                         
  -7   3   8          7.19          8.25         1.30 o                         
  -5   3   8        531.48        495.35         4.56 o                         
  -3   3   8        140.70        125.19         2.29 o                         
  -1   3   8         21.17         13.35         1.37 o                         
   1   3   8         24.29         30.81         1.82 o                         
   3   3   8         59.75         59.30         3.50 o                         
   5   3   8        131.61        134.18         4.54 o                         
 -10   4   8        121.28        124.65         3.12 o                         
  -8   4   8         33.54         31.17         2.21 o                         
  -6   4   8        274.04        273.59         3.43 o                         
  -4   4   8        511.00        476.74         4.45 o                         
  -2   4   8        312.70        358.10         4.41 o                         
   0   4   8         13.40         10.55         1.44 o                         
   2   4   8         64.15         66.91         2.77 o                         
   4   4   8        372.95        403.81         6.37 o                         
 -11   5   8        254.85        320.34         6.71 o                         
  -9   5   8         96.00         95.77         2.77 o                         
  -7   5   8         15.51         16.78         1.48 o                         
  -5   5   8        789.61        794.92         6.24 o                         
  -3   5   8         55.12         47.38         1.53 o                         
  -1   5   8         49.24         52.36         1.99 o                         
   1   5   8         52.46         37.91         1.96 o                         
   3   5   8        510.64        514.52         7.12 o                         
   5   5   8        191.74        202.24         4.46 o                         
 -10   6   8         10.15         13.02         1.81 o                         
  -8   6   8         15.51         14.79         1.57 o                         
  -6   6   8         28.40         32.72         1.41 o                         
  -4   6   8        358.90        352.89         4.04 o                         
  -2   6   8         31.50         27.75         1.68 o                         
   0   6   8         56.85         61.92         1.95 o                         
   2   6   8        149.54        145.71         3.09 o                         
   4   6   8        196.29        200.83         3.90 o                         
  -9   7   8         11.71         22.55         5.29 o                         
  -7   7   8        108.70         99.54         2.99 o                         
  -5   7   8        206.67        222.05         3.07 o                         
  -3   7   8        156.75        138.89         2.33 o                         
  -1   7   8         78.67         74.61         2.38 o                         
   1   7   8          0.32          1.10         1.26 o                         
   3   7   8        216.38        228.69         3.94 o                         
 -10   8   8         50.93         55.15         6.17 o                         
  -8   8   8          5.58          1.92         1.89 o                         
  -6   8   8        358.58        396.31         5.99 o                         
  -4   8   8         39.74         51.79         1.88 o                         
  -2   8   8        167.19        149.15         2.66 o                         
   0   8   8        141.57        143.94         2.89 o                         
   2   8   8        199.36        213.77         3.65 o                         
   4   8   8        141.84        131.76         3.43 o                         
  -9   9   8         46.64         62.32         3.61 o                         
  -7   9   8          5.66          5.60         1.74 o                         
  -5   9   8        284.70        251.58         3.65 o                         
  -3   9   8         60.85         50.03         2.21 o                         
  -1   9   8         89.73         73.26         2.35 o                         
   1   9   8         98.98        110.54         2.84 o                         
   3   9   8         71.39         50.53         2.50 o                         
  -8  10   8         26.38         31.10         3.45 o                         
  -6  10   8        196.37        191.44         4.54 o                         
  -4  10   8         41.26         50.63         2.84 o                         
  -2  10   8         54.40         47.31         2.95 o                         
   0  10   8         11.05         16.90         1.89 o                         
   2  10   8          6.97         10.68         1.74 o                         
  -7  11   8         75.97         88.04         3.27 o                         
  -5  11   8        127.89        100.96         4.03 o                         
  -3  11   8          6.15          2.73         3.22 o                         
  -1  11   8          1.94          1.62         2.59 o                         
   1  11   8         30.78         22.75         2.11 o                         
  -6  12   8        150.00        173.45         6.15 o                         
  -4  12   8         46.19         43.30         4.12 o                         
  -2  12   8         52.87         54.36         3.16 o                         
   0  12   8        139.11        126.46         5.93 o                         
  -3  13   8          3.23          2.89         1.95 o                         
 -11   1   9         31.76         44.95         3.31 o                         
  -9   1   9        109.48         96.97         3.40 o                         
  -7   1   9        211.57        197.34         4.06 o                         
  -5   1   9         63.42         57.16         2.17 o                         
  -3   1   9        414.28        407.35         4.27 o                         
  -1   1   9         94.08         83.68         2.54 o                         
   1   1   9        201.11        186.93         3.65 o                         
   3   1   9         14.90         21.71         2.45 o                         
 -10   2   9        102.23        105.75         3.98 o                         
  -8   2   9         20.44         21.81         1.99 o                         
  -6   2   9        299.44        278.13         4.11 o                         
  -4   2   9        440.85        461.80         4.94 o                         
  -2   2   9         28.87         27.31         1.94 o                         
   0   2   9         12.67          8.95         1.60 o                         
   2   2   9        264.77        251.24         4.75 o                         
   4   2   9         80.63         79.34         3.46 o                         
 -11   3   9         32.26         45.79         3.35 o                         
  -9   3   9         53.93         43.44         2.52 o                         
  -7   3   9        185.08        184.58         3.87 o                         
  -5   3   9        443.03        393.32         4.51 o                         
  -3   3   9        283.45        311.49         3.87 o                         
  -1   3   9        105.03        104.95         2.70 o                         
   1   3   9         76.31         93.19         3.28 o                         
   3   3   9         32.65         32.41         4.22 o                         
 -10   4   9         18.55         15.52         2.54 o                         
  -8   4   9         89.65         88.26         3.06 o                         
  -6   4   9         56.12         59.95         1.96 o                         
  -4   4   9        735.64        689.97         6.54 o                         
  -2   4   9         81.56         98.70         3.40 o                         
   0   4   9         10.11          5.46         1.56 o                         
   2   4   9          5.96          1.96         3.02 o                         
   4   4   9        180.37        155.33         6.24 o                         
  -9   5   9         46.31         61.14         2.74 o                         
  -7   5   9         30.29         34.53         2.01 o                         
  -5   5   9         11.61         13.64         1.41 o                         
  -3   5   9         58.30         64.76         2.17 o                         
  -1   5   9         54.12         51.34         2.13 o                         
   1   5   9          2.28          2.05         1.56 o                         
   3   5   9          5.14          7.72         2.19 o                         
 -10   6   9         92.21         96.84         7.50 o                         
  -8   6   9          1.74         -0.90         2.64 o                         
  -6   6   9         97.98         87.05         3.03 o                         
  -4   6   9         93.01        102.47         2.56 o                         
  -2   6   9        253.38        248.65         4.44 o                         
   0   6   9         20.76         21.90         1.61 o                         
   2   6   9         28.82         18.20         1.79 o                         
  -9   7   9         98.75        100.77         5.07 o                         
  -7   7   9         14.89         19.66         1.89 o                         
  -5   7   9         15.75         21.60         1.95 o                         
  -3   7   9         15.28         27.90         2.17 o                         
  -1   7   9         22.03          9.29         1.65 o                         
   1   7   9          2.73          0.94         1.44 o                         
   3   7   9         65.91         59.07         3.29 o                         
  -8   8   9         12.91         15.93         3.21 o                         
  -6   8   9        217.67        233.97         4.05 o                         
  -4   8   9        130.25        101.38         2.95 o                         
  -2   8   9         24.36         28.94         1.66 o                         
   0   8   9         24.84         29.44         2.15 o                         
   2   8   9         27.45         24.82         2.50 o                         
  -7   9   9         65.13         87.23         5.90 o                         
  -5   9   9        626.34        696.63        10.33 o                         
  -3   9   9         38.73         39.85         2.54 o                         
  -1   9   9         74.52         56.14         2.51 o                         
   1   9   9         18.99         22.08         2.13 o                         
  -6  10   9         90.81        104.03         4.81 o                         
  -4  10   9         47.26         39.62         2.58 o                         
  -2  10   9          9.94         10.91         2.55 o                         
   0  10   9         13.99          7.93         1.82 o                         
  -5  11   9        132.82        106.73         6.36 o                         
  -3  11   9        101.10        115.60         4.20 o                         
  -1  11   9         44.97         48.27         3.79 o                         
 -10   0  10         10.96         24.01         3.98 o                         
  -8   0  10         22.22         30.76         3.39 o                         
  -6   0  10         33.82         37.48         3.00 o                         
  -4   0  10        153.82        154.95         3.97 o                         
  -2   0  10        357.55        384.46         7.27 o                         
   0   0  10         34.44         35.28         3.14 o                         
   2   0  10        227.15        221.06         7.11 o                         
  -9   1  10          8.53         17.42         2.25 o                         
  -7   1  10        138.78        126.41         4.59 o                         
  -5   1  10        156.57        175.75         3.31 o                         
  -3   1  10        214.32        217.46         3.75 o                         
  -1   1  10          9.14         11.72         1.76 o                         
   1   1  10         62.26         51.81         2.54 o                         
   3   1  10         24.32         36.68         3.88 o                         
 -10   2  10        125.72        150.15         6.99 o                         
  -8   2  10         39.72         26.43         2.31 o                         
  -6   2  10        159.55        164.87         3.12 o                         
  -4   2  10        545.99        535.14         6.17 o                         
  -2   2  10         39.68         36.17         2.04 o                         
   0   2  10         33.35         22.30         1.97 o                         
   2   2  10         95.55        101.52         3.71 o                         
  -9   3  10         18.96         17.91         2.21 o                         
  -7   3  10        128.46        134.13         2.96 o                         
  -5   3  10         85.70         88.92         2.73 o                         
  -3   3  10         87.30         92.95         2.68 o                         
  -1   3  10        125.07        156.80         3.44 o                         
   1   3  10          9.28          3.53         1.80 o                         
   3   3  10         58.85         48.84         3.19 o                         
  -8   4  10         30.98         31.36         2.19 o                         
  -6   4  10         89.60         77.43         2.36 o                         
  -4   4  10        278.16        272.71         4.61 o                         
  -2   4  10         79.70         79.51         2.64 o                         
   0   4  10          2.24         -0.24         1.70 o                         
   2   4  10         35.03         23.73         2.52 o                         
  -9   5  10         70.67        102.05         3.97 o                         
  -7   5  10         23.00         21.08         2.39 o                         
  -5   5  10         37.11         47.87         2.41 o                         
  -3   5  10         55.14         53.66         2.37 o                         
  -1   5  10         87.81         92.86         3.14 o                         
   1   5  10         12.14         15.39         2.14 o                         
  -8   6  10          1.30         -0.72         1.65 o                         
  -6   6  10          4.31          2.37         1.71 o                         
  -4   6  10          5.70          8.74         1.82 o                         
  -2   6  10        181.37        189.07         3.97 o                         
   0   6  10         40.30         33.59         2.52 o                         
   2   6  10          1.70          0.13         1.75 o                         
  -7   7  10         23.35         18.99         1.93 o                         
  -5   7  10         38.46         49.93         2.44 o                         
  -3   7  10         17.30         14.15         2.09 o                         
  -1   7  10         39.32         44.53         2.28 o                         
   1   7  10         45.66         47.76         4.05 o                         
  -6   8  10         34.98         29.84         2.06 o                         
  -4   8  10        128.84        126.82         5.57 o                         
  -2   8  10         25.30         23.10         2.58 o                         
   0   8  10         46.69         46.56         2.65 o                         
  -5   9  10         32.99         37.22         2.47 o                         
  -3   9  10         10.86         16.47         2.91 o                         
  -1   9  10         50.18         36.54         3.28 o                         
  -4  10  10        144.41        130.12         4.86 o                         
  -9   1  11         74.91         73.07         3.43 o                         
  -7   1  11          8.77         10.05         1.88 o                         
  -5   1  11         82.98         71.47         2.44 o                         
  -3   1  11        580.31        622.26         7.11 o                         
  -1   1  11         38.49         40.77         2.58 o                         
   1   1  11         12.11         13.87         2.19 o                         
  -8   2  11         38.36         41.70         2.62 o                         
  -6   2  11         68.26         69.74         3.00 o                         
  -4   2  11        297.56        276.85         4.19 o                         
  -2   2  11        105.32        117.44         3.45 o                         
   0   2  11          7.34          2.75         1.91 o                         
  -7   3  11         89.92         96.41         3.54 o                         
  -5   3  11          1.27          0.01         1.55 o                         
  -3   3  11         83.28         76.60         2.76 o                         
  -1   3  11         41.81         48.22         2.55 o                         
  -8   4  11         12.60         15.41         2.45 o                         
  -6   4  11         81.03         62.76         2.82 o                         
  -4   4  11         48.17         36.32         2.11 o                         
  -2   4  11         70.52         71.90         3.65 o                         
   0   4  11         66.73         58.43         2.88 o                         
  -7   5  11          5.35          4.99         2.04 o                         
  -5   5  11          7.81         12.81         2.12 o                         
  -3   5  11          8.55          6.47         1.75 o                         
  -1   5  11         43.70         42.56         2.55 o                         
  -6   6  11         34.23         34.40         2.53 o                         
  -4   6  11         35.54         38.10         3.02 o                         
  -2   6  11         91.67         98.44         3.27 o                         
  -5   7  11         17.34         19.50         2.32 o                         
  -3   7  11         31.69         23.99         3.98 o                         
  -6   0  12        134.64        141.69         5.70 o                         
  -4   0  12        287.69        313.15         7.91 o                         
  -2   0  12        365.01        339.32         8.58 o                         
  -5   1  12          1.03          5.95         2.01 o                         
  -3   1  12        404.39        443.28         6.65 o                         
  -6   2  12          0.41         -1.81         1.99 o                         
  -4   2  12         58.85         71.48         3.07 o                         
  -5   3  12         13.90         14.91         2.25 o                         
                                                                                
